# Supplementary material for: Combined bulked segregant sequencing and traditional linkage analysis for identification of candidate gene for purple leaf sheath in maize
Source: PLoS One. 2018 Jan 5;13(1):e0190670. doi: 10.1371/journal.pone.0190670 (PMC5755806; doi:10.1371/journal.pone.0190670)
Supplement: S1 File — (CSV) [file pone.0190670.s006.csv]

SNP	jy1-6	jy1-10	jy1-31	jy1-34	jy1-46	jy1-52	jy1-61	jy1-67	jy2-7	jy2-10	jy2-18	jy2-21	jy2-27	jy2-31	jy2-36	jy2-38	jy2-40	jy3-8	jy3-12	jy3-16	jy3-27	jy3-28	jy3-33	jy3-53	jy3-59	jy4-12	jy4-44	jy4-50	jy4-53	jy4-60	jy4-62	jy5-3	jy5-4	jy5-46	jy5-50	jy5-51	jy5-75	jy5-78	jy5-81	jy6-1	jy6-8	jy6-10	jy6-22	jy6-25	jy6-29	jy6-41	jy6-59	jy7-10	jy7-11
SYN14029	CC	CC	CC	CC	CC	CC	CC	CC	CC	CC	CC	CC	CC	CC	CC	CC	CC	CC	CC	CC	CC	CC	CC	CC	CC	CC	CC	CC	CC	CC	CC	CC	CC	CC	CC	CC	CC	CC	CC	CC	CC	CC	CC	CC	CC	CC	CC	CC	CC
PZE-105129248	GG	AA	AG	AG	AG	GG	AA	AA	AG	AA	AG	GG	AA	AG	AG	AG	GG	AG	GG	GG	AG	AG	GG	AG	AG	AG	AG	AA	AG	AG	AG	AG	AA	GG	AG	GG	AG	AG	--	AG	GG	AG	AG	GG	GG	AG	GG	AG	AG
PZE-104005482	AC	AC	AC	AC	AC	AA	CC	CC	CC	AA	CC	AC	AA	AC	AC	AC	AC	AC	AA	CC	CC	CC	CC	CC	AA	AC	AC	CC	CC	AC	AC	AC	AC	AC	AC	AA	AC	AC	AC	AC	AC	AC	AC	AC	AC	--	AC	AC	AC
PZE-108060394	AA	--	--	AA	--	AA	AA	--	AA	AA	AA	GG	AA	--	GG	--	--	--	AA	AA	AA	--	AA	AA	--	--	--	--	AA	AA	AA	--	GG	--	AA	AA	--	--	--	AA	--	--	AA	--	--	AA	AA	AA	AA
PZE-109029553	AA	AA	AA	AA	AA	AA	AA	AA	AA	AA	AA	AA	AA	AA	AA	AA	AA	AA	AA	AA	AA	AA	AA	AA	AA	AA	AA	AA	AA	AA	AA	AA	AA	AA	AA	AA	AA	AA	AA	AA	AA	AA	AA	AA	AA	AA	AA	AA	AA
PUT-163a-74244759-3691	GG	AA	GG	AA	AG	GG	AG	AG	AG	GG	GG	AG	AG	AG	AG	GG	AA	GG	AA	AA	AG	GG	GG	GG	AG	AG	GG	AG	AG	AG	AA	AG	AG	AG	GG	AG	AG	AG	AG	GG	AG	GG	AG	AG	GG	AA	AA	AA	AA
PZE-103094159	AA	AA	AA	AA	AA	--	AA	--	AA	--	AA	AA	AA	AA	AA	AA	AA	AA	--	--	--	--	--	AA	AA	AA	AA	AA	AA	AA	AA	--	AA	--	AA	--	AA	AA	AA	AA	AA	--	AA	--	AA	AA	--	AA	AA
PZE-108036058	AA	AA	AA	AA	AA	AA	AA	AA	AA	AA	AA	AA	AA	AA	AA	AA	AA	AA	AA	AA	AA	AA	AA	AA	AA	AA	AA	AA	AA	AA	AA	AA	AA	AA	AA	AA	AA	AA	AA	AA	AA	AA	AA	AA	AA	AA	AA	AA	AA
PZE-107024779	GG	GG	GG	GG	GG	GG	GG	GG	GG	GG	GG	GG	GG	GG	GG	GG	GG	GG	GG	GG	GG	GG	GG	GG	GG	GG	GG	GG	GG	GG	GG	GG	GG	GG	GG	GG	GG	GG	GG	GG	GG	GG	GG	GG	GG	GG	GG	GG	GG
PZA02763.1	GG	GG	GG	GG	GG	GG	GG	GG	GG	GG	GG	GG	GG	GG	GG	GG	GG	GG	GG	GG	GG	GG	GG	GG	GG	GG	GG	GG	GG	GG	GG	GG	GG	GG	GG	GG	GG	GG	GG	GG	GG	GG	GG	GG	GG	GG	GG	GG	GG
PZE-101075097	AA	AA	AA	AA	AA	AA	AA	AA	AA	AA	AA	AA	AA	AA	AA	AA	AA	AA	AA	AA	AA	AA	AA	AA	AA	AA	AA	AA	AA	AA	AA	AA	AA	AA	AA	AA	AA	AA	AA	AA	AA	AA	AA	AA	AA	AA	AA	AA	AA
PZE-105142709	AA	AA	AA	AA	AA	AA	AA	AA	AA	AA	AA	AA	AA	AA	AA	AA	AA	AA	AA	AA	AA	AA	AA	AA	AA	AA	AA	AA	AA	AA	AA	AA	AA	AA	AA	AA	AA	AA	AA	AA	AA	AA	AA	AA	AA	AA	AA	AA	AA
SYN2222	GG	AA	AG	GG	AG	GG	AG	AA	AG	AA	AG	AG	AA	AG	AA	AG	GG	AG	AG	GG	AG	AG	GG	AG	AG	AG	AG	AA	AG	AG	AG	AG	AA	GG	AG	GG	AG	--	--	AG	AG	AG	AG	AG	AG	--	GG	AA	AG
PZE-101226968	--	--	--	--	--	--	--	--	--	--	--	--	--	--	--	--	--	--	--	--	--	--	--	--	--	--	--	--	--	--	--	--	--	--	--	--	--	--	--	--	--	--	--	--	--	--	--	--	--
PZE-101053708	AA	AA	AA	AA	AA	--	--	AA	--	AA	--	AA	AA	AA	AA	AA	AA	--	--	AA	--	AA	--	AA	AA	AA	AA	AA	AA	--	AA	AA	AA	--	AA	AA	--	AA	AA	AA	AA	--	AA	AA	--	AA	AA	AA	AA
PZE-104112105	GG	GG	GG	GG	GG	GG	GG	GG	GG	GG	GG	GG	GG	GG	GG	GG	GG	GG	GG	GG	GG	GG	GG	GG	GG	GG	GG	GG	GG	GG	GG	GG	GG	GG	GG	GG	GG	GG	GG	GG	GG	GG	GG	GG	GG	GG	GG	GG	GG
PZE-104022608	AA	AG	GG	AG	GG	AA	AG	AA	AA	AA	AG	AG	AG	GG	AA	AG	AG	GG	AG	GG	AG	AG	GG	GG	GG	AG	--	AA	AG	GG	AG	AG	AG	GG	GG	AG	AG	AG	AG	--	AA	AG	AG	GG	AG	AA	AG	AG	AG
PZE-107031576	CC	CC	CC	CC	CC	CC	CC	CC	CC	CC	CC	CC	CC	CC	CC	CC	CC	CC	CC	CC	CC	CC	CC	CC	CC	CC	CC	CC	CC	CC	CC	CC	CC	CC	CC	CC	CC	CC	CC	CC	CC	CC	CC	CC	CC	CC	CC	CC	CC
PZE-107107154	AG	GG	AG	AG	AG	AA	AG	AG	GG	AG	AA	AA	AG	AG	AG	AA	AG	AG	AG	AG	AA	AG	AG	AG	GG	AG	AG	GG	GG	AG	AG	AG	AG	AG	GG	AG	AG	AG	AG	AG	AA	GG	AG	AA	GG	--	--	--	--
PZE-106076215	AC	CC	AA	CC	AC	AA	CC	CC	AC	AC	CC	AC	CC	AC	AA	AA	AC	AA	AC	CC	CC	AC	AC	AA	AC	AC	AC	AC	AA	AA	AA	AC	AC	AC	AC	AC	AC	AC	AC	AC	AC	AA	AC	AC	AA	AC	CC	AC	AC
PZE-106050102	AA	GG	AA	GG	AG	AA	AG	AG	AG	AA	GG	AG	AG	AG	AA	AA	AG	AA	GG	GG	AG	AA	AA	AA	AA	AG	AG	AG	GG	AG	AG	AG	AG	GG	AG	AG	AG	AG	AG	AG	AG	AA	AG	AG	AA	GG	GG	AG	AG
PZE-104122094	--	AA	AA	AA	AA	--	AA	--	AA	--	--	AA	AA	AA	--	AA	--	AA	AA	AA	AA	--	AA	--	AA	AA	AA	--	AA	AA	--	AA	AA	AA	AA	--	AA	AA	AA	AA	--	--	AA	AA	AA	AA	AA	AA	AA
PZE-105132845	AA	AA	AA	AA	AA	AA	AA	AA	AA	AA	AA	AA	AA	AA	AA	AA	AA	AA	AA	AA	AA	AA	AA	AA	AA	AA	AA	AA	AA	AA	AA	AA	AA	AA	AA	AA	AA	AA	AA	AA	AA	AA	AA	AA	AA	AA	AA	AA	AA
PZE-102131295	AA	AA	AA	AA	AA	AA	AA	AA	AA	AA	AA	AA	AA	AA	AA	AA	AA	AA	AA	AA	AA	AA	AA	AA	AA	AA	AA	AA	AA	AA	AA	AA	AA	AA	AA	AA	AA	AA	AA	AA	AA	AA	AA	AA	AA	AA	AA	AA	AA
PZE-106016936	AA	AA	AA	AA	AA	AA	AA	AA	AA	AA	AA	AA	AA	AA	AA	AA	AA	AA	AA	AA	AA	AA	AA	AA	AA	AA	AA	AA	AA	AA	AA	AA	AA	AA	AA	AA	AA	AA	AA	AA	AA	AA	AA	AA	AA	AA	AA	AA	AA
PZE-110066732	GG	GG	CG	GG	GG	CG	GG	GG	CG	GG	GG	CG	GG	GG	GG	GG	GG	GG	GG	CG	GG	CG	GG	CG	CG	GG	GG	CG	CG	GG	GG	CG	GG	GG	GG	GG	GG	GG	GG	GG	GG	CG	GG	GG	GG	GG	GG	GG	--
PZE-104154015	AA	AG	AA	AG	GG	AA	AG	AA	AG	AG	AG	AG	GG	AG	AG	AA	GG	AG	GG	GG	AG	AG	AG	AA	AG	AG	AG	GG	GG	GG	AA	AA	GG	AG	AG	AA	AG	AG	AG	GG	AG	AA	AA	--	AG	AG	GG	AG	AG
ZM012337-0431	AG	AG	AA	AG	AA	AA	AA	GG	AG	AG	AG	AA	AA	GG	AG	AA	AG	AA	GG	AA	GG	AG	AA	AG	GG	AG	--	GG	AA	AA	AA	AA	AA	AG	AA	AG	AG	AG	AG	AG	AG	GG	GG	AG	AG	--	GG	--	--
PZE-104041818	GG	GG	GG	GG	GG	GG	GG	GG	GG	GG	GG	GG	GG	GG	GG	GG	GG	GG	GG	GG	GG	GG	GG	GG	GG	GG	GG	GG	GG	GG	GG	GG	GG	GG	GG	GG	GG	GG	GG	GG	GG	GG	GG	GG	GG	GG	GG	GG	GG
PZE-102076702	AG	AG	AA	AG	GG	AG	AG	GG	GG	AA	AG	GG	AA	AG	AG	AG	GG	AG	AG	GG	GG	AG	AG	GG	GG	AG	AG	GG	AG	AG	AG	AG	AA	GG	AA	AA	AG	AG	AG	AA	AG	AG	AG	AG	GG	AA	AG	AG	AG
SYN34468	GG	AG	AG	AG	AG	GG	AA	AA	AG	AA	AG	AG	AA	AG	AG	AG	GG	AG	AG	GG	AG	AG	GG	AG	AG	AG	AG	AA	AG	AG	AG	AG	AA	GG	AG	GG	AG	--	--	AG	AG	AG	AG	GG	AG	AG	--	AG	AG
PZE-108112111	AC	CC	AC	AA	CC	AC	AC	AC	AA	AC	AC	CC	CC	CC	AC	AC	AC	AC	AC	AC	CC	AC	AC	AC	CC	AC	AC	AC	AC	CC	AC	CC	AC	AC	AA	AC	AC	AC	AC	AC	AC	AC	AC	AC	AC	AC	AA	AA	AA
PZE-106058198	GG	AA	GG	AA	AA	GG	AA	AA	AA	GG	AA	AA	AA	AA	GG	GG	AA	GG	AA	AA	AA	AA	AA	GG	AA	AA	AA	AA	AA	AA	--	AA	AA	AA	AA	AA	AA	AA	AA	AA	AA	GG	AA	AA	GG	AA	AA	AA	AA
PZE-103035649	AC	CC	CC	CC	AC	CC	AC	AC	CC	AC	AC	--	CC	CC	AC	AA	AA	AC	AC	AC	AC	AC	AC	CC	AA	AC	AC	CC	AC	AC	AC	AA	AA	AA	CC	CC	AC	AC	AC	AA	--	AC	AC	CC	AC	AC	CC	AC	AC
PZE-110074462	GG	GG	GG	GG	GG	GG	GG	GG	GG	GG	GG	GG	GG	GG	GG	GG	GG	GG	GG	GG	GG	GG	GG	GG	GG	GG	GG	GG	GG	GG	GG	GG	GG	GG	GG	GG	GG	GG	GG	GG	GG	GG	GG	GG	GG	GG	GG	GG	GG
PZE-103014908	AA	AA	AA	AA	AA	AA	AA	AA	AA	AA	AA	AA	AA	AA	AA	AA	AA	AA	AA	AA	AA	AA	AA	AA	AA	AA	AA	AA	AA	AA	AA	AA	AA	AA	AA	AA	AA	AA	AA	AA	AA	AA	AA	AA	AA	AA	AA	AA	AA
PZE-102077362	CC	CC	CC	CC	CC	CC	CC	CC	CC	CC	CC	CC	CC	CC	CC	CC	CC	CC	CC	CC	CC	CC	CC	CC	CC	CC	CC	CC	CC	CC	CC	CC	CC	CC	CC	CC	CC	CC	CC	CC	CC	CC	CC	CC	CC	CC	CC	CC	CC
PZE-108026433	AG	GG	AG	AA	AG	AG	AA	GG	AA	AA	AA	GG	AG	GG	GG	GG	AG	AG	AA	AA	AG	AG	AG	AA	GG	AG	AG	AG	AG	AG	AG	AG	GG	AG	AA	AG	AG	GG	GG	AG	AG	AG	GG	AG	GG	AA	AA	AA	AA
PZE-101109565	CC	CC	CC	CC	CC	CC	CC	CC	CC	CC	CC	CC	CC	CC	CC	CC	CC	CC	CC	CC	CC	CC	CC	CC	CC	CC	CC	CC	CC	CC	CC	CC	CC	CC	CC	CC	CC	CC	CC	CC	CC	CC	CC	CC	CC	CC	CC	CC	CC
PZE-107117400	GG	GG	GG	GG	GG	GG	GG	GG	GG	GG	GG	GG	GG	GG	GG	GG	GG	GG	GG	GG	GG	GG	GG	GG	GG	GG	GG	GG	GG	GG	GG	GG	GG	GG	GG	GG	GG	GG	GG	GG	GG	GG	GG	GG	GG	GG	GG	GG	GG
PZE-102117120	AC	AC	CC	AC	AA	AC	AC	AA	AA	CC	AA	AA	CC	AC	AC	AC	AA	CC	AC	AA	AA	AC	AC	AA	AA	AC	--	AA	AC	AC	AC	AC	AC	AA	CC	CC	AC	AC	AC	CC	AC	AC	AC	AA	AA	--	AC	AC	AC
SYN4601	AA	AA	AA	AA	AA	AA	AA	AA	AA	AA	AA	AA	AA	AA	AA	AA	AA	AA	AA	AA	AA	AA	AA	AA	AA	AA	AA	AA	AA	AA	AA	AA	AA	AA	AA	AA	AA	AA	AA	AA	AA	AA	AA	AA	AA	AA	AA	AA	AA
PZE-110015504	GG	GG	GG	GG	GG	GG	GG	GG	GG	GG	GG	GG	GG	GG	GG	GG	GG	GG	GG	GG	GG	GG	GG	GG	GG	GG	GG	GG	GG	GG	GG	GG	GG	GG	GG	GG	GG	GG	GG	GG	GG	GG	GG	GG	GG	GG	GG	GG	GG
PZE-104027603	AA	AC	CC	AC	CC	AA	AC	AA	AC	AA	AC	AC	AC	CC	AA	AC	AC	CC	AC	CC	AC	AC	CC	CC	CC	AC	AC	AA	AC	CC	AC	AC	AC	CC	CC	AC	AC	AC	AC	CC	AA	AC	AC	CC	AC	--	AC	AC	AC
SYN8348	AG	AG	AA	AG	AA	AA	GG	AA	AA	AG	AA	AA	GG	AG	GG	AG	AG	AA	AA	AA	AA	AG	GG	AA	AG	AG	AG	AA	AA	AG	AA	AG	AG	AA	AG	AG	AA	AG	AG	AG	AA	AG	AG	AG	GG	AG	AG	AG	AG
PZE-106100715	AG	AA	GG	AA	GG	GG	AA	AG	AG	AG	AA	AG	AA	AG	AA	GG	AG	GG	AG	AA	AG	AG	AG	AG	AG	AG	GG	AG	GG	GG	GG	GG	GG	AG	AG	AG	AA	AG	AG	AG	AG	AG	GG	AG	GG	AG	AG	AG	AG
PZE-104026873	CC	CC	CC	CC	CC	CC	CC	CC	CC	CC	CC	CC	CC	CC	CC	CC	CC	CC	CC	CC	CC	CC	CC	CC	CC	CC	CC	CC	CC	CC	CC	CC	CC	CC	CC	CC	CC	CC	CC	CC	CC	CC	CC	CC	CC	CC	CC	CC	CC
SYN30326	GG	GG	GG	GG	GG	GG	GG	GG	GG	GG	GG	GG	GG	GG	GG	GG	GG	GG	GG	GG	GG	GG	GG	GG	GG	GG	GG	GG	GG	GG	GG	GG	GG	GG	GG	GG	GG	GG	GG	GG	GG	GG	GG	GG	GG	GG	GG	GG	GG
PZE-101037854	AA	AA	AA	AA	AA	AA	AA	AA	AA	AA	AA	AA	AA	AA	AA	AA	AA	AA	AA	AA	AA	AA	AA	AA	AA	AA	AA	AA	AA	AA	AA	AA	AA	AA	AA	AA	AA	AA	AA	AA	AA	AA	AA	AA	AA	AA	AA	AA	AA
PZE-108036543	AA	AA	AA	AA	AA	AA	AA	AA	AA	AA	AA	AA	AA	AA	AA	AA	AA	AA	AA	AA	AA	AA	AA	AA	AA	AA	AA	AA	AA	AA	AA	AA	AA	AA	AA	AA	AA	AA	AA	AA	AA	AA	AA	AA	AA	AA	AA	AA	AA
PZE-102046491	GG	GG	GG	GG	GG	GG	GG	GG	GG	GG	GG	GG	GG	GG	GG	GG	GG	GG	GG	GG	GG	GG	GG	GG	GG	GG	GG	GG	GG	GG	GG	GG	GG	GG	GG	GG	GG	GG	GG	GG	GG	GG	GG	GG	GG	GG	GG	GG	GG
PZE-108049656	AA	AA	AA	AA	AA	AA	AA	AA	AA	AA	AA	AA	AA	AA	AA	AA	AA	AA	AA	AA	AA	AA	AA	AA	AA	AA	AA	AA	AA	AA	AA	AA	AA	AA	AA	AA	AA	AA	AA	AA	AA	AA	AA	AA	AA	AA	AA	AA	AA
PZE-106088981	AG	AA	GG	AA	GG	GG	AA	AA	AG	AG	AA	AG	AA	AG	AG	GG	AG	GG	AG	AA	AG	AG	AG	AG	AG	AG	--	AG	GG	GG	GG	AG	GG	AG	AG	AG	AA	AG	AG	AG	AG	GG	AG	AG	GG	AG	AA	AG	AG
PZE-108046292	GG	GG	GG	GG	GG	GG	GG	GG	GG	GG	GG	GG	GG	GG	GG	GG	GG	GG	GG	GG	GG	GG	GG	GG	GG	GG	GG	GG	GG	GG	GG	GG	GG	GG	GG	GG	GG	GG	GG	GG	GG	GG	GG	GG	GG	GG	GG	GG	GG
PZE-103044723	CC	CC	CC	CC	CC	CC	CC	CC	CC	CC	CC	CC	CC	CC	CC	CC	CC	CC	CC	CC	CC	CC	CC	CC	CC	CC	CC	CC	CC	CC	CC	CC	CC	CC	CC	CC	CC	CC	CC	CC	CC	CC	CC	CC	CC	CC	CC	CC	CC
PZE-108002532	AG	AG	GG	AG	AG	AA	AA	AG	AG	AG	AG	AG	AG	AG	AG	AG	GG	AG	AG	AA	AG	AG	AG	AG	AA	AG	AG	AA	AA	AA	AG	GG	AG	AG	AA	GG	GG	AG	AG	GG	GG	GG	AG	GG	GG	--	AG	AG	AG
PZE-103060293	GG	GG	GG	GG	GG	GG	GG	GG	GG	GG	GG	GG	GG	GG	GG	GG	GG	GG	GG	GG	GG	GG	GG	GG	GG	GG	GG	GG	GG	GG	GG	GG	GG	GG	GG	GG	GG	GG	GG	GG	GG	GG	GG	GG	GG	GG	GG	GG	GG
PZE-102099320	GG	GG	GG	GG	GG	GG	GG	GG	GG	GG	GG	GG	GG	GG	GG	GG	GG	GG	GG	GG	GG	GG	GG	GG	GG	GG	GG	GG	GG	GG	GG	GG	GG	GG	GG	GG	GG	GG	GG	GG	GG	GG	GG	GG	GG	GG	GG	GG	GG
PZA03742.1	CC	CC	CC	CC	CC	CC	CC	CC	CC	CC	CC	CC	CC	CC	CC	CC	CC	CC	CC	CC	CC	CC	CC	CC	CC	CC	CC	CC	CC	CC	CC	CC	CC	CC	CC	CC	CC	CC	CC	CC	CC	CC	CC	CC	CC	CC	CC	CC	CC
PZE-101070781	AA	AA	AA	AA	AA	--	--	--	AA	--	--	--	AA	AA	AA	AA	AA	--	AA	--	AA	AA	--	AA	AA	AA	AA	AA	AA	--	--	--	AA	--	--	--	--	AA	AA	AA	AA	AA	AA	--	AA	AA	--	--	--
PZE-110043019	CC	CC	AC	CC	CC	AC	CC	CC	AC	CC	CC	AC	CC	CC	AC	CC	CC	CC	CC	AA	CC	AA	CC	AC	AC	CC	CC	AC	AC	CC	CC	AC	CC	CC	CC	AC	CC	CC	CC	CC	CC	AC	CC	CC	CC	CC	CC	CC	CC
PZE-107011664	GG	GG	GG	GG	GG	GG	GG	GG	GG	GG	GG	GG	GG	GG	GG	GG	GG	GG	GG	GG	GG	GG	GG	GG	GG	GG	GG	GG	GG	GG	GG	GG	GG	GG	GG	GG	GG	GG	GG	GG	GG	GG	GG	GG	GG	GG	GG	GG	GG
PZE-109074509	GG	GG	GG	GG	GG	GG	GG	GG	GG	GG	GG	GG	GG	GG	GG	GG	GG	GG	GG	GG	GG	GG	GG	GG	GG	GG	GG	GG	GG	GG	GG	GG	GG	GG	GG	GG	GG	GG	GG	GG	GG	GG	GG	GG	GG	GG	GG	GG	GG
PZE-110086687	GG	GG	GG	GG	GG	GG	GG	GG	GG	GG	GG	GG	GG	GG	GG	GG	GG	GG	GG	GG	GG	GG	GG	GG	GG	GG	GG	GG	GG	GG	GG	GG	GG	GG	GG	GG	GG	GG	GG	GG	GG	GG	GG	GG	GG	GG	GG	GG	GG
PZE-101134523	AA	AA	AA	AA	AA	AA	AA	AA	AA	AA	AA	AA	AA	AA	AA	AA	AA	AA	AA	AA	AA	AA	AA	AA	AA	AA	AA	AA	AA	AA	AA	AA	AA	AA	AA	AA	AA	AA	AA	AA	AA	AA	AA	AA	AA	AA	AA	AA	AA
PZE-110000070	--	AA	AA	AA	AA	--	--	--	--	--	--	--	--	AA	--	AA	AA	--	--	--	--	--	--	--	--	AA	AA	AA	AA	--	--	--	--	--	--	--	--	AA	AA	--	AA	--	--	--	--	--	--	--	--
PZE-103072415	AG	GG	GG	GG	AG	GG	AG	AA	GG	AG	AG	AG	GG	GG	AG	AA	AA	AG	AG	AA	AG	AG	AG	GG	AG	AG	--	GG	AG	AG	AG	AA	AA	AA	GG	GG	AG	AG	AG	AA	AG	AG	AG	GG	AG	--	GG	--	AG
PZE-110103156	CC	CC	CC	CC	CC	CC	CC	CC	CC	CC	CC	CC	CC	CC	CC	CC	CC	CC	CC	CC	CC	CC	CC	CC	CC	CC	CC	CC	CC	CC	CC	CC	CC	CC	CC	CC	CC	CC	CC	CC	CC	CC	CC	CC	CC	CC	CC	CC	CC
PZA00521.3	CC	CC	CC	CC	CC	CC	CC	CC	CC	CC	CC	CC	CC	CC	CC	CC	CC	CC	CC	CC	CC	CC	CC	CC	CC	CC	CC	CC	CC	CC	CC	CC	CC	CC	CC	CC	CC	CC	CC	CC	CC	CC	CC	CC	CC	CC	CC	CC	CC
PZE-109038360	AA	AG	AG	AA	AG	GG	GG	AG	GG	AA	AA	GG	AG	GG	AA	AG	AA	GG	GG	AA	GG	AA	AG	GG	GG	AG	AG	AG	AG	AG	AA	AG	AG	AG	AG	AG	AG	AG	AG	AG	AG	AG	GG	AG	GG	AG	GG	AG	AG
PZE-109041478	CC	AC	AC	CC	AC	AA	AA	AC	AA	CC	CC	AA	AC	AA	CC	AC	CC	AA	AA	CC	AA	CC	AC	AA	AA	AC	AC	AC	AC	AC	CC	AC	AC	AC	AC	AC	AC	AC	AC	AC	AC	AC	AA	AC	AA	AC	AA	AC	AC
PZE-107033245	GG	GG	GG	GG	GG	GG	GG	GG	GG	GG	GG	GG	GG	GG	GG	GG	GG	GG	GG	GG	GG	GG	GG	GG	GG	GG	GG	GG	GG	GG	GG	GG	GG	GG	GG	GG	GG	GG	GG	GG	GG	GG	GG	GG	GG	GG	GG	GG	GG
PZE-106097959	AA	AA	AA	AA	AA	AA	AA	AA	AA	AA	AA	AA	AA	AA	AA	AA	AA	AA	AA	AA	AA	AA	AA	AA	AA	AA	AA	AA	AA	AA	AA	AA	AA	AA	AA	AA	AA	AA	AA	AA	AA	AA	AA	AA	AA	AA	AA	AA	AA
SYN30210	AA	AA	AA	AA	AA	AA	AA	AA	AA	AA	AA	AA	AA	AA	AA	AA	AA	AA	AA	AA	AA	AA	AA	AA	AA	AA	AA	AA	AA	AA	AA	AA	AA	AA	AA	AA	AA	AA	AA	AA	AA	AA	AA	AA	AA	AA	AA	AA	AA
PZE-101130082	AG	AG	GG	GG	AA	AA	GG	AG	AG	GG	GG	AG	AG	AG	AG	AG	AG	AG	GG	AG	AA	AG	GG	GG	AG	AG	AG	AG	GG	AG	AA	AG	AA	AG	AG	AG	GG	AG	AG	AA	AG	GG	GG	AG	AA	AG	AA	AG	AG
PZE-102127480	GG	GG	GG	GG	GG	GG	GG	GG	GG	GG	GG	GG	GG	GG	GG	GG	GG	GG	GG	GG	GG	GG	GG	GG	GG	GG	GG	GG	GG	GG	GG	GG	GG	GG	GG	GG	GG	GG	GG	GG	GG	GG	GG	GG	GG	GG	GG	GG	GG
PZE-110043675	GG	GG	AG	GG	GG	AG	GG	GG	AG	GG	GG	AG	GG	GG	GG	GG	GG	GG	GG	AA	GG	AA	GG	AG	AG	GG	GG	AG	AG	GG	GG	AG	GG	GG	GG	AG	GG	GG	--	GG	GG	AG	GG	GG	GG	GG	GG	GG	--
PZE-104065136	CC	CC	CC	CC	CC	CC	CC	CC	CC	CC	CC	CC	CC	CC	CC	CC	CC	CC	CC	CC	CC	CC	CC	CC	CC	CC	CC	CC	CC	CC	CC	CC	CC	CC	CC	CC	CC	CC	CC	CC	CC	CC	CC	CC	CC	CC	CC	CC	CC
PZE-104022932	AA	AG	GG	AG	GG	AA	AG	AA	AA	AA	AG	--	AG	GG	AA	AG	AG	GG	AG	GG	AG	AG	GG	GG	GG	AG	AG	--	AG	GG	AG	AG	AG	GG	GG	AG	AG	AG	AG	GG	AG	AG	AG	GG	--	AA	AG	AG	AG
PZE-108039607	CC	CC	CC	CC	CC	CC	CC	CC	CC	CC	CC	CC	CC	CC	CC	CC	CC	CC	CC	CC	CC	CC	CC	CC	CC	CC	CC	CC	CC	CC	CC	CC	CC	CC	CC	CC	CC	CC	CC	CC	CC	CC	CC	CC	CC	CC	CC	CC	CC
PZE-109055211	AA	AA	AA	AA	AA	AA	AA	AA	AA	AA	AA	AA	AA	AA	AA	AA	AA	AA	AA	AA	AA	AA	AA	AA	AA	AA	AA	AA	AA	AA	AA	AA	AA	AA	AA	AA	AA	AA	AA	AA	AA	AA	AA	AA	AA	AA	AA	AA	AA
PZE-101164570	AG	AG	AG	AG	AG	AA	GG	AG	AG	AG	GG	AA	AA	AA	AG	AG	AG	AG	GG	AG	AA	AG	GG	AG	AG	AG	AG	AG	AA	AG	AA	AG	AA	AG	AG	AA	GG	GG	GG	AA	AG	GG	AG	AG	AA	GG	AG	AG	--
PZE-102104865	--	AG	AA	AG	--	AG	AG	GG	GG	AA	AG	GG	AA	AG	AG	AG	GG	AA	AG	GG	GG	AG	AG	GG	GG	AA	AA	--	AG	AG	AG	AG	AG	AG	AA	AA	AG	--	AA	AA	AG	AG	AG	GG	GG	--	AG	AG	AG
PZE-102071022	GG	GG	GG	GG	GG	GG	GG	GG	GG	GG	GG	GG	GG	GG	GG	GG	GG	GG	GG	GG	GG	GG	GG	GG	GG	GG	GG	GG	GG	GG	GG	GG	GG	GG	GG	GG	GG	GG	GG	GG	GG	GG	GG	GG	GG	GG	GG	GG	GG
SYN16940	GG	GG	GG	GG	GG	GG	GG	GG	GG	GG	GG	GG	GG	GG	GG	GG	GG	GG	GG	GG	GG	GG	GG	GG	GG	GG	GG	GG	GG	GG	GG	GG	GG	GG	GG	GG	GG	GG	GG	GG	GG	GG	GG	GG	GG	GG	GG	GG	GG
SYN14143	AA	AA	AA	AA	AA	AA	AA	AA	AA	AA	AA	AA	AA	AA	AA	AA	AA	AA	AA	AA	AA	AA	AA	AA	AA	AA	AA	AA	AA	AA	AA	AA	AA	AA	AA	AA	AA	AA	AA	AA	AA	AA	AA	AA	AA	AA	AA	AA	AA
SYN33342	GG	GG	GG	GG	GG	GG	GG	GG	GG	GG	GG	GG	GG	GG	GG	GG	GG	GG	GG	GG	GG	GG	GG	GG	GG	GG	GG	GG	GG	GG	GG	GG	GG	GG	GG	GG	GG	GG	GG	GG	GG	GG	GG	GG	GG	GG	GG	GG	GG
PZE-102192637	AG	AG	GG	AG	GG	AG	AA	GG	AG	GG	GG	GG	AA	AG	AA	AG	AA	GG	GG	AG	AA	AG	AA	AG	AA	AG	AG	AG	AG	GG	GG	AG	AG	GG	AG	AG	GG	AG	AG	AG	AG	GG	AG	GG	AG	--	AG	AG	AG
PZE-110058964	GG	GG	AA	GG	GG	AA	GG	GG	AA	GG	GG	AA	GG	GG	GG	GG	GG	GG	GG	AA	GG	AA	GG	AA	AA	AG	AG	AA	AA	GG	GG	AA	GG	GG	GG	GG	GG	AG	--	GG	GG	AA	GG	GG	GG	GG	GG	AG	AA
PZE-103073770	CC	CC	CC	CC	CC	CC	CC	CC	CC	CC	CC	CC	CC	CC	CC	CC	CC	CC	CC	CC	CC	CC	CC	CC	CC	CC	CC	CC	CC	CC	CC	CC	CC	CC	CC	CC	CC	CC	CC	CC	CC	CC	CC	CC	CC	CC	CC	CC	CC
PZB02215.4	GG	GG	GG	GG	GG	GG	GG	GG	GG	GG	GG	GG	GG	GG	GG	GG	GG	GG	GG	GG	GG	GG	GG	GG	GG	GG	GG	GG	GG	GG	GG	GG	GG	GG	GG	GG	GG	GG	GG	GG	GG	GG	GG	GG	GG	GG	GG	GG	GG
SYN22281	AC	AC	AC	AC	AA	AC	CC	AC	AC	CC	AA	AC	AC	AC	AC	AA	AA	AC	CC	CC	CC	AC	AC	AC	AA	AC	AC	CC	AC	AC	AC	AC	AC	AC	AC	AA	AC	AA	AA	AC	AA	AC	AC	AC	AC	--	CC	AC	AC
PZE-104106835	GG	AG	AA	AA	AG	GG	AA	GG	AG	GG	AG	AG	AA	AA	GG	AG	AG	AA	AA	AA	AG	GG	AA	AG	AA	AG	AG	GG	AG	AG	AG	AA	AG	AA	AG	GG	AG	AG	AG	AG	GG	AG	AG	AG	AG	GG	AG	AG	AG
PZA00944.1	GG	GG	GG	GG	GG	GG	GG	GG	GG	GG	GG	GG	GG	GG	GG	GG	GG	GG	GG	GG	GG	GG	GG	GG	GG	GG	GG	GG	GG	GG	GG	GG	GG	GG	GG	GG	GG	GG	GG	GG	GG	GG	GG	GG	GG	GG	GG	GG	GG
PZE-110028778	GG	GG	GG	GG	GG	GG	GG	GG	GG	GG	GG	GG	GG	GG	GG	GG	GG	GG	GG	GG	GG	GG	GG	GG	GG	GG	GG	GG	GG	GG	GG	GG	GG	GG	GG	GG	GG	GG	GG	GG	GG	GG	GG	GG	GG	GG	GG	GG	GG
PZE-101124935	GG	GG	GG	GG	GG	GG	GG	GG	GG	GG	GG	GG	GG	GG	GG	GG	GG	GG	GG	GG	GG	GG	GG	GG	GG	GG	GG	GG	GG	GG	GG	GG	GG	GG	GG	GG	GG	GG	GG	GG	GG	GG	GG	GG	GG	GG	GG	GG	GG
PZE-104047276	AA	AA	AA	AA	AA	AA	AA	AA	AA	AA	AA	AA	AA	AA	AA	AA	AA	AA	AA	AA	AA	AA	AA	AA	AA	AA	AA	AA	AA	AA	AA	AA	AA	AA	AA	AA	AA	AA	AA	AA	AA	AA	AA	AA	AA	AA	AA	AA	AA
PZE-105082252	AA	GG	AG	AA	AG	AA	GG	GG	AG	GG	AG	AG	GG	AG	AG	AG	AA	AG	AG	AA	AG	AG	AA	AG	AG	AG	AG	GG	AG	AG	AG	AG	GG	AA	AG	AA	AG	AG	AG	AG	AG	AG	AG	AA	AG	AG	--	AG	AG
PZE-109116158	AA	AA	AA	AA	AA	AA	AA	AA	AA	AA	AA	AA	AA	AA	AA	AA	AA	AA	AA	AA	AA	AA	AA	AA	AA	AA	AA	AA	AA	AA	AA	AA	AA	AA	AA	AA	AA	AA	AA	AA	AA	AA	AA	AA	AA	AA	AA	AA	AA
PZE-104042305	CC	CC	CC	CC	CC	CC	CC	CC	CC	CC	CC	CC	CC	CC	CC	CC	CC	CC	CC	CC	CC	CC	CC	CC	CC	CC	CC	CC	CC	CC	CC	CC	CC	CC	CC	CC	CC	CC	CC	CC	CC	CC	CC	CC	CC	CC	CC	CC	CC
PZE-104075540	CC	CC	CC	CC	CC	CC	CC	CC	CC	CC	CC	CC	CC	CC	CC	CC	CC	CC	CC	CC	CC	CC	CC	CC	CC	CC	CC	CC	CC	CC	CC	CC	CC	CC	CC	CC	CC	CC	CC	CC	CC	CC	CC	CC	CC	CC	CC	CC	CC
PZE-103064149	AA	AA	AA	AA	AA	AA	AA	AA	AA	AA	AA	AA	AA	AA	AA	AA	AA	AA	AA	AA	AA	AA	AA	AA	AA	AA	AA	AA	AA	AA	AA	AA	AA	AA	AA	AA	AA	AA	AA	AA	AA	AA	AA	AA	AA	AA	AA	AA	AA
SYN23659	AC	AC	AC	AC	AC	AC	CC	AC	AC	CC	AC	CC	AC	AC	AC	AC	CC	AC	AC	AC	CC	AC	AC	AC	AC	AC	AC	CC	AC	CC	AC	CC	AC	CC	AA	AC	AA	AC	AC	AC	AA	AC	AA	AA	AC	AC	AA	AC	AC
PZE-105165862	AA	AA	AA	AA	AA	AA	AA	AA	AA	AA	AA	AA	AA	AA	AA	AA	AA	AA	AA	AA	AA	AA	AA	AA	AA	AA	AA	AA	AA	AA	AA	AA	AA	AA	AA	AA	AA	AA	AA	AA	AA	AA	AA	AA	AA	AA	AA	AA	AA
PZE-101019726	AA	AA	AA	AA	AA	AA	AA	AA	AA	AA	AA	AA	AA	AA	AA	AA	AA	AA	AA	AA	AA	AA	AA	AA	AA	AA	AA	AA	AA	AA	AA	AA	AA	AA	AA	AA	AA	AA	AA	AA	AA	AA	AA	AA	AA	AA	AA	AA	AA
PZE-102029815	AA	AG	AG	GG	GG	AG	GG	AG	AA	AA	AG	GG	AA	AG	AA	AG	GG	AA	AG	GG	AG	AG	AG	GG	AA	--	--	GG	AG	AG	AA	AG	AA	GG	AG	AG	AG	--	--	AG	GG	AG	AG	GG	GG	--	AG	--	--
PZE-107022572	AC	--	CC	AC	AC	CC	CC	AA	AA	AC	AC	AC	AC	AC	AC	AC	AC	AC	AC	AC	AC	AC	CC	AC	AC	AC	AC	AA	AC	AC	AC	AC	AC	AC	AA	AC	CC	AC	AC	AC	CC	AA	AC	AC	AA	AC	AC	AA	AC
SYN1153	CC	AA	AC	AC	AC	CC	AA	AA	AC	AA	AC	CC	AA	AC	AC	AC	CC	AC	AC	CC	AC	AC	CC	AC	AC	AC	AC	AA	AC	AC	AC	AC	AA	CC	AC	CC	AC	--	CC	AC	CC	AC	AC	CC	CC	AC	CC	AC	AC
PZE-109086476	GG	GG	GG	GG	GG	GG	GG	GG	GG	GG	GG	GG	GG	GG	GG	GG	GG	GG	GG	GG	GG	GG	GG	GG	GG	GG	GG	GG	GG	GG	GG	GG	GG	GG	GG	GG	GG	GG	GG	GG	GG	GG	GG	GG	GG	GG	GG	GG	GG
SYN28264	AG	AA	AG	GG	AG	AG	GG	AA	GG	GG	GG	AA	AG	AA	AA	AG	AG	AG	GG	GG	AG	AG	AG	GG	AA	AG	AG	AG	AG	AG	GG	AG	AA	AG	GG	AG	AG	AA	AA	AG	AG	AG	AG	AG	AA	AG	GG	GG	--
PZE-108108866	AG	GG	AG	AA	GG	AG	AG	AG	AA	AA	AG	GG	GG	GG	AG	AG	AG	AG	AG	AA	GG	AG	AG	AG	GG	AG	AG	AG	AG	GG	AG	AG	GG	AG	AA	AG	AG	AG	AG	AG	AG	AG	AG	AG	AG	AG	AA	AA	AA
PZE-110088338	GG	GG	GG	GG	GG	AG	GG	GG	GG	GG	GG	GG	GG	GG	GG	GG	AG	GG	GG	GG	GG	GG	GG	GG	GG	GG	GG	GG	GG	GG	GG	GG	AG	GG	GG	GG	GG	--	--	GG	GG	GG	GG	GG	GG	GG	GG	GG	GG
PZE-104101292	AA	AA	AA	AA	AA	AA	AA	AA	AA	AA	AA	AA	AA	AA	AA	AA	AA	AA	AA	AA	AA	AA	AA	AA	AA	AA	AA	AA	AA	AA	AA	AA	AA	AA	AA	AA	AA	AA	AA	AA	AA	AA	AA	AA	AA	AA	AA	AA	AA
PZE-108050225	GG	GG	GG	GG	GG	GG	GG	GG	GG	GG	GG	GG	GG	GG	GG	GG	GG	GG	GG	GG	GG	GG	GG	GG	GG	GG	GG	GG	GG	GG	GG	GG	GG	GG	GG	GG	GG	GG	GG	GG	GG	GG	GG	GG	GG	GG	GG	GG	GG
SYN4131	CC	AC	AA	AC	AA	AA	CC	CC	CC	AA	CC	CC	CC	AC	CC	AA	AC	CC	AC	CC	AC	AA	CC	AC	CC	AC	AC	AA	CC	AA	CC	AC	AC	AA	AA	AA	AC	AC	--	AC	AA	AC	AC	AC	AA	--	AC	AC	AC
PZE-104070126	AA	AG	GG	GG	GG	AA	AG	AA	AG	AA	AG	AG	AG	GG	AA	AG	AG	GG	AG	GG	AG	AG	GG	GG	GG	AG	AG	AA	AG	GG	AG	AG	AG	GG	GG	AG	AG	AG	AG	GG	--	AG	AG	GG	AG	AA	AG	AG	AG
PZB01619.2	CC	AC	AA	AC	AC	CC	AC	CC	CC	CC	AC	AC	AC	AA	CC	AC	AC	AA	AC	AA	AC	AC	AA	AA	AA	AC	--	CC	AC	AA	AC	AC	AC	AA	AA	AC	AC	AC	AC	AA	CC	AC	AC	AA	AC	CC	AC	AC	AC
PZE-104019303	AA	AA	AA	AA	AA	AA	AA	AA	AA	AA	AA	AA	AA	AA	AA	AA	AA	AA	AA	AA	AA	AA	AA	AA	AA	AA	AA	AA	AA	AA	AA	AA	AA	AA	AA	AA	AA	AA	AA	AA	AA	AA	AA	AA	AA	AA	AA	AA	AA
PZE-102065179	AA	AA	AA	AA	AA	AA	AA	AA	AA	AA	AA	AA	AA	AA	AA	AA	AA	AA	AA	AA	AA	AA	AA	AA	AA	AA	AA	AA	AA	AA	AA	AA	AA	AA	AA	AA	AA	AA	AA	AA	AA	AA	AA	AA	AA	AA	AA	AA	AA
SYN8382	GG	GG	GG	GG	GG	GG	GG	GG	GG	GG	GG	GG	GG	GG	GG	GG	GG	GG	GG	GG	GG	GG	GG	GG	GG	GG	GG	GG	GG	GG	GG	GG	GG	GG	GG	GG	GG	GG	GG	GG	GG	GG	GG	GG	GG	GG	GG	GG	GG
PZE-110014546	AA	AA	AG	AA	AA	AG	AA	AG	AG	AA	AA	AG	AA	AA	AG	AA	AA	AA	AA	GG	AA	GG	AA	AG	AG	AG	AG	AG	AG	AA	AA	AG	AA	AA	AA	AG	AA	AG	AG	AA	AA	AG	AA	AA	AA	AA	AA	AA	AG
SYN23119	AA	AA	AA	AA	AA	AA	AA	AA	AA	AA	AA	AA	AA	AA	AA	AA	AA	AA	AA	AA	AA	AA	AA	AA	AA	AA	AA	AA	AA	AA	AA	AA	AA	AA	AA	AA	AA	AA	AA	AA	AA	AA	AA	AA	AA	AA	AA	AA	AA
PZE-103063764	AA	AA	AA	AA	AA	AA	AA	AA	AA	AA	AA	AA	AA	AA	AA	AA	AA	AA	AA	AA	AA	AA	AA	AA	AA	AA	AA	AA	AA	AA	AA	AA	AA	AA	AA	AA	AA	AA	AA	AA	AA	AA	AA	AA	AA	AA	AA	AA	AA
PZE-107057040	AA	AA	AA	AA	AA	AA	AA	AA	AA	AA	AA	AA	AA	AA	AA	AA	AA	AA	AA	AA	AA	AA	AA	AA	AA	AA	AA	AA	AA	AA	AA	AA	AA	AA	AA	AA	AA	AA	AA	AA	AA	AA	AA	AA	AA	AA	AA	AA	AA
PZE-108082808	GG	GG	GG	GG	GG	GG	GG	GG	GG	GG	GG	GG	GG	GG	GG	GG	GG	GG	GG	GG	GG	GG	GG	GG	GG	GG	GG	GG	GG	GG	GG	GG	GG	GG	GG	GG	GG	GG	GG	GG	GG	GG	GG	GG	GG	GG	GG	GG	GG
SYN8399	CC	CC	CC	CC	CC	CC	CC	CC	CC	CC	CC	CC	CC	CC	CC	CC	CC	CC	CC	CC	CC	CC	CC	CC	CC	CC	CC	CC	CC	CC	CC	CC	CC	CC	CC	CC	CC	CC	CC	CC	CC	CC	CC	CC	CC	CC	CC	CC	CC
PZE-108058655	AA	--	AA	AA	AA	AA	AA	--	AA	AA	AA	--	AA	--	--	--	AA	AA	AA	AA	AA	AA	AA	AA	--	AA	AA	AA	AA	AA	AA	AA	--	AA	AA	AA	AA	AA	AA	AA	AA	AA	AA	AA	--	AA	AA	AA	AA
PZE-102145606	AA	AA	AA	AA	AA	AA	AA	AA	AA	AA	AA	AA	AA	AA	AA	AA	AA	AA	AA	AA	AA	AA	AA	AA	AA	AA	AA	AA	AA	AA	AA	AA	AA	AA	AA	AA	AA	AA	AA	AA	AA	AA	AA	AA	AA	AA	AA	AA	AA
PZE-105101905	AA	GG	AG	AA	AG	AA	GG	GG	AG	GG	AG	AG	GG	AG	AG	AG	AA	AG	AG	AA	AG	AG	AA	AG	AG	AG	AG	GG	AG	AG	AG	AG	GG	AA	AG	AA	AG	--	--	AG	AG	AG	AG	AA	AG	--	--	--	AG
ZM013904-0312	AA	AA	AA	AA	AA	AA	AA	AA	AA	AA	AA	AA	AA	AA	AA	AA	AA	AA	AA	AA	AA	AA	AA	AA	AA	AA	AA	AA	AA	AA	AA	AA	AA	AA	AA	AA	AA	AA	AA	AA	AA	AA	AA	AA	AA	AA	AA	AA	AA
PZE-105075220	GG	GG	GG	GG	GG	GG	GG	GG	GG	GG	GG	GG	GG	GG	GG	GG	GG	GG	GG	GG	GG	GG	GG	GG	GG	GG	GG	GG	GG	GG	GG	GG	GG	GG	GG	GG	GG	GG	GG	GG	GG	GG	GG	GG	GG	GG	GG	GG	GG
PZE-108037376	AG	GG	AG	AA	AG	AG	AA	GG	AA	AA	AA	GG	AG	GG	GG	GG	AG	AG	AA	AA	AG	AG	AG	AA	GG	AG	AG	AG	AG	AG	AA	AG	GG	AG	AA	AG	AG	--	GG	AG	AG	AG	AG	AG	GG	AG	AA	AA	AG
PZE-106088503	AA	AA	AA	AA	AA	AA	AA	AA	AA	AA	AA	AA	AA	AA	AA	AA	AA	AA	AA	AA	AA	AA	AA	AA	AA	AA	AA	AA	AA	AA	AA	AA	AA	AA	AA	AA	AA	AA	AA	AA	AA	AA	AA	AA	AA	AA	AA	AA	AA
PZE-101082238	AG	AG	AA	AA	AG	AG	AA	AG	AG	AA	AA	AG	AG	AG	AG	AG	AG	AG	AG	AG	GG	AG	AA	AA	AG	AG	AA	AG	AA	AG	GG	AG	AG	AA	AG	AG	AG	AG	AG	GG	AG	AA	AA	GG	GG	--	GG	--	--
SYN19766	AA	AA	AA	AA	AA	AA	AA	AA	AA	AA	AA	AA	AA	AA	AA	AA	AA	AA	AA	AA	AA	AA	AA	AA	AA	AA	AA	AA	AA	AA	AA	AA	AA	AA	AA	AA	AA	AA	AA	AA	AA	AA	AA	AA	AA	AA	AA	AA	AA
PZE-101043096	GG	GG	GG	GG	GG	GG	GG	GG	GG	GG	GG	GG	GG	GG	GG	GG	GG	GG	GG	GG	GG	GG	GG	GG	GG	GG	GG	GG	GG	GG	GG	GG	GG	GG	GG	GG	GG	GG	GG	GG	GG	GG	GG	GG	GG	GG	GG	GG	GG
PZE-101138116	AG	AG	AG	AA	GG	GG	AA	AG	AG	AA	AA	AG	AG	AG	AG	AG	AG	AA	AA	AG	GG	AG	AA	AA	AG	AG	AG	AG	AA	AG	GG	AG	GG	AG	AG	GG	AA	AG	AG	GG	AG	AA	AA	AG	GG	GG	GG	AG	GG
PZE-102058084	AG	AG	GG	AG	AA	AG	AG	AA	AA	GG	AG	AA	GG	AG	AG	AG	AA	AG	AG	AA	AA	AG	AG	AA	AA	GG	GG	AG	AG	AG	GG	AG	GG	AA	GG	GG	AG	--	AG	GG	AG	AA	GG	AG	AA	GG	AG	--	AG
PZE-108056326	AA	AA	AA	AA	AA	AA	AA	AA	AA	AA	AA	AA	--	AA	AA	AA	AA	AA	AA	AA	--	AA	AA	AA	--	AA	AA	AA	AA	AA	AA	AA	AA	AA	AA	--	AA	AA	AA	AA	AA	AA	AA	--	AA	--	--	AA	AA
PZE-102080584	GG	GG	GG	GG	AG	GG	GG	AA	AA	GG	GG	AA	GG	GG	GG	GG	AA	GG	GG	AA	AA	GG	GG	AA	AA	GG	GG	AA	GG	GG	GG	GG	GG	AG	GG	GG	GG	GG	GG	GG	GG	GG	GG	GG	AA	GG	GG	GG	GG
PZE-105127960	CC	CC	CC	CC	CC	CC	CC	CC	CC	CC	CC	CC	CC	CC	CC	CC	CC	CC	CC	CC	CC	CC	CC	CC	CC	CC	CC	CC	CC	CC	CC	CC	CC	CC	CC	CC	CC	CC	CC	CC	CC	CC	CC	CC	CC	CC	CC	CC	CC
PZE-101043682	AC	CC	AC	CC	AC	AC	CC	AC	AC	CC	CC	AC	AC	AC	AC	AC	CC	AC	AC	AA	AC	AC	AC	CC	AA	AC	CC	AC	CC	AC	AA	AC	AC	CC	CC	AC	AC	AC	AC	--	AC	CC	CC	AC	AC	AC	AC	AC	AC
PZE-101082165	AA	AA	AA	AA	AA	AA	AA	AA	AA	AA	AA	AA	AA	AA	AA	AA	AA	AA	AA	AA	AA	AA	AA	AA	AA	AA	AA	AA	AA	AA	AC	AA	AA	AA	AA	AA	AA	AA	AA	AA	AA	AA	AA	AA	AA	AA	AA	AA	AA
PZE-105040897	GG	GG	GG	GG	GG	GG	GG	GG	GG	GG	GG	GG	GG	GG	GG	GG	GG	GG	GG	GG	GG	GG	GG	GG	GG	GG	GG	GG	GG	GG	GG	GG	GG	GG	GG	GG	GG	GG	GG	GG	GG	GG	GG	GG	GG	GG	GG	GG	GG
PZE-110036213	GG	GG	AG	GG	GG	AG	GG	GG	AG	GG	GG	AG	GG	GG	AG	GG	GG	GG	GG	AA	GG	AA	GG	AG	AG	GG	GG	AG	AG	GG	GG	AG	GG	GG	GG	AG	GG	GG	GG	GG	GG	AG	GG	GG	GG	GG	GG	GG	GG
PZE-106070677	GG	GG	GG	GG	GG	GG	GG	GG	GG	GG	GG	GG	GG	GG	GG	GG	GG	GG	GG	GG	GG	GG	GG	GG	GG	GG	GG	GG	GG	GG	GG	GG	GG	GG	GG	GG	GG	GG	GG	GG	GG	GG	GG	GG	GG	GG	GG	GG	GG
PZE-107076350	GG	GG	--	GG	GG	--	--	GG	GG	GG	GG	GG	GG	GG	GG	GG	GG	GG	GG	GG	GG	GG	--	GG	GG	GG	GG	GG	GG	GG	GG	GG	GG	GG	GG	GG	--	GG	GG	GG	GG	GG	GG	GG	GG	GG	GG	GG	GG
PZE-110053918	GG	GG	GG	GG	GG	GG	GG	GG	GG	GG	GG	GG	GG	GG	GG	GG	GG	GG	GG	GG	GG	GG	GG	GG	GG	GG	GG	GG	GG	GG	GG	GG	GG	GG	GG	GG	GG	GG	GG	GG	GG	GG	GG	GG	GG	GG	GG	GG	GG
PZE-108058030	AA	AA	AA	AA	AA	AA	AA	AA	AA	AA	AA	AA	AA	AA	AA	AA	AA	AA	AA	AA	AA	AA	AA	AA	AA	AA	AA	AA	AA	AA	AA	AA	AA	AA	AA	AA	AA	AA	AA	AA	AA	AA	AA	AA	AA	AA	AA	AA	AA
PZE-108036722	GG	GG	GG	GG	GG	GG	GG	GG	GG	GG	GG	GG	GG	GG	GG	GG	GG	GG	GG	GG	GG	GG	GG	GG	GG	GG	GG	GG	GG	GG	GG	GG	GG	GG	GG	GG	GG	GG	GG	GG	GG	GG	GG	GG	GG	GG	GG	GG	GG
PZE-101010821	GG	GG	GG	GG	GG	GG	GG	GG	GG	GG	GG	GG	GG	GG	GG	GG	GG	GG	GG	GG	GG	GG	GG	GG	GG	GG	GG	GG	GG	GG	GG	GG	GG	GG	GG	GG	GG	GG	GG	GG	GG	GG	GG	GG	GG	GG	GG	GG	GG
PZE-107087509	GG	GG	GG	GG	GG	GG	GG	GG	GG	GG	GG	GG	GG	GG	GG	GG	GG	GG	GG	GG	GG	GG	GG	GG	GG	GG	GG	GG	GG	GG	GG	GG	GG	GG	GG	GG	GG	GG	GG	GG	GG	GG	GG	GG	GG	GG	GG	GG	GG
PZE-104035252	GG	GG	GG	GG	GG	GG	GG	GG	GG	GG	GG	GG	GG	GG	GG	GG	GG	GG	GG	GG	GG	GG	GG	GG	GG	GG	GG	GG	GG	GG	GG	GG	GG	GG	GG	GG	GG	GG	GG	GG	GG	GG	GG	GG	GG	GG	GG	GG	GG
PZE-104106033	GG	AG	AA	AA	AG	GG	AA	GG	AG	GG	AG	AG	AA	AA	GG	AG	AG	AA	AA	AA	AG	GG	AA	AG	AA	AG	AG	GG	AG	AG	AG	AA	AG	AA	AG	GG	AG	AG	--	--	GG	AG	AG	AG	AG	GG	AG	AG	AG
SYN18463	GG	GG	GG	GG	GG	GG	GG	GG	GG	GG	GG	GG	GG	GG	GG	GG	GG	GG	GG	GG	GG	GG	GG	GG	GG	GG	GG	GG	GG	GG	GG	GG	GG	GG	GG	GG	GG	GG	GG	GG	GG	GG	GG	GG	GG	GG	GG	GG	GG
SYN36048	GG	GG	GG	GG	GG	GG	GG	GG	GG	GG	GG	GG	GG	GG	GG	GG	GG	GG	GG	GG	GG	GG	GG	GG	GG	GG	GG	GG	GG	GG	GG	GG	GG	GG	GG	GG	GG	GG	GG	GG	GG	GG	GG	GG	GG	GG	GG	GG	GG
PZE-105177818	AA	AA	AA	AA	AA	AA	AA	AA	AA	AA	AA	AA	AA	AA	AA	AA	AA	AA	AA	AA	AA	AA	AA	AA	AA	AA	AA	AA	AA	AA	AA	AA	AA	AA	AA	AA	AA	AA	AA	AA	AA	AA	AA	AA	AA	AA	AA	AA	AA
PZE-109086475	GG	GG	GG	GG	GG	GG	GG	GG	GG	GG	GG	GG	GG	GG	GG	GG	GG	GG	GG	GG	GG	GG	GG	GG	GG	GG	GG	GG	GG	GG	GG	GG	GG	GG	GG	GG	GG	GG	GG	GG	GG	GG	GG	GG	GG	GG	GG	GG	GG
SYN325	CC	CC	CC	CC	CC	CC	CC	CC	CC	CC	CC	CC	CC	CC	CC	CC	CC	CC	CC	CC	CC	CC	CC	CC	CC	CC	CC	CC	CC	CC	CC	CC	CC	CC	CC	CC	CC	CC	CC	CC	CC	CC	CC	CC	CC	CC	CC	CC	CC
SYN7240	CC	AC	CC	--	AC	CC	AA	AC	AC	CC	AA	AC	AA	AC	CC	CC	AC	CC	AC	AA	--	AC	AC	CC	AC	AC	--	AC	AA	AC	CC	AC	AC	AC	AC	AC	AC	AC	AC	AC	AC	CC	AC	AC	CC	AC	--	AC	AC
PZE-103058818	GG	GG	GG	GG	GG	GG	GG	GG	GG	GG	GG	GG	GG	GG	GG	GG	GG	GG	GG	GG	GG	GG	GG	GG	GG	GG	GG	GG	GG	GG	GG	GG	GG	GG	GG	GG	GG	GG	GG	GG	GG	GG	GG	GG	GG	GG	GG	GG	GG
PZE-105110168	AA	GG	AG	AA	AG	AA	GG	GG	AG	GG	AG	AG	GG	AG	AG	AG	AA	AG	AG	AA	AG	AG	AA	AG	AG	AG	AG	GG	AG	AG	AG	AG	GG	AA	AG	AA	AG	AG	AG	AG	AG	AG	AG	AA	AG	--	--	AG	AG
PZE-107033682	AG	AA	AG	AG	AG	GG	GG	AG	AA	AG	AG	AG	AG	AG	AG	AG	AG	AG	AG	AG	AG	AG	GG	AG	AG	AG	AG	AA	AA	AG	AG	AG	AG	AG	AA	AG	GG	AG	AG	AG	GG	AA	AG	AG	AA	AG	GG	AG	AG
PZE-108038868	GG	GG	GG	GG	GG	GG	GG	GG	GG	GG	GG	GG	GG	GG	GG	GG	GG	GG	GG	GG	GG	GG	GG	GG	GG	GG	GG	GG	GG	GG	GG	GG	GG	GG	GG	GG	GG	GG	GG	GG	GG	GG	GG	GG	GG	GG	GG	GG	GG
SYN19494	AG	AG	AA	AA	AG	AA	AG	GG	AG	AG	AA	AG	AA	AA	AG	GG	GG	AG	GG	AG	AG	AG	AG	AA	AG	--	--	AA	AG	AG	AG	GG	GG	GG	AA	AA	AA	AG	AG	GG	AG	GG	AG	AA	AG	--	AA	--	AG
PZE-104063005	AA	AG	GG	GG	GG	AA	AG	AA	AG	AA	AG	AG	AG	GG	AA	AG	AG	GG	AG	GG	AG	AG	GG	GG	GG	AG	AG	AA	AG	GG	AG	AG	AG	GG	GG	AG	AG	AG	AG	--	AA	AG	AG	GG	AG	AA	AG	AG	AG
PZE-108042248	AA	AA	AA	AA	AA	AA	AA	AA	AA	AA	AA	AA	AA	AA	AA	AA	AA	AA	AA	AA	AA	AA	AA	AA	AA	AA	AA	AA	AA	AA	AA	AA	AA	AA	AA	AA	AA	AA	AA	AA	AA	AA	AA	AA	AA	AA	AA	AA	AA
PZE-101252431	AG	AG	AA	GG	GG	AG	AA	AG	GG	AG	AA	GG	AA	AG	GG	GG	AA	AG	AA	AA	AG	GG	GG	AG	GG	AG	AG	AG	GG	AA	AG	AG	GG	AG	AG	GG	GG	AG	AG	AG	AA	AA	AG	AA	AA	AG	AA	AG	AG
PZE-102040682	GG	GG	GG	AA	AA	GG	AA	GG	GG	GG	GG	AA	GG	GG	GG	GG	AA	GG	GG	AA	AA	GG	GG	AA	GG	GG	GG	AA	GG	GG	GG	GG	GG	AA	GG	GG	GG	GG	GG	GG	AG	AA	GG	GG	AA	GG	GG	GG	GG
PZE-103136534	AA	AA	AA	AA	AA	AA	AA	AA	AA	AA	AA	AA	AA	AA	AA	AA	AA	AA	AA	AA	AA	AA	AA	AA	AA	AA	AA	AA	AA	AA	AA	AA	AA	AA	AA	AA	AA	AA	AA	AA	AA	AA	AA	AA	AA	AA	AA	AA	AA
PZE-103139833	AG	AG	GG	AG	AG	GG	AG	AA	AA	AG	GG	GG	GG	GG	GG	AG	AG	GG	AG	AG	GG	AG	AG	AG	AA	AG	--	GG	GG	GG	GG	AG	AA	GG	GG	AG	GG	AG	AG	AG	AG	AA	AG	GG	AG	AG	AG	--	AG
PZE-110060367	GG	GG	AG	GG	GG	AG	GG	GG	AG	GG	GG	AG	GG	GG	GG	GG	GG	GG	GG	AG	GG	AA	GG	AG	AG	--	--	AG	AG	GG	GG	AG	GG	GG	GG	GG	GG	--	--	GG	GG	AG	GG	GG	GG	GG	GG	GG	--
PZE-103104806	AG	AG	AA	AA	AG	AA	AG	GG	AG	AG	AA	AG	AA	AA	AA	GG	GG	AG	GG	AG	AG	AG	AG	AG	AG	AG	--	AA	AA	AG	AG	GG	GG	GG	AA	AA	AA	AG	AG	GG	AG	GG	AG	AA	AG	AG	--	AA	AG
SYN450	AA	AA	AA	AA	AA	AA	AA	AA	AA	AA	AA	AA	AA	AA	AA	AA	AA	AA	AA	AA	AA	AA	AA	AA	AA	AA	AA	AA	AA	AA	AA	AA	AA	AA	AA	AA	AA	AA	AA	AA	AA	AA	AA	AA	AA	AA	AA	AA	AA
PZE-102065424	GG	GG	GG	GG	GG	GG	GG	GG	GG	GG	GG	GG	GG	GG	GG	GG	GG	GG	GG	GG	GG	GG	GG	GG	GG	GG	GG	GG	GG	GG	GG	GG	GG	GG	GG	GG	GG	GG	GG	GG	GG	GG	GG	GG	GG	GG	GG	GG	GG
PZE-105043520	AA	GG	AG	AA	AG	AA	AG	GG	AG	GG	AG	AG	GG	AG	GG	AG	AA	AG	AG	AA	AG	AG	AA	AG	AG	AG	AG	GG	AG	AG	AG	AG	GG	AA	AG	AA	AG	AG	AG	AG	AG	AG	AG	AG	AG	--	AA	AG	--
SYN19928	AC	CC	AC	AA	AC	AA	AA	AC	AA	AA	AA	CC	AC	CC	AC	AC	AC	AC	AA	AA	CC	AC	AC	AA	CC	AC	--	AC	AC	AC	AA	AC	CC	AC	AA	AC	AC	--	--	AC	AC	AC	AC	AC	CC	AA	AA	AA	AA
PZE-101109358	AG	AG	AA	AA	GG	GG	AA	AG	AG	AA	AA	AG	AG	AG	AG	AG	AG	AG	AA	AG	GG	AG	AA	AA	AG	AG	AG	AG	AA	AG	GG	AG	AG	AG	AG	AG	AA	AG	AG	GG	AG	AA	AA	AG	GG	AG	GG	AG	AG
SYN13893	AA	AA	AA	AA	AA	AA	AA	AA	AA	AA	AA	AA	AA	AA	AA	AA	AA	AA	AA	AA	AA	AA	AA	AA	AA	AA	AA	AA	AA	AA	AA	AA	AA	AA	AA	AA	AA	AA	AA	AA	AA	AA	AA	AA	AA	AA	AA	AA	AA
PZE-108059774	AC	AA	AC	CC	AC	AC	CC	AA	CC	CC	CC	AA	AC	AA	AA	AC	AC	AC	CC	CC	AC	AC	AC	CC	AA	AC	AC	AC	AC	AC	CC	AC	AA	AC	CC	AC	AC	AA	AA	AC	AC	AC	AC	AC	AA	AC	CC	CC	CC
PZE-103182291	AA	AA	AA	AA	AA	AA	AA	AA	AA	AA	AA	AA	AA	AA	AA	AA	AA	AA	AA	AA	AA	AA	AA	AA	AA	AA	AA	AA	AA	AA	AA	AA	AA	AA	AA	AA	AA	AA	AA	AA	AA	AA	AA	AA	AA	AA	AA	AA	AA
PZE-110009748	GG	GG	GG	GG	GG	GG	GG	GG	GG	GG	GG	GG	GG	GG	GG	GG	GG	GG	GG	GG	GG	GG	GG	GG	GG	GG	GG	GG	GG	GG	GG	GG	GG	GG	GG	GG	GG	GG	GG	GG	GG	GG	GG	GG	GG	GG	GG	GG	GG
PZE-102091770	AA	AA	AA	AA	AA	AA	AA	AA	AA	AA	AA	AA	AA	AA	AA	AA	AA	AA	AA	AA	AA	AA	AA	AA	AA	AA	AA	AA	AA	AA	AA	AA	AA	AA	AA	AA	AA	AA	AA	AA	AA	AA	AA	AA	AA	AA	AA	AA	AA
PZE-104108744	GG	GG	GG	GG	GG	GG	GG	GG	GG	GG	GG	GG	GG	GG	GG	GG	GG	GG	GG	GG	GG	GG	GG	GG	GG	GG	GG	GG	GG	GG	GG	GG	GG	GG	GG	GG	GG	GG	GG	GG	GG	GG	GG	GG	GG	GG	GG	GG	GG
PZE-110016197	AA	AA	AC	AA	AA	AC	AA	AA	AC	AA	AA	AC	AA	AA	AC	AA	AA	AA	AA	CC	AA	CC	AA	AC	AC	AA	AA	AC	AC	AA	AA	AC	AA	AA	AA	AC	AA	AA	--	AA	AA	AC	AA	AA	AA	AA	AA	AA	AA
PZE-108007792	AG	GG	AG	AG	AG	GG	AG	GG	AA	AA	AA	AG	AA	AG	AG	AG	AA	AG	AA	GG	AG	GG	GG	AG	GG	AG	AG	AG	AG	GG	AG	AA	AG	AG	GG	AA	AA	AG	--	AG	AG	AA	AG	AA	AG	AG	AG	AG	AG
PZE-103183391	GG	GG	GG	GG	GG	GG	GG	GG	GG	GG	GG	GG	GG	GG	GG	GG	GG	GG	GG	GG	GG	GG	GG	GG	GG	GG	GG	GG	GG	GG	GG	GG	GG	GG	GG	GG	GG	GG	GG	GG	GG	GG	GG	GG	GG	GG	GG	GG	GG
PZE-103041998	AG	AA	AA	AA	AG	AA	AG	GG	AA	AG	AG	AG	AA	AA	AG	GG	GG	AG	AG	AG	AG	AG	AG	AA	GG	AG	--	AA	AG	AG	AG	GG	GG	GG	AA	AA	AG	AG	AG	GG	AG	AG	AG	AA	AG	--	AA	--	--
PZE-109105795	GG	GG	GG	GG	GG	GG	GG	GG	GG	GG	GG	GG	GG	GG	GG	GG	GG	GG	GG	GG	GG	GG	GG	GG	GG	GG	GG	GG	GG	GG	GG	GG	GG	GG	GG	GG	GG	GG	GG	GG	GG	GG	GG	GG	GG	GG	GG	GG	GG
PZE-106115028	GG	GG	GG	GG	GG	GG	GG	GG	GG	GG	GG	GG	GG	GG	GG	GG	GG	GG	GG	GG	GG	GG	GG	GG	GG	GG	GG	GG	GG	GG	GG	GG	GG	GG	GG	GG	GG	GG	GG	GG	GG	GG	GG	GG	GG	GG	GG	GG	GG
PZE-103118170	AA	AA	AA	AA	AA	AA	AA	AA	AA	AA	AA	AA	AA	AA	AA	AA	AA	AA	AA	AA	AA	AA	AA	AA	AA	AA	AA	AA	AA	AA	AA	AA	AA	AA	AA	AA	AA	AA	AA	AA	AA	AA	AA	AA	AA	AA	AA	AA	AA
PZE-108062173	AG	AA	AG	GG	AG	AG	GG	AA	GG	GG	GG	AA	AG	AA	AA	AG	AG	AG	GG	GG	AG	AG	AG	GG	AA	AA	AG	AG	AG	AG	GG	AG	AA	AG	GG	AG	AG	AA	AA	AG	AG	AG	AG	AG	AA	AG	GG	GG	--
PZE-107010578	AC	AA	CC	AC	AC	CC	CC	AA	AC	AC	AC	AC	AA	AC	AC	AC	AC	AC	AC	AC	AC	AC	CC	AC	AC	AC	AC	AA	AA	AC	AC	AC	AA	AC	AA	AC	CC	AC	AC	AC	AC	AA	AA	AC	AA	AA	AC	AC	AC
SYN5396	AA	AA	AA	AA	AA	AA	AA	AA	AA	AA	AA	AA	AA	AA	AA	AA	AA	AA	AA	AA	AA	AA	AA	AA	AA	AA	AA	AA	AA	AA	AA	AA	AA	AA	AA	AA	AA	AA	AA	AA	AA	AA	AA	AA	AA	AA	AA	AA	AA
PZE-110082278	CC	CC	AC	CC	CC	AC	CC	CC	AC	CC	CC	AC	CC	CC	CC	CC	CC	CC	CC	AC	CC	CC	CC	AC	CC	CC	CC	AC	AC	CC	CC	AC	CC	CC	CC	CC	CC	CC	CC	CC	CC	CC	CC	CC	CC	CC	CC	CC	CC
PZE-104048303	GG	AA	AA	AA	AA	GG	AA	GG	AA	GG	AA	AA	AA	AA	GG	AA	AA	AA	AA	AA	AA	AA	AA	AA	AA	AA	--	GG	AA	AA	AA	AA	AA	AA	AA	AA	AA	AA	AA	AA	AG	AA	AA	AA	AA	--	AA	AA	AA
SYN8628	AA	AA	AA	AA	AA	AA	AA	AA	AA	AA	AA	AA	AA	AA	AA	AA	AA	AA	AA	AA	AA	AA	AA	AA	AA	AA	AA	AA	AA	AA	AA	AA	AA	AA	AA	AA	AA	AA	AA	AA	AA	AA	AA	AA	AA	AA	AA	AA	AA
PZE-108016906	GG	GG	GG	GG	GG	GG	GG	GG	GG	GG	GG	GG	GG	GG	GG	GG	GG	GG	GG	GG	GG	GG	GG	GG	GG	GG	GG	GG	GG	GG	GG	GG	GG	GG	GG	GG	GG	GG	GG	GG	GG	GG	GG	GG	GG	GG	GG	GG	GG
PZE-105024985	AA	AA	AA	AA	AA	AA	AA	AA	AA	AA	AA	AA	AA	AA	AA	AA	AA	AA	AA	AA	AA	AA	AA	AA	AA	AA	AA	AA	AA	AA	AA	AA	AA	AA	AA	AA	AA	AA	AA	AA	AA	AA	AA	AA	AA	AA	AA	AA	AA
PZE-102172290	AA	AA	AC	AA	AC	AC	CC	AA	AA	AC	AA	CC	CC	AC	AC	AC	AC	CC	AC	AA	AA	AC	AC	AA	AA	AC	AC	AA	AA	AC	AC	AC	CC	AA	CC	CC	AC	AC	AC	AA	AA	AC	AC	AC	AC	AC	AC	AC	AC
PZE-106070038	AA	AA	AA	AA	AA	AA	AA	AA	AA	AA	AA	AA	AA	AA	AA	AA	AA	AA	AA	AA	AA	AA	AA	AA	AA	AA	AA	AA	AA	AA	AA	AA	AA	AA	AA	AA	AA	AA	AA	AA	AA	AA	AA	AA	AA	AA	AA	AA	AA
PZE-104064221	AA	AA	AA	AA	AA	AA	AA	AA	AA	AA	AA	AA	AA	AA	AA	AA	AA	AA	AA	AA	AA	AA	AA	AA	AA	AA	AA	AA	AA	AA	AA	AA	AA	AA	AA	AA	AA	AA	AA	AA	AA	AA	AA	AA	AA	AA	AA	AA	AA
PZE-102047571	AG	AG	GG	AG	AA	AG	AA	AG	AA	GG	AG	AA	GG	AG	AG	AG	AA	AG	AG	AA	AA	AG	AG	AA	AA	GG	GG	AA	AG	AG	GG	AG	GG	AA	GG	AG	AG	--	GG	GG	AG	AA	GG	AG	AA	GG	AG	GG	GG
SYN16154	CC	CC	CC	CC	CC	CC	CC	CC	CC	CC	CC	CC	CC	CC	CC	CC	CC	CC	CC	CC	CC	CC	CC	CC	CC	CC	CC	CC	CC	CC	CC	CC	CC	CC	CC	CC	CC	CC	CC	CC	CC	CC	CC	CC	CC	CC	CC	CC	CC
PZE-109001545	CC	CC	CC	CC	CC	CC	CC	CC	CC	CC	CC	CC	CC	CC	CC	CC	CC	CC	CC	CC	CC	CC	CC	CC	CC	CC	CC	CC	CC	CC	CC	CC	CC	CC	CC	CC	CC	CC	CC	CC	CC	CC	CC	CC	CC	CC	CC	CC	CC
PZE-109009763	GG	GG	GG	GG	GG	GG	GG	GG	GG	GG	GG	GG	GG	GG	GG	GG	GG	GG	GG	GG	GG	GG	GG	GG	GG	GG	GG	GG	GG	GG	GG	GG	GG	GG	GG	GG	GG	GG	GG	GG	GG	GG	GG	GG	GG	GG	GG	GG	GG
PZE-105121619	--	--	--	--	--	--	--	--	--	--	--	--	--	--	--	--	--	--	--	--	--	--	--	--	--	--	--	--	--	--	--	--	--	--	--	--	--	--	--	--	--	--	--	--	--	--	--	--	--
SYN25471	AG	AG	GG	GG	AG	AG	GG	AG	AG	GG	GG	AG	AG	AG	AG	AG	GG	AG	AG	AG	AA	AG	GG	GG	AG	AG	AG	AG	GG	AG	AA	AG	AG	GG	AG	AG	AG	AG	AG	AA	AG	GG	GG	AA	AA	AG	AA	AG	AG
PZE-103159288	AA	AG	GG	AG	AG	GG	AG	AA	AG	GG	GG	GG	GG	AA	GG	GG	AG	GG	AG	GG	AG	AG	GG	AG	AA	AG	AG	AG	GG	GG	GG	GG	AG	GG	GG	AG	AG	AG	AG	AG	AG	AA	AA	AG	AG	AG	AA	--	--
PZE-105046069	AA	GG	AG	AA	AG	AA	AG	GG	AG	GG	AG	AG	GG	AG	GG	AG	AA	AG	AG	AA	AG	AG	AA	AG	AG	AG	AG	GG	AG	AG	AG	AG	GG	AA	AG	AA	AG	AG	--	AG	AG	AG	AG	AG	AG	AG	AA	AG	AG
SYN31271	AA	AA	AA	AA	AA	AA	AA	AA	AA	AA	AA	AA	AA	AA	AA	AA	AA	AA	AA	AA	AA	AA	AA	AA	AA	AA	AA	AA	AA	AA	AA	AA	AA	AA	AA	AA	AA	AA	AA	AA	AA	AA	AA	AA	AA	AA	AA	AA	AA
SYN12842	--	--	--	--	--	--	--	--	--	--	--	--	--	--	--	--	--	--	--	--	--	--	--	--	--	--	--	--	--	--	--	--	--	--	--	--	--	--	--	--	--	--	--	--	--	--	--	--	--
PZE-104043792	AA	AA	AA	AA	AA	AA	AA	AA	AA	AA	AA	AA	AA	AA	AA	AA	AA	AA	AA	AA	AA	AA	AA	AA	AA	AA	AA	AA	AA	AA	AA	AA	AA	AA	AA	AA	AA	AA	AA	AA	AA	AA	AA	AA	AA	AA	AA	AA	AA
PZE-107118905	CC	CC	CC	CC	CC	CC	CC	CC	CC	CC	CC	CC	CC	CC	CC	CC	CC	CC	CC	CC	CC	CC	CC	CC	CC	CC	CC	CC	CC	CC	CC	CC	CC	CC	CC	CC	CC	CC	CC	CC	CC	CC	CC	CC	CC	CC	CC	CC	CC
PZE-106041850	AA	AA	AA	AA	AA	AA	AA	AA	AA	AA	AA	AA	AA	AA	AA	AA	AA	AA	AA	AA	AA	AA	AA	AA	AA	AA	AA	AA	AA	AA	AA	AA	AA	AA	AA	AA	AA	AA	AA	AA	AA	AA	AA	AA	AA	AA	AA	AA	AA
PZE-102080894	GG	GG	GG	GG	GG	GG	GG	GG	GG	GG	GG	GG	GG	GG	GG	GG	GG	GG	GG	GG	GG	GG	GG	GG	GG	GG	GG	GG	GG	GG	GG	GG	GG	GG	GG	GG	GG	GG	GG	GG	GG	GG	GG	GG	GG	GG	GG	GG	GG
PZE-105056823	GG	AA	AG	GG	AG	GG	AG	AA	AG	AA	AG	AG	AA	AG	AA	GG	GG	AG	AG	GG	GG	AG	GG	AG	AG	AG	AG	AA	AG	AG	AG	AG	AA	--	AG	GG	AG	AG	GG	AG	AG	AG	AG	GG	AG	AG	GG	AG	AG
PZE-103094339	AG	AG	GG	GG	AG	GG	AG	AA	AG	AG	GG	AA	GG	GG	AG	AA	AA	AG	AA	AG	AG	AG	AG	GG	AG	AG	--	GG	AG	AG	AG	AA	AA	AA	GG	GG	GG	AG	AG	AA	AG	AA	AG	GG	AG	--	GG	AG	--
PZE-105128217	GG	AA	AG	AG	AG	GG	AA	AA	AG	AA	AG	GG	AA	AG	AG	AG	GG	AG	GG	GG	AG	AG	GG	AG	AG	AG	AG	AA	AG	AG	AG	AG	AA	GG	AG	GG	AG	AG	--	AG	GG	AG	AG	GG	GG	AG	--	AG	AG
PZE-104033895	AA	AG	GG	AG	GG	AA	AG	AA	AG	AA	AG	AG	AG	GG	AA	AG	AG	GG	AG	GG	AG	AG	GG	GG	GG	AG	AG	AA	GG	GG	AG	AG	AG	GG	GG	GG	AG	AG	AG	GG	AA	AG	AG	GG	AG	AG	AG	AG	--
PZE-101055771	AG	AA	AG	AA	AG	AG	AA	AG	AG	AA	AA	AG	AG	AG	AG	AG	AA	AG	AG	GG	AG	AG	AA	AA	GG	AG	AG	AG	AA	AG	GG	AG	AG	AA	AG	AG	AG	AG	AG	GG	AG	AA	AA	--	GG	AG	AG	AG	AG
SYN35767	AA	AA	AA	AA	AA	AA	AA	AA	AA	AA	AA	AA	AA	AA	AA	AA	AA	AA	AA	AA	AA	AA	AA	AA	AA	AA	AA	AA	AA	AA	AA	AA	AA	AA	AA	AA	AA	AA	AA	AA	AA	AA	AA	AA	AA	AA	AA	AA	AA
PZE-106078990	AA	AA	AA	AA	AA	AA	AA	AA	AA	AA	AA	AA	AA	AA	AA	AA	AA	AA	AA	AA	AA	AA	AA	AA	AA	AA	AA	AA	AA	AA	AA	AA	AA	AA	AA	AA	AA	AA	AA	AA	AA	AA	AA	AA	AA	AA	AA	AA	AA
PZE-105152401	GG	GG	GG	GG	GG	GG	GG	GG	GG	GG	GG	GG	GG	GG	GG	GG	GG	GG	GG	GG	GG	GG	GG	GG	GG	GG	GG	GG	GG	GG	GG	GG	GG	GG	GG	GG	GG	GG	GG	GG	GG	GG	GG	GG	GG	GG	GG	GG	GG
PZE-108055220	AA	AA	AA	AA	AA	AA	AA	AA	AA	AA	AA	AA	AA	AA	AA	AA	AA	AA	AA	AA	AA	AA	AA	AA	AA	AA	AA	AA	AA	AA	AA	AA	AA	AA	AA	AA	AA	AA	AA	AA	AA	AA	AA	AA	AA	AA	AA	AA	AA
PZE-104065158	GG	AG	AA	AA	AA	GG	AG	GG	AG	GG	AG	AG	AG	AA	GG	AG	AG	AA	AG	AA	AG	AG	AA	AA	AA	AG	--	GG	AG	AA	AG	AG	AG	AA	AA	AG	AG	AG	AG	--	GG	AG	AG	AA	AG	GG	AG	AG	AG
PZE-108106737	AA	AA	AA	AA	AA	AA	AA	AA	AA	AA	AA	AA	AA	AA	AA	AA	AA	AA	AA	AA	AA	AA	AA	AA	AA	AA	AA	AA	AA	AA	AA	AA	AA	AA	AA	AA	AA	AA	AA	AA	AA	AA	AA	AA	AA	AA	AA	AA	AA
PZE-109053023	GG	AG	AG	GG	AG	--	--	AG	--	GG	GG	AA	AG	AG	GG	AG	GG	--	--	--	--	GG	AG	AA	AA	AG	AG	AG	--	AG	GG	AG	AG	AG	AG	AG	AG	AG	--	AG	--	AG	AA	AG	AA	AG	AA	AG	AA
PZE-101111306	AG	AG	GG	GG	AA	AA	GG	AG	AG	GG	GG	AG	AG	AG	AG	AG	AG	AG	GG	AG	AA	AG	GG	GG	AG	AG	AG	AG	GG	AG	AA	AG	AG	AG	AG	AG	GG	AG	AG	AA	AG	GG	GG	AG	AA	AG	AA	AG	AG
PZE-101121153	GG	GG	GG	GG	GG	GG	GG	GG	GG	GG	GG	GG	GG	GG	GG	GG	GG	GG	GG	GG	GG	GG	GG	GG	GG	GG	GG	GG	GG	GG	GG	GG	GG	GG	GG	GG	GG	GG	GG	GG	GG	GG	GG	GG	GG	GG	GG	GG	GG
PZE-104031302	AA	AA	AA	AA	AA	AA	AA	AA	AA	AA	AA	AA	AA	AA	AA	AA	AA	AA	AA	AA	AA	AA	AA	AA	AA	AA	AA	AA	AA	AA	AA	AA	AA	AA	AA	AA	AA	AA	AA	AA	AA	AA	AA	AA	AA	AA	AA	AA	AA
PZE-106069732	AC	CC	AA	CC	AC	AA	CC	CC	AC	AC	CC	AC	CC	AC	AA	AA	AC	AA	AC	CC	CC	AC	AC	AA	AC	AC	AC	AC	AC	AA	AA	AC	AC	AC	AC	AC	AC	AC	AC	AC	AC	AA	AA	AC	AA	AC	CC	AC	AC
PZE-106090459	AC	AA	CC	AA	CC	CC	AA	AA	AC	AC	AA	AC	AA	AC	AC	CC	AC	CC	AC	AA	AC	AC	AC	AC	AC	AC	--	AC	CC	CC	CC	AC	CC	AC	AC	AC	AA	AC	AC	AC	AC	CC	AC	AC	CC	AC	--	--	AC
PZE-102130760	AC	AC	AC	AC	AA	AC	AC	AA	AA	CC	AA	AA	CC	AC	AC	AC	AA	CC	AC	AA	AA	AC	AC	AA	AA	AC	AC	AA	AA	AC	AC	AC	AC	AA	CC	CC	AC	--	--	CC	AA	AC	AC	AA	AA	CC	AC	AC	AC
PHM13687.14	GG	GG	AG	GG	GG	AG	GG	GG	AG	GG	GG	AG	GG	GG	GG	GG	GG	GG	GG	AG	GG	AG	GG	AG	AG	GG	GG	AG	AG	GG	GG	AG	GG	GG	GG	GG	GG	GG	GG	GG	GG	AG	GG	GG	GG	GG	GG	GG	AG
PZE-108075113	AG	GG	AG	AG	AG	AA	AA	AG	AA	AA	AA	GG	AG	GG	AG	AG	AG	AG	AA	AA	GG	AG	AG	--	GG	AG	--	AG	AG	AG	AA	AG	GG	AG	AA	AG	AG	--	GG	AG	AG	AG	AG	AG	GG	AG	AA	--	AA
PZE-109027261	GG	GG	GG	GG	GG	GG	GG	GG	GG	GG	GG	GG	GG	GG	GG	GG	GG	GG	GG	GG	GG	GG	GG	GG	GG	GG	GG	GG	GG	GG	GG	GG	GG	GG	GG	GG	GG	GG	GG	GG	GG	GG	GG	GG	GG	GG	GG	GG	GG
PZE-102047066	AG	AG	GG	AG	AA	AG	AA	AG	AA	GG	AG	AA	GG	AG	AG	AG	AA	AG	AG	AA	AA	AG	AG	AA	AA	AG	GG	AA	AG	AG	GG	AG	GG	AA	GG	AG	AG	AG	AG	GG	AG	AA	GG	AG	AA	GG	AG	GG	GG
PZE-108062045	AG	AA	AG	GG	AG	AG	GG	AA	GG	GG	GG	AA	AG	AA	AA	AG	AG	AG	GG	GG	AG	AG	AG	GG	AA	AG	AG	AG	AG	AG	GG	AG	AA	AG	GG	AG	AG	AG	--	AG	AG	AG	AG	AG	AA	AG	GG	GG	GG
PZE-109028615	AA	AA	AA	AA	AA	AA	AA	AA	AA	AA	AA	AA	AA	AA	AA	AA	AA	AA	AA	AA	AA	AA	AA	AA	AA	AA	AA	AA	AA	AA	AA	AA	AA	AA	AA	AA	AA	AA	AA	AA	AA	AA	AA	AA	AA	AA	AA	AA	AA
PZE-102083188	AG	AG	GG	AG	AA	AG	AG	AA	AA	GG	AG	AA	GG	AG	AG	AG	AA	AG	AG	AA	AA	AG	AG	AA	AA	--	GG	AA	AG	AG	AG	AG	GG	AG	GG	GG	AG	--	--	GG	AG	AG	AG	AG	AA	GG	--	AG	AG
PZE-107032490	AG	GG	AG	AG	AG	AA	AA	AG	GG	AG	AG	AG	AG	AG	AG	AG	AG	AG	AG	AG	AG	AG	AA	AG	AG	AG	AG	GG	GG	AG	AG	AG	AG	AG	GG	AG	AA	AG	AG	AG	AA	GG	AG	AG	GG	AG	AA	--	AG
SYN15935	GG	GG	GG	GG	GG	GG	GG	GG	GG	GG	GG	GG	GG	GG	GG	GG	GG	GG	GG	GG	GG	GG	GG	GG	GG	GG	GG	GG	GG	GG	GG	GG	GG	GG	GG	GG	GG	GG	GG	GG	GG	GG	GG	GG	GG	GG	GG	GG	GG
PZE-110072258	GG	GG	AG	GG	GG	AG	GG	GG	AG	GG	GG	AG	GG	GG	GG	GG	GG	GG	GG	AG	GG	GG	GG	AG	AG	GG	GG	AG	AG	GG	GG	AG	GG	GG	GG	GG	GG	GG	GG	GG	GG	AG	GG	GG	GG	GG	GG	GG	GG
PZE-102079155	GG	GG	GG	GG	GG	GG	GG	GG	GG	GG	GG	GG	GG	GG	GG	GG	GG	GG	GG	GG	GG	GG	GG	GG	GG	GG	GG	GG	GG	GG	GG	GG	GG	GG	GG	GG	GG	GG	GG	GG	GG	GG	GG	GG	GG	GG	GG	GG	GG
SYN2910	AG	GG	AG	GG	AG	AG	GG	AA	GG	AG	GG	AA	AG	AG	AG	AG	AG	GG	AA	AA	AA	GG	AA	AG	AG	--	--	AG	--	AA	AG	AG	GG	AG	AA	GG	AG	--	--	AG	AA	GG	AG	GG	AG	AG	AG	AG	AG
PZE-109006644	AG	--	AG	AG	--	AG	GG	AG	AG	GG	AA	AG	AG	GG	AG	AA	--	AG	GG	AG	GG	AG	AG	AG	AA	AG	AG	GG	AG	AG	AG	AG	AG	AG	AG	AG	AG	AG	AG	AG	AG	AG	AG	AG	AG	AG	GG	AG	AG
PZE-109094249	CC	CC	AC	AC	AC	CC	CC	AC	AC	AA	AA	AC	CC	CC	AA	AA	AA	AC	CC	AA	CC	AA	AC	CC	CC	--	CC	AC	CC	CC	AA	AC	AA	AC	AC	AC	AC	AC	AC	AC	AC	AC	CC	AA	CC	AC	AC	AC	AC
PZE-108013839	CC	CC	CC	CC	CC	CC	CC	CC	CC	CC	CC	CC	CC	CC	CC	CC	CC	CC	CC	CC	CC	CC	CC	CC	CC	CC	CC	CC	CC	CC	CC	CC	CC	CC	CC	CC	CC	CC	CC	CC	CC	CC	CC	CC	CC	CC	CC	CC	CC
PZE-103125642	GG	GG	GG	GG	GG	GG	GG	GG	GG	GG	GG	GG	GG	GG	GG	GG	GG	GG	GG	GG	GG	GG	GG	GG	GG	GG	GG	GG	GG	GG	GG	GG	GG	GG	GG	GG	GG	GG	GG	GG	GG	GG	GG	GG	GG	GG	GG	GG	GG
PZE-104136748	GG	AG	AA	AG	AG	GG	AG	GG	AG	GG	GG	AG	AA	AA	GG	AG	GG	AG	AA	AA	AG	GG	AA	GG	AA	AG	AG	AG	AG	AG	GG	AG	AG	AA	AG	GG	AG	AG	AG	AA	GG	GG	AG	AG	GG	AG	AA	AG	AG
PZE-108039755	AA	AA	AA	AA	AA	AA	AA	AA	AA	AA	AA	AA	AA	AA	AA	AA	AA	AA	AA	AA	AA	AA	AA	AA	AA	AA	AA	AA	AA	AA	AA	AA	AA	AA	AA	AA	AA	AA	AA	AA	AA	AA	AA	AA	AA	AA	AA	AA	AA
PZE-103091447	CC	CC	CC	CC	CC	CC	CC	CC	CC	CC	CC	CC	CC	CC	CC	CC	CC	CC	CC	CC	CC	CC	CC	CC	CC	CC	CC	CC	CC	CC	CC	CC	CC	CC	CC	CC	CC	CC	CC	CC	CC	CC	CC	CC	CC	CC	CC	CC	CC
SYN7055	GG	GG	GG	GG	GG	GG	GG	GG	GG	GG	GG	GG	GG	GG	GG	GG	GG	GG	GG	GG	GG	GG	GG	GG	GG	GG	GG	GG	GG	GG	GG	GG	GG	GG	GG	GG	GG	GG	GG	GG	GG	GG	GG	GG	GG	GG	GG	GG	GG
PZE-101109763	AG	AG	AA	AA	GG	GG	AA	AG	AG	AA	AA	AG	AG	AG	AG	AG	AG	AG	AA	AG	GG	AG	AA	AA	AG	AG	AG	AG	AA	AG	GG	AG	AG	AG	AG	AG	AA	AG	AG	GG	AG	AA	AA	AG	GG	AG	GG	AG	AG
PZE-101111015	GG	GG	GG	GG	GG	GG	GG	GG	GG	GG	GG	GG	GG	GG	GG	GG	GG	GG	GG	GG	GG	GG	GG	GG	GG	GG	GG	GG	GG	GG	GG	GG	GG	GG	GG	GG	GG	GG	GG	GG	GG	GG	GG	GG	GG	GG	GG	GG	GG
SYN275	AA	AA	AA	AA	AA	AA	AA	AA	AA	AA	AA	AA	AA	AA	AA	AA	AA	AA	AA	AA	AA	AA	AA	AA	AA	AA	AA	AA	AA	AA	AA	AA	AA	AA	AA	AA	AA	AA	AA	AA	AA	AA	AA	AA	AA	AA	AA	AA	AA
PZE-103018221	AA	AA	AA	AA	AA	AA	AA	AA	AA	AA	AA	AA	AA	AA	AA	AA	AA	AA	AA	AA	AA	AA	AA	AA	AA	AA	AA	AA	AA	AA	AA	AA	AA	AA	AA	AA	AA	AA	AA	AA	AA	AA	AA	AA	AA	AA	AA	AA	AA
PZE-108026852	CC	CC	CC	CC	CC	CC	CC	CC	CC	CC	CC	CC	CC	CC	CC	CC	CC	CC	CC	CC	CC	CC	CC	CC	CC	CC	CC	CC	CC	CC	CC	CC	CC	CC	CC	CC	CC	CC	CC	CC	CC	CC	CC	CC	CC	CC	CC	CC	CC
PZE-106018359	GG	AA	GG	AA	AG	GG	AG	AG	AG	GG	GG	AG	AG	AG	AG	GG	AA	GG	AA	AA	AG	GG	GG	GG	AG	--	--	AG	AG	AG	AA	AG	AG	AG	GG	AG	AG	AG	AG	GG	AG	GG	AG	AG	GG	AA	AA	AA	AA
PZE-102102028	AA	AA	AA	AA	AA	AA	AA	AA	AA	AA	AA	AA	AA	AA	AA	AA	AA	AA	AA	AA	AA	AA	AA	AA	AA	AA	AA	AA	AA	AA	AA	AA	AA	AA	AA	AA	AA	AA	AA	AA	AA	AA	AA	AA	AA	AA	AA	AA	--
SYN13385	AA	AA	AA	AA	AA	AA	AA	AA	AA	AA	AA	AA	AA	AA	AA	AA	AA	AA	AA	AA	AA	AA	AA	AA	AA	AA	AA	AA	AA	AA	AA	AA	AA	AA	AA	AA	AA	AA	AA	AA	AA	AA	AA	AA	AA	AA	AA	AA	AA
SYN21924	GG	GG	GG	GG	GG	GG	GG	GG	GG	GG	GG	GG	GG	GG	GG	GG	GG	GG	GG	GG	GG	GG	GG	GG	GG	GG	GG	GG	GG	GG	GG	GG	GG	GG	GG	GG	GG	GG	GG	GG	GG	GG	GG	GG	GG	GG	GG	GG	GG
PZE-104072142	AA	AG	GG	GG	GG	AA	AG	AA	AG	AA	AG	AG	AG	GG	AA	AG	AG	GG	AG	GG	AG	AG	GG	GG	GG	AG	AG	AA	AG	GG	AG	AG	AG	GG	GG	AG	AG	AG	AG	GG	AA	AG	AG	GG	AG	AA	AG	AG	AG
SYN2408	AA	AA	AA	AA	AA	AA	AA	AA	AA	AA	AA	AA	AA	AA	AA	AA	AA	AA	AA	AA	AA	AA	AA	AA	AA	AA	AA	AA	AA	AA	AA	AA	AA	AA	AA	AA	AA	AA	AA	AA	AA	AA	AA	AA	AA	AA	AA	AA	AA
SYN29224	AA	AA	AA	AA	AA	AA	AA	AA	AA	AA	AA	AA	AA	AA	AA	AA	AA	AA	AA	AA	AA	AA	AA	AA	AA	AA	AA	AA	AA	AA	AA	AA	AA	AA	AA	AA	AA	AA	AA	AA	AA	AA	AA	AA	AA	AA	AA	AA	AA
PZE-104140817	GG	GG	GG	GG	GG	GG	GG	GG	GG	GG	GG	GG	GG	GG	GG	GG	GG	GG	GG	GG	GG	GG	GG	GG	GG	GG	GG	GG	GG	GG	GG	GG	GG	GG	GG	GG	GG	GG	GG	GG	GG	GG	GG	GG	GG	GG	GG	GG	GG
PZE-101117618	AA	AA	AA	AA	AA	AA	AA	AA	AA	AA	AA	AA	AA	AA	AA	AA	AA	AA	AA	AA	AA	AA	AA	AA	AA	AA	AA	AA	AA	AA	AA	AA	AA	AA	AA	AA	AA	AA	AA	AA	AA	AA	AA	AA	AA	AA	AA	AA	AA
PZE-108065057	CC	CC	CC	CC	CC	CC	CC	CC	CC	CC	CC	CC	CC	CC	CC	CC	CC	CC	CC	CC	CC	CC	CC	CC	CC	CC	CC	CC	CC	CC	CC	CC	CC	CC	CC	CC	CC	CC	CC	CC	CC	CC	CC	CC	CC	CC	CC	CC	CC
PZE-104062435	AA	AG	GG	GG	GG	AA	AG	AA	AG	AA	AG	AG	AG	GG	AA	AG	AG	GG	AG	GG	AG	AG	GG	GG	GG	AG	AG	--	AG	GG	AG	AG	AG	GG	GG	AG	AG	AG	AG	GG	AG	AG	AG	GG	AG	AA	AG	AG	AG
PZE-108037545	CC	CC	CC	CC	CC	CC	CC	CC	CC	CC	CC	CC	CC	CC	CC	CC	CC	CC	CC	CC	CC	CC	CC	CC	CC	CC	CC	CC	CC	CC	CC	CC	CC	CC	CC	CC	CC	CC	CC	CC	CC	CC	CC	CC	CC	CC	CC	CC	CC
PZE-104041043	AA	AG	GG	AG	GG	AA	AG	AA	AG	AA	AG	AG	AG	GG	AA	AG	AG	GG	AG	GG	AG	AG	GG	GG	GG	AG	--	AA	AG	GG	AG	AG	AG	GG	GG	AG	AG	AG	AG	GG	AA	AG	AG	GG	AG	AA	AG	AG	AG
PZE-107034555	AA	AA	AA	AA	AA	AA	AA	AA	AA	AA	AA	AA	AA	AA	AA	AA	AA	AA	AA	AA	AA	AA	AA	AA	AA	AA	AA	AA	AA	AA	AA	AA	AA	AA	AA	AA	AA	AA	AA	AA	AA	AA	AA	AA	AA	AA	AA	AA	AA
PZE-103071247	AG	GG	GG	GG	AG	GG	AG	AA	GG	AG	AG	AG	GG	GG	AG	AA	AA	AG	AG	AA	AG	AG	AG	GG	AG	AG	GG	GG	AG	AG	AG	AA	AA	AA	GG	GG	AG	AG	AG	AA	AG	AG	AG	GG	AG	AG	GG	AG	--
PZE-105150391	AA	CC	AC	AC	AA	AA	CC	AC	CC	CC	AC	AA	CC	AA	AC	AC	AA	AC	AA	AA	AC	AC	AA	AC	AC	CC	CC	CC	AA	AC	AC	AC	CC	AC	AC	AC	AA	--	AC	AC	AA	CC	AC	AC	AA	AC	AA	--	--
PZE-104135561	AA	AG	GG	AG	AG	AA	AG	AA	AG	AA	AA	AG	GG	GG	AA	AG	AA	AG	GG	GG	AG	AA	GG	AA	GG	AG	AG	AG	AG	AG	AA	AG	AG	GG	AG	AA	AG	--	--	GG	AA	AA	AG	AG	AA	AG	--	AG	AG
PZE-109026030	GG	AG	AG	GG	AG	AA	AA	AG	AG	GG	GG	AA	AG	AA	GG	AG	GG	AA	AA	GG	AA	GG	AG	AA	AA	AG	--	AG	AG	AG	GG	AG	AG	AG	AG	AG	AG	AG	AG	AG	AG	AG	AA	AG	AA	AG	AA	--	--
SYN3483	AA	AA	AA	AA	AA	AA	AA	AA	AA	AA	AA	AA	AA	AA	AA	AA	AA	AA	AA	AA	AA	AA	AA	AA	AA	AA	AA	AA	AA	AA	AA	AA	AA	AA	AA	AA	AA	AA	AA	AA	AA	AA	AA	AA	AA	AA	AA	AA	AA
PZE-107129811	GG	GG	GG	GG	GG	GG	GG	GG	GG	GG	GG	GG	GG	GG	GG	GG	GG	GG	GG	GG	GG	GG	GG	GG	GG	GG	GG	GG	GG	GG	GG	GG	GG	GG	GG	GG	GG	GG	GG	GG	GG	GG	GG	GG	GG	GG	GG	GG	GG
PZE-108101407	AA	AA	AA	AA	AA	AA	AA	AA	AA	AA	AA	AA	AA	AA	AA	AA	AA	AA	AA	AA	AA	AA	AA	AA	AA	AA	AA	AA	AA	AA	AA	AA	AA	AA	AA	AA	AA	AA	AA	AA	AA	AA	AA	AA	AA	AA	AA	AA	AA
PZE-104103734	GG	AG	AA	AA	AG	GG	AA	GG	AG	GG	AG	AG	AA	AA	GG	AG	AG	AA	AA	AA	AG	GG	AA	AG	AA	AG	AG	GG	AG	AG	AG	AA	AG	AA	AG	GG	AG	--	--	--	GG	AG	AG	AG	AG	GG	AG	AG	AG
SYN20147	AA	AA	AA	AA	AA	AA	AA	AA	AA	AA	AA	AA	AA	AA	AA	AA	AA	AA	AA	AA	AA	AA	AA	AA	AA	AA	AA	AA	AA	AA	AA	AA	AA	AA	AA	AA	AA	AA	AA	AA	AA	AA	AA	AA	AA	AA	AA	AA	AA
PZE-104048234	AA	AG	GG	AG	GG	AA	AG	AA	AG	AA	AG	AG	AG	GG	AA	AG	AG	GG	AG	GG	AG	AG	GG	GG	GG	AG	AG	AA	AG	GG	AG	AG	AG	GG	GG	AG	AG	AG	AG	GG	AA	AG	AG	GG	AG	--	AG	AG	AG
PZE-105101729	GG	GG	GG	GG	GG	GG	GG	GG	GG	GG	GG	GG	GG	GG	GG	GG	GG	GG	GG	GG	GG	GG	GG	GG	GG	GG	GG	GG	GG	GG	GG	GG	GG	GG	GG	GG	GG	GG	GG	GG	GG	GG	GG	GG	GG	GG	GG	GG	GG
PZE-109038100	CC	CC	CC	CC	CC	CC	CC	CC	CC	CC	CC	CC	CC	CC	CC	CC	CC	CC	CC	CC	CC	CC	CC	CC	CC	CC	CC	CC	CC	CC	CC	CC	CC	CC	CC	CC	CC	CC	CC	CC	CC	CC	CC	CC	CC	CC	CC	CC	CC
PZE-103050010	AA	AA	AA	AA	AA	AA	AA	AA	AA	AA	AA	AA	AA	AA	AA	AA	AA	AA	AA	AA	AA	AA	AA	AA	AA	AA	AA	AA	AA	AA	AA	AA	AA	AA	AA	AA	AA	AA	AA	AA	AA	AA	AA	AA	AA	AA	AA	AA	AA
PZE-106031257	GG	GG	GG	GG	GG	GG	GG	GG	GG	GG	GG	GG	GG	GG	GG	GG	GG	GG	GG	GG	GG	GG	GG	GG	GG	GG	GG	GG	GG	GG	GG	GG	GG	GG	GG	GG	GG	GG	GG	GG	GG	GG	GG	GG	GG	GG	GG	GG	GG
PZE-104027058	CC	AC	AA	AC	AA	CC	AC	CC	CC	CC	AC	AC	AC	AA	CC	AC	AC	AA	AC	AA	AC	AC	AA	AA	AA	AC	--	CC	AC	AA	AC	AC	AC	AA	AA	AC	AC	AC	AC	AC	CC	AC	AC	AA	AC	--	AC	AC	AC
PZE-107032809	AA	AA	AA	AA	AA	AA	AA	AA	AA	AA	AA	AA	AA	AA	AA	AA	AA	AA	AA	AA	AA	AA	AA	AA	AA	AA	AA	AA	AA	AA	AA	AA	AA	AA	AA	AA	AA	AA	AA	AA	AA	AA	AA	AA	AA	AA	AA	AA	AA
PUT-163a-60354034-2731	CC	CC	CC	CC	CC	CC	CC	CC	CC	CC	CC	CC	CC	CC	CC	CC	CC	CC	CC	CC	CC	CC	CC	CC	CC	CC	CC	CC	CC	CC	CC	CC	CC	CC	CC	CC	CC	CC	CC	CC	CC	CC	CC	CC	CC	CC	CC	CC	CC
PZE-105122012	CC	AA	AC	AC	AC	CC	AA	AA	AC	AA	AC	CC	AA	AC	AC	AC	CC	AC	AC	CC	AC	AC	CC	AC	AC	AC	AC	AA	AC	AC	AC	AC	AA	CC	AC	CC	AC	--	CC	AC	CC	AC	AC	CC	CC	AC	CC	AA	--
PZE-108046192	AA	AA	AA	AA	AA	AA	AA	AA	AA	AA	AA	AA	AA	AA	AA	AA	AA	AA	AA	AA	AA	AA	AA	AA	AA	AA	AA	AA	AA	AA	AA	AA	AA	AA	AA	AA	AA	AA	AA	AA	AA	AA	AA	AA	AA	AA	AA	AA	AA
SYN367	AC	CC	AC	AC	AC	AC	AC	AC	AC	AC	CC	CC	AC	AC	AC	AC	CC	AC	AC	AC	AC	AA	AC	CC	AC	AC	AC	AC	CC	CC	AA	AC	CC	CC	CC	AC	AC	AC	AC	AA	AA	CC	AC	AC	AC	AC	AC	AC	AC
PZE-106033596	GG	GG	GG	GG	GG	GG	GG	GG	GG	GG	GG	GG	GG	GG	GG	GG	GG	GG	GG	GG	GG	GG	GG	GG	GG	GG	GG	GG	GG	GG	GG	GG	GG	GG	GG	GG	GG	GG	GG	GG	GG	GG	GG	GG	GG	GG	GG	GG	GG
PZE-108036755	AC	AA	AC	CC	AC	AC	CC	AA	CC	CC	CC	AA	AC	AA	AA	AA	AC	AC	CC	CC	AC	AC	AC	CC	AA	AC	--	AC	AC	AC	CC	AC	AA	AC	CC	AC	AC	--	--	AC	AC	AC	AC	AC	AA	AC	CC	CC	CC
PZE-105077073	GG	GG	GG	GG	GG	GG	GG	GG	GG	GG	GG	GG	GG	GG	GG	GG	GG	GG	GG	GG	GG	GG	GG	GG	GG	GG	GG	GG	GG	GG	GG	GG	GG	GG	GG	GG	GG	GG	GG	GG	GG	GG	GG	GG	GG	GG	GG	GG	GG
PZA03069.8	AA	GG	AA	GG	AG	AA	AG	AG	AG	AA	AA	AG	AG	AA	AG	AA	GG	AA	GG	GG	AG	AA	AA	AA	AG	--	--	AG	AG	GG	GG	AG	AG	AG	AG	AG	AG	AG	AG	AA	AG	AA	AG	AG	AA	GG	GG	GG	AG
PZE-103059856	AA	AA	AA	AA	AA	AA	AA	AA	AA	AA	AA	AA	AA	AA	AA	AA	AA	AA	AA	AA	AA	AA	AA	AA	AA	AA	AA	AA	AA	AA	AA	AA	AA	AA	AA	AA	AA	AA	AA	AA	AA	AA	AA	AA	AA	AA	AA	AA	AA
PZE-106016519	--	GG	AA	GG	AG	AA	AG	AG	AG	AA	AA	AG	AG	AG	AG	AG	GG	AA	GG	GG	AG	AG	AA	AA	AG	AG	AG	AG	AG	AG	GG	AG	AG	AG	AA	AG	AG	AG	AG	AG	AG	AA	AG	AG	AA	GG	GG	GG	AG
PZE-103061612	AA	AA	AA	AA	AA	AA	AA	AA	AA	AA	AA	AA	AA	AA	AA	AA	AA	AA	AA	AA	AA	AA	AA	AA	AA	AA	AA	AA	AA	AA	AA	AA	AA	AA	AA	AA	AA	AA	AA	AA	AA	AA	AA	AA	AA	AA	AA	AA	AA
PZE-101199598	AA	AA	AA	AA	AA	AA	AA	AA	AA	AA	AA	AA	AA	AA	AA	AA	AA	AA	AA	AA	AA	AA	AA	AA	AA	AA	AA	AA	AA	AA	AA	AA	AA	AA	AA	AA	AA	AA	AA	AA	AA	AA	AA	AA	AA	AA	AA	AA	AA
PZE-105114709	AA	AA	AA	AA	AA	AA	AA	AA	AA	AA	AA	AA	AA	AA	AA	AA	AA	AA	AA	AA	AA	AA	AA	AA	AA	AA	AA	AA	AA	AA	AA	AA	AA	AA	AA	AA	AA	AA	AA	AA	AA	AA	AA	AA	AA	AA	AA	AA	AA
PZE-101190832	AA	AA	AA	AA	AA	AA	AA	AA	AA	AA	AA	AA	AA	AA	AA	AA	AA	AA	AA	AA	AA	AA	AA	AA	AA	AA	AA	AA	AA	AA	AA	AA	AA	AA	AA	AA	AA	AA	AA	AA	AA	AA	AA	AA	AA	AA	AA	AA	AA
PZE-106061456	AA	AA	AA	AA	AA	AA	AA	AA	AA	AA	AA	AA	AA	AA	AA	AA	AA	AA	AA	AA	AA	AA	AA	AA	AA	AA	AA	AA	AA	AA	AA	AA	AA	AA	AA	AA	AA	AA	AA	AA	AA	AA	AA	AA	AA	AA	AA	AA	AA
ZM011374-0383	GG	GG	GG	GG	GG	GG	GG	GG	GG	GG	GG	GG	GG	GG	GG	GG	GG	GG	GG	GG	GG	GG	GG	GG	GG	GG	GG	GG	GG	GG	GG	GG	GG	GG	GG	GG	GG	GG	GG	GG	GG	GG	GG	GG	GG	GG	GG	GG	GG
PZE-107130789	AA	GG	AG	GG	AG	AG	AA	GG	GG	AG	AA	AG	GG	AA	AG	AA	GG	GG	AG	GG	GG	AG	AG	GG	AG	AG	--	AG	GG	AA	AG	AG	AA	AG	GG	AA	AG	AG	AG	AG	AG	AA	AG	AG	AG	AG	AG	GG	AG
PZE-106077743	GG	GG	GG	GG	GG	GG	GG	GG	GG	GG	GG	GG	GG	GG	GG	GG	GG	GG	GG	GG	GG	GG	GG	GG	GG	GG	GG	GG	GG	GG	GG	GG	GG	GG	GG	GG	GG	GG	GG	GG	GG	GG	GG	GG	GG	GG	GG	GG	GG
PZE-105055354	CC	CC	CC	CC	CC	CC	CC	CC	CC	CC	CC	CC	CC	CC	CC	CC	CC	CC	CC	CC	CC	CC	CC	CC	CC	CC	CC	CC	CC	CC	CC	CC	CC	CC	CC	CC	CC	CC	CC	CC	CC	CC	CC	CC	CC	CC	CC	CC	CC
SYN14676	GG	GG	GG	GG	GG	GG	GG	GG	GG	GG	GG	GG	GG	GG	GG	GG	GG	GG	GG	GG	GG	GG	GG	GG	GG	GG	GG	GG	GG	GG	GG	GG	GG	GG	GG	GG	GG	GG	GG	GG	GG	GG	GG	GG	GG	GG	GG	GG	GG
SYN26073	AG	GG	AA	GG	AA	AA	GG	GG	AG	AG	GG	AG	GG	AG	AG	AA	AG	AA	AG	GG	AG	AG	AG	AG	AG	AG	--	AG	AA	AA	AA	AG	AA	AG	AG	AG	GG	AG	AG	AG	AG	AA	AG	AG	AA	--	GG	AG	AG
SYN20179	AG	AA	AG	GG	AG	GG	AG	AG	GG	GG	GG	AA	AG	AA	AG	AG	AG	AG	GG	GG	AA	AG	AG	GG	AA	AG	AG	AG	AG	AG	GG	AG	AA	AG	GG	AG	AG	AA	AA	AG	AG	AG	AG	AG	AA	AG	GG	GG	GG
PZE-108046584	GG	GG	GG	GG	GG	GG	GG	GG	GG	GG	GG	GG	GG	GG	GG	GG	GG	GG	GG	GG	GG	GG	GG	GG	GG	GG	GG	GG	GG	GG	GG	GG	GG	GG	GG	GG	GG	GG	GG	GG	GG	GG	GG	GG	GG	GG	GG	GG	GG
PZE-110007514	AA	AA	AA	AA	AA	AA	AA	AA	AA	AA	AA	AA	AA	AA	AA	AA	AA	AA	AA	AA	AA	AA	AA	AA	AA	AA	AA	AA	AA	AA	AA	AA	AA	AA	AA	AA	AA	AA	AA	AA	AA	AA	AA	AA	AA	AA	AA	AA	AA
PZE-108048893	GG	GG	GG	GG	GG	GG	GG	GG	GG	GG	GG	GG	GG	GG	GG	GG	GG	GG	GG	GG	GG	GG	GG	GG	GG	GG	GG	GG	GG	GG	GG	GG	GG	GG	GG	GG	GG	GG	GG	GG	GG	GG	GG	GG	GG	GG	GG	GG	GG
SYN20703	AG	GG	AG	AG	AG	GG	AG	GG	AA	AA	AA	AG	AA	AG	AG	AG	AA	AG	AA	GG	AG	GG	GG	AG	GG	AG	AG	AG	AG	GG	AG	AA	AG	AG	GG	AA	AA	AG	--	AG	AG	AA	AG	AA	AG	AG	AG	AG	AG
PZE-109054354	GG	GG	GG	GG	GG	GG	GG	GG	GG	GG	GG	GG	GG	GG	GG	GG	GG	GG	GG	GG	GG	GG	GG	GG	GG	GG	GG	GG	GG	GG	GG	GG	GG	GG	GG	GG	GG	GG	GG	GG	GG	GG	GG	GG	GG	GG	GG	GG	GG
PZE-106007309	CC	CC	CC	CC	CC	CC	CC	CC	CC	CC	CC	CC	CC	CC	CC	CC	CC	CC	CC	CC	CC	CC	CC	CC	CC	CC	CC	CC	CC	CC	CC	CC	CC	CC	CC	CC	CC	CC	CC	CC	CC	CC	CC	CC	CC	CC	CC	CC	CC
PZE-103068285	AA	AA	AA	AA	AA	AA	AA	AA	AA	AA	AA	AA	AA	AA	AA	AA	AA	AA	AA	AA	AA	AA	AA	AA	AA	AA	AA	AA	AA	AA	AA	AA	AA	AA	AA	AA	AA	AA	AA	AA	AA	AA	AA	AA	AA	AA	AA	AA	AA
PZE-106064201	AA	GG	AA	GG	AG	AA	GG	AG	AG	AA	GG	AG	GG	AG	AA	AA	AG	AA	AG	GG	GG	AG	AG	AA	AG	AG	AG	AG	GG	AG	AA	AG	AG	AG	AG	AG	AG	AG	AG	AG	AG	AA	AG	AG	AA	AG	GG	AG	AG
PUT-163a-149111766-972	CC	CC	CC	CC	CC	CC	CC	CC	CC	CC	CC	CC	CC	CC	CC	CC	CC	CC	CC	CC	CC	CC	CC	CC	CC	CC	CC	CC	CC	CC	CC	CC	CC	CC	CC	CC	CC	CC	CC	CC	CC	CC	CC	CC	CC	CC	CC	CC	CC
PZE-107067062	AC	AA	AC	AC	AC	CC	CC	AC	AA	AC	AC	CC	AC	AC	AC	AC	AC	AC	AC	AC	AC	AC	CC	AC	AC	AC	AC	AA	AA	AC	AC	AC	AC	AC	AA	AC	CC	AC	AC	AC	CC	AA	AC	AC	AA	AC	CC	AC	AC
PZE-104082879	GG	AG	AA	AA	AA	GG	AG	GG	AG	GG	AG	AG	AG	AA	GG	AG	AG	AA	AG	AA	AG	AA	AA	AA	AA	--	--	GG	AG	AG	AG	AA	AG	AA	AA	AG	AG	AG	AG	--	GG	AG	AG	AA	AG	GG	AG	AG	AG
PZE-109035200	GG	GG	GG	GG	GG	GG	GG	GG	GG	GG	GG	GG	GG	GG	GG	GG	GG	GG	GG	GG	GG	GG	GG	GG	GG	GG	GG	GG	GG	GG	GG	GG	GG	GG	GG	GG	GG	GG	GG	GG	GG	GG	GG	GG	GG	GG	GG	GG	GG
PZE-107012564	AC	CC	AA	AC	AC	AA	AA	CC	AC	AC	AC	AC	AC	AC	AC	AC	AC	AC	AC	AC	AC	AC	AA	AC	AC	AC	AC	CC	CC	AC	AC	AC	CC	AC	CC	AC	AA	AC	AC	AC	AA	CC	CC	AC	CC	CC	AC	AC	AC
PZE-107104221	AG	AA	AG	AG	AG	GG	AG	AG	AA	AG	GG	GG	AG	AG	AG	AG	AG	AG	AG	AG	GG	AG	GG	AG	AA	AG	AG	AA	AA	AG	AG	AG	AG	AG	AA	AG	AG	AG	AG	AG	GG	AA	AG	GG	AA	AG	GG	AG	--
PZE-103094819	AG	AG	AA	AG	GG	AG	AG	GG	GG	AA	AG	GG	AA	AG	AG	AG	GG	AG	AG	GG	GG	AG	AG	GG	GG	--	AA	GG	AG	AG	AG	AG	AG	AG	AA	AA	AG	--	AG	AA	AG	AG	AG	AG	GG	AA	AG	AG	AG
PZE-104105055	CC	AC	AA	AA	AC	CC	AA	CC	AC	CC	AC	AC	AA	AA	CC	AC	AC	AA	AA	AA	AC	CC	AA	AC	AA	AC	AC	CC	AC	AC	AC	AA	AC	AA	AC	CC	AC	--	--	--	CC	AC	AC	AC	AC	CC	AC	AC	AC
SYN18729	GG	GG	GG	GG	GG	GG	GG	GG	GG	GG	GG	GG	GG	GG	GG	GG	GG	GG	GG	GG	GG	GG	GG	GG	GG	GG	GG	GG	GG	GG	GG	GG	GG	GG	GG	GG	GG	GG	GG	GG	GG	GG	GG	GG	GG	GG	GG	GG	GG
PZE-106052536	AA	GG	AA	GG	AG	AA	AG	AG	AG	AA	GG	AG	GG	AG	AA	AA	AG	AA	GG	GG	AG	AA	AG	AA	AA	AG	AG	AG	GG	AG	AA	AG	AG	GG	AG	AG	AG	AG	AG	AG	AG	AA	AG	AG	AA	GG	GG	AG	AG
PZE-104076274	GG	AG	AA	AA	AA	GG	AG	GG	AG	GG	AG	AG	AG	AA	GG	AG	AG	AA	AG	AA	AG	AA	AA	AA	AA	AG	AG	GG	AG	AG	AG	AG	AG	AA	AA	AG	AG	AG	AG	AA	GG	AG	AG	AA	AG	GG	AG	AG	AG
SYN18393	AG	AA	AG	AG	AA	AG	GG	AG	AG	AG	AA	AG	AG	GG	AG	AA	AA	AG	GG	AG	GG	AG	AG	GG	GG	AG	AG	GG	AG	AG	AG	AG	AG	AG	AG	AG	AG	--	AA	AG	AG	AA	GG	AG	AG	AG	GG	AG	AG
PZE-103040332	AG	GG	GG	GG	AG	GG	AG	AA	GG	AG	AG	AG	GG	GG	AG	AA	AA	AG	AG	AG	AG	AG	AG	GG	AA	AG	--	GG	AG	AG	AG	AA	AA	AA	GG	GG	AG	AG	AG	AA	AG	AG	AG	GG	AG	AG	GG	AG	AG
PZE-102115478	AA	AA	AA	AA	AA	AA	AA	AA	AA	AA	AA	AA	AA	AA	AA	AA	AA	AA	AA	AA	AA	AA	AA	AA	AA	AA	AA	AA	AA	AA	AA	AA	AA	AA	AA	AA	AA	AA	AA	AA	AA	AA	AA	AA	AA	AA	AA	AA	AA
PZE-108050029	AA	AA	AA	AA	AA	AA	AA	AA	AA	AA	AA	AA	AA	AA	AA	AA	AA	AA	AA	AA	AA	AA	AA	AA	AA	AA	AA	AA	AA	AA	AA	AA	AA	AA	AA	AA	AA	AA	AA	AA	AA	AA	AA	AA	AA	AA	AA	AA	AA
PZE-109110455	AA	AA	AA	AA	AA	AA	AA	AA	AA	AA	AA	AA	AA	AA	AA	AA	AA	AA	AA	AA	AA	AA	AA	AA	AA	AA	AA	AA	AA	AA	AA	AA	AA	AA	AA	AA	AA	AA	AA	AA	AA	AA	AA	AA	AA	AA	AA	AA	AA
PZE-102101602	GG	GG	GG	GG	GG	GG	GG	GG	GG	GG	AG	GG	GG	GG	GG	GG	AG	GG	GG	GG	GG	AA	GG	GG	GG	GG	GG	GG	GG	GG	GG	GG	GG	GG	GG	GG	GG	GG	GG	GG	GG	GG	GG	GG	GG	GG	GG	GG	GG
SYN38150	GG	GG	GG	GG	GG	AG	GG	GG	GG	AG	GG	GG	GG	GG	GG	AG	AG	GG	GG	GG	GG	GG	GG	GG	GG	GG	GG	GG	GG	GG	GG	GG	AG	GG	GG	GG	GG	--	--	GG	GG	GG	GG	GG	GG	GG	GG	GG	GG
PZE-102175760	GG	GG	GG	GG	GG	GG	GG	GG	GG	GG	GG	GG	GG	GG	GG	GG	GG	GG	GG	GG	GG	GG	GG	GG	GG	GG	GG	GG	GG	GG	GG	GG	GG	GG	GG	GG	GG	GG	GG	GG	GG	GG	GG	GG	GG	GG	GG	GG	GG
PZE-104065385	GG	GG	GG	GG	GG	GG	GG	GG	GG	GG	GG	GG	GG	GG	GG	GG	GG	GG	GG	GG	GG	GG	GG	GG	GG	GG	GG	GG	GG	GG	GG	GG	GG	GG	GG	GG	GG	GG	GG	GG	GG	GG	GG	GG	GG	GG	GG	GG	GG
PZE-102022207	GG	AG	AA	AG	AA	AA	AG	AG	GG	AG	AG	AA	GG	AG	GG	AG	AG	GG	AG	GG	AG	AA	AG	AA	GG	GG	GG	AA	GG	AG	GG	AG	GG	AA	AG	AG	GG	GG	GG	AG	AA	AG	AG	AA	AA	GG	AG	GG	GG
PZE-105090152	AA	AA	AA	AA	AA	AA	AA	AA	AA	AA	AA	AA	AA	AA	AA	AA	AA	AA	AA	AA	AA	AA	AA	AA	AA	AA	AA	AA	AA	AA	AA	AA	AA	AA	AA	AA	AA	AA	AA	AA	AA	AA	AA	AA	AA	AA	AA	AA	AA
PZE-105156713	AA	AA	AA	AA	AA	AA	AA	AA	AA	AA	AA	AA	AA	AA	AA	AA	AA	AA	AA	AA	AA	AA	AA	AA	AA	AA	AA	AA	AA	AA	AA	AA	AA	AA	AA	AA	AA	AA	AA	AA	AA	AA	AA	AA	AA	AA	AA	AA	AA
PZE-108003557	AA	AA	AA	AA	AA	AA	AA	AA	AA	AA	AA	AA	AA	AA	AA	AA	AA	AA	AA	AA	AA	AA	AA	AA	AA	AA	AA	AA	AA	AA	AA	AA	AA	AA	AA	AA	AA	AA	AA	AA	AA	AA	AA	AA	AA	AA	AA	AA	AA
PZE-107073253	GG	GG	GG	GG	GG	GG	GG	GG	GG	GG	GG	GG	GG	GG	GG	GG	GG	GG	GG	GG	GG	GG	GG	GG	GG	GG	GG	GG	GG	GG	GG	GG	GG	GG	GG	GG	GG	GG	GG	GG	GG	GG	GG	GG	GG	GG	GG	GG	GG
PZE-104133764	GG	GG	GG	GG	GG	GG	GG	GG	GG	GG	GG	GG	GG	GG	GG	GG	GG	GG	GG	GG	GG	GG	GG	GG	GG	GG	GG	GG	GG	GG	GG	GG	GG	GG	GG	GG	GG	GG	GG	GG	GG	GG	GG	GG	GG	GG	GG	GG	GG
PZE-108069579	AG	GG	AG	AA	AG	AG	AA	GG	AA	AA	AA	GG	AG	GG	GG	AG	AG	AG	AA	AA	AG	AG	AG	AA	GG	AG	AG	AG	AG	AG	AA	AG	GG	AG	AA	AG	AG	GG	GG	AG	AG	AG	AG	AG	GG	AG	AA	AA	AA
SYN1067	GG	GG	GG	GG	GG	GG	GG	GG	GG	GG	GG	GG	GG	GG	GG	GG	GG	GG	GG	GG	GG	GG	GG	GG	GG	GG	GG	GG	GG	GG	GG	GG	GG	GG	GG	GG	GG	GG	GG	GG	GG	GG	GG	GG	GG	GG	GG	GG	GG
PZE-101040677	GG	GG	GG	GG	GG	GG	GG	GG	GG	GG	GG	GG	GG	GG	GG	GG	GG	GG	GG	GG	GG	GG	GG	GG	GG	GG	GG	GG	GG	GG	GG	GG	GG	GG	GG	GG	GG	GG	GG	GG	GG	GG	GG	GG	GG	GG	GG	GG	GG
PZE-107058731	AC	CC	AC	AC	AC	AA	AA	AC	CC	AC	AC	AC	AC	AC	AC	AC	AC	AC	AC	AC	AC	AC	AA	AC	AC	AC	AC	CC	CC	AC	AC	AC	AC	AC	CC	AC	AA	AC	AC	AC	AA	CC	AC	AC	CC	AC	--	--	AC
PZE-101232138	GG	GG	GG	GG	GG	GG	GG	GG	GG	GG	GG	GG	GG	GG	GG	GG	GG	GG	GG	GG	GG	GG	GG	GG	GG	GG	GG	GG	GG	GG	GG	GG	GG	GG	GG	GG	GG	GG	GG	GG	GG	GG	GG	GG	GG	GG	GG	GG	GG
PZE-105078090	GG	AA	AG	GG	AG	GG	AA	AA	AG	AA	AG	AG	AA	AG	AG	AG	GG	AG	AG	GG	AG	AG	GG	AG	AG	AG	AG	AA	AG	AG	AG	AG	AA	GG	AG	GG	AG	--	--	AG	AG	AG	AG	GG	AG	AG	GG	--	AG
SYN25466	AG	GG	AG	AA	AG	AG	AG	GG	AG	AA	GG	GG	GG	GG	GG	GG	AG	AA	AG	AA	AG	AG	AA	AG	GG	AA	AA	GG	AG	AG	AG	GG	AG	AA	AG	AG	AA	AA	AA	AG	AA	AA	AG	AG	AG	GG	AG	GG	GG
PZE-108031095	AG	GG	AG	AA	AG	AG	AA	GG	AA	AA	AA	GG	AG	GG	GG	GG	AG	AG	AA	AA	AG	AG	AG	AA	GG	AG	AG	AG	AG	AG	AA	AG	GG	AG	AA	AG	AG	GG	GG	AG	AG	AG	AG	AG	GG	AG	AA	AA	AA
PZE-108068741	AG	GG	AG	AA	AG	AG	AA	GG	AA	AA	AA	GG	AG	GG	GG	AG	AG	AG	AA	AA	AG	AG	AG	AA	GG	--	--	AG	AG	AG	AA	AG	GG	AG	AA	AG	AG	--	--	AG	AG	AG	AG	AG	GG	AG	AA	AA	AA
PZE-110016647	GG	GG	GG	GG	GG	GG	GG	GG	GG	GG	GG	GG	GG	GG	GG	GG	GG	GG	GG	GG	GG	GG	GG	GG	GG	GG	GG	GG	GG	GG	GG	GG	GG	GG	GG	GG	GG	GG	GG	GG	GG	GG	GG	GG	GG	GG	GG	GG	GG
PZE-108046689	AA	AA	AA	AA	AA	AA	AA	AA	AA	AA	AA	AA	AA	AA	AA	AA	AA	AA	AA	AA	AA	AA	AA	AA	AA	AA	AA	AA	AA	AA	AA	AA	AA	AA	AA	AA	AA	AA	AA	AA	AA	AA	AA	AA	AA	AA	AA	AA	AA
ZM012889-0482	GG	GG	GG	GG	GG	GG	GG	GG	GG	GG	GG	GG	GG	GG	GG	GG	GG	GG	GG	GG	GG	GG	GG	GG	GG	GG	GG	GG	GG	GG	GG	GG	GG	GG	GG	GG	GG	GG	GG	GG	GG	GG	GG	GG	GG	GG	GG	GG	GG
PZE-102181292	AG	AG	AA	AG	AA	AA	GG	AA	AA	AG	AA	AA	GG	AG	GG	AG	AG	AA	AG	AA	AA	AG	GG	AA	AA	AG	AG	AA	AA	AG	AA	AG	AG	AA	AG	AG	AG	AG	AG	AG	AA	AG	AG	AG	GG	AG	AG	AG	AG
PZE-101101076	AG	AG	AA	AA	GG	GG	AA	AG	AG	AA	AA	AG	AG	AG	AG	AG	AG	AG	AA	AG	GG	AG	AA	AA	AG	AG	AG	AG	AA	AG	GG	AG	AG	AA	AG	AG	AA	AG	AG	GG	AG	AA	AA	AG	GG	AG	GG	AG	--
PZE-101096835	AA	AA	AA	AA	AA	AA	AA	AA	AA	AA	AA	AA	AA	AA	AA	AA	AA	AA	AA	AA	AA	AA	AA	AA	AA	AA	AA	AA	AA	AA	AA	AA	AA	AA	AA	AA	AA	AA	AA	AA	AA	AA	AA	AA	AA	AA	AA	AA	AA
PZE-102077128	AC	AC	AA	AC	CC	AC	AC	CC	CC	AA	AC	CC	AA	AC	AC	AC	CC	AC	AC	CC	CC	AC	AC	CC	CC	--	--	CC	AC	AC	AC	AC	AA	CC	AA	AA	AC	AC	AC	AA	AC	AC	AC	AC	CC	--	AC	AC	AC
PZE-102147840	AA	AA	AC	AC	AC	AC	CC	AA	AA	AC	AA	CC	CC	AC	AC	AC	AA	CC	AC	AA	AA	AC	AC	AA	AA	AC	AC	AA	AA	AC	AC	AC	CC	AA	CC	CC	AC	AC	AC	AA	AA	AC	AC	AC	AC	AC	AC	AC	AC
PZE-108057745	AG	GG	AG	AA	AG	AG	AA	GG	AA	AA	AA	GG	AG	GG	GG	GG	AG	AG	AA	AA	AG	AG	AG	AA	GG	AG	--	AG	AG	AG	AA	AG	GG	AG	AA	AG	AG	GG	--	AG	AG	AG	AG	AG	GG	AG	AA	AA	AA
PZE-102191957	GG	GG	GG	GG	GG	GG	GG	GG	GG	GG	GG	GG	GG	GG	GG	GG	GG	GG	GG	GG	GG	GG	GG	GG	GG	GG	GG	GG	GG	GG	GG	GG	GG	GG	GG	GG	GG	GG	GG	GG	GG	GG	GG	GG	GG	GG	GG	GG	GG
PZE-107088218	GG	GG	GG	GG	GG	GG	GG	GG	GG	GG	GG	GG	GG	GG	GG	GG	GG	GG	GG	GG	GG	GG	GG	GG	GG	GG	GG	GG	GG	GG	GG	GG	GG	GG	GG	GG	GG	GG	GG	GG	GG	GG	GG	GG	GG	GG	GG	GG	GG
SYN3967	CC	CC	AC	CC	CC	AC	CC	CC	AC	CC	CC	AC	CC	CC	AC	CC	CC	CC	CC	AA	CC	AA	CC	AC	AC	CC	CC	AC	AC	CC	CC	AC	CC	CC	CC	AC	CC	CC	CC	CC	CC	AC	CC	CC	CC	CC	CC	CC	--
PZE-104009393	AG	AG	AG	AG	GG	AG	AG	AA	AA	AG	AA	AG	GG	AG	AG	AG	AA	GG	AG	AG	AG	AA	AA	GG	GG	AG	AA	AA	AG	GG	AG	GG	GG	GG	GG	AG	AG	AG	AG	GG	AA	AG	AG	GG	AG	AG	GG	AG	GG
PZE-107044240	AA	AA	AA	AA	AA	AA	AA	AA	AA	AA	AA	AA	AA	AA	AA	AA	AA	AA	AA	AA	AA	AA	AA	AA	AA	AA	AA	AA	AA	AA	AA	AA	AA	AA	AA	AA	AA	AA	AA	AA	AA	AA	AA	AA	AA	AA	AA	AA	AA
PZE-103142979	CC	CC	CC	CC	CC	CC	CC	CC	CC	CC	CC	CC	CC	CC	CC	CC	CC	CC	CC	CC	CC	CC	CC	CC	CC	CC	CC	CC	CC	CC	CC	CC	CC	CC	CC	CC	CC	CC	CC	CC	CC	CC	CC	CC	CC	CC	CC	CC	CC
SYN12357	AA	AA	AA	AA	AA	AA	AA	AA	AA	AA	AA	AA	AA	AA	AA	AA	AA	AA	AA	AA	AA	AA	AA	AA	AA	AA	AA	AA	AA	AA	AA	AA	AA	AA	AA	AA	AA	AA	AA	AA	AA	AA	AA	AA	AA	AA	AA	AA	AA
SYN20493	AG	AG	GG	AG	AG	GG	AG	AA	AG	AG	GG	GG	GG	GG	GG	AG	AG	GG	AG	AG	AG	AG	AG	AG	AG	AG	--	GG	GG	GG	GG	AG	AA	AG	GG	AG	GG	AG	AG	AG	AG	AA	AG	GG	AG	AG	AG	GG	--
PZE-103118406	AG	AG	GG	AG	AG	AG	AG	AA	AG	AG	GG	AG	GG	GG	GG	AG	AA	AG	AG	AG	AG	AG	AG	AG	AG	AG	--	GG	GG	AG	GG	AA	AA	AG	GG	AG	GG	AG	AG	AA	AG	AA	AG	GG	AG	AG	AG	AG	AG
PZB02139.1	--	--	--	--	--	--	--	--	--	--	--	--	--	--	--	--	--	--	--	--	--	--	--	--	--	--	--	--	--	--	--	--	--	--	--	--	--	--	--	--	--	--	--	--	--	--	--	--	--
PZE-105125004	--	GG	GG	GG	GG	--	GG	GG	GG	GG	GG	--	GG	GG	GG	GG	--	GG	--	--	GG	GG	--	GG	GG	GG	GG	GG	GG	GG	GG	GG	GG	--	GG	--	GG	GG	GG	GG	--	GG	GG	GG	--	GG	GG	GG	GG
SYN32728	AA	GG	AG	AG	AA	AA	GG	GG	AG	GG	AG	AA	GG	AG	AG	AG	AA	AG	AA	AA	AG	AG	AA	AG	AG	AG	AG	GG	AG	AG	AG	AG	GG	AG	AG	AG	AG	AG	AG	AG	AA	GG	AG	AG	AA	AG	--	AG	AG
PZE-108036054	GG	GG	GG	GG	GG	GG	GG	GG	GG	GG	GG	GG	GG	GG	GG	GG	GG	GG	GG	GG	GG	GG	GG	GG	GG	GG	GG	GG	GG	GG	GG	GG	GG	GG	GG	GG	GG	GG	GG	GG	GG	GG	GG	GG	GG	GG	GG	GG	GG
PZE-103098628	AA	AA	AA	AA	AA	AA	AA	AA	AA	AA	AA	AA	AA	AA	AA	AA	AA	AA	AA	AA	AA	AA	AA	AA	AA	AA	AA	AA	AA	AA	AA	AA	AA	AA	AA	AA	AA	AA	AA	AA	AA	AA	AA	AA	AA	AA	AA	AA	AA
PZE-105162324	GG	--	GG	--	GG	GG	--	GG	--	--	GG	GG	--	GG	GG	GG	GG	--	GG	GG	GG	--	GG	--	GG	GG	GG	--	GG	GG	GG	GG	--	GG	GG	GG	GG	GG	GG	GG	GG	--	GG	--	GG	GG	GG	GG	GG
PZE-104080760	GG	GG	GG	GG	GG	GG	GG	GG	GG	GG	GG	GG	GG	GG	GG	GG	GG	GG	GG	GG	GG	GG	GG	GG	GG	GG	GG	GG	GG	GG	GG	GG	GG	GG	GG	GG	GG	GG	GG	GG	GG	GG	GG	GG	GG	GG	GG	GG	GG
PZE-110016607	CC	CC	CC	CC	CC	CC	CC	CC	CC	CC	CC	CC	CC	CC	CC	CC	CC	CC	CC	CC	CC	CC	CC	CC	CC	CC	CC	CC	CC	CC	CC	CC	CC	CC	CC	CC	CC	CC	CC	CC	CC	CC	CC	CC	CC	CC	CC	CC	CC
PZE-104022764	GG	GG	GG	GG	GG	GG	GG	GG	GG	GG	GG	GG	GG	GG	GG	GG	GG	GG	GG	GG	GG	GG	GG	GG	GG	GG	GG	GG	GG	GG	GG	GG	GG	GG	GG	GG	GG	GG	GG	GG	GG	GG	GG	GG	GG	GG	GG	GG	GG
SYN7361	AA	GG	AG	AG	AG	AA	GG	GG	AG	GG	AG	AA	GG	AG	AG	AG	AA	AG	AG	AA	AG	AG	AA	AG	AG	AG	AG	GG	AG	AG	AG	AG	GG	AA	AG	AA	AG	--	--	AG	AG	AG	AG	AA	AA	AG	--	AG	AG
PZE-109058177	AA	AG	AG	AA	AG	GG	GG	AG	GG	AA	AA	GG	AG	GG	AA	AG	AA	GG	GG	AA	GG	AA	AG	GG	GG	AG	AG	AG	AG	AG	AA	AG	AA	AG	AG	AG	AG	AG	AG	AG	AG	AG	GG	AG	GG	--	GG	AG	AG
PZE-103016432	AA	AA	AA	AA	AA	AA	AA	AA	AA	AA	AA	AA	AA	AA	AA	AA	AA	AA	AA	AA	AA	AA	AA	AA	AA	AA	AA	AA	AA	AA	AA	AA	AA	AA	AA	AA	AA	AA	AA	AA	AA	AA	AA	AA	AA	AA	AA	AA	AA
PZE-109001604	AG	AG	AG	AG	GG	GG	AA	AG	GG	AA	GG	AG	AG	AG	AA	GG	AG	AG	AA	AA	AA	AG	AG	AG	GG	AG	--	AA	AG	AG	AG	AG	AG	AG	AG	GG	AG	--	GG	AG	GG	AG	AG	AG	AG	AG	AA	AG	AG
PZE-105141465	AA	AA	AA	AA	AA	AA	AA	AA	AA	AA	AA	AA	AA	AA	AA	AA	AA	AA	AA	AA	AA	AA	AA	AA	AA	AA	AA	AA	AA	AA	AA	AA	AA	AA	AA	AA	AA	AA	AA	AA	AA	AA	AA	AA	AA	AA	AA	AA	AA
PZE-101112384	AA	AA	AA	AA	AA	AA	AA	AA	AA	AA	AA	AA	AA	AA	AA	AA	AA	AA	AA	AA	AA	AA	AA	AA	AA	AA	AA	AA	AA	AA	AA	AA	AA	AA	AA	AA	AA	AA	AA	AA	AA	AA	AA	AA	AA	AA	AA	AA	AA
PZE-108039795	AA	AA	AA	AA	AA	AA	AA	AA	AA	AA	AA	AA	AA	AA	AA	AA	AA	AA	AA	AA	AA	AA	AA	AA	AA	AA	AA	AA	AA	AA	AA	AA	AA	AA	AA	AA	AA	AA	AA	AA	AA	AA	AA	AA	AA	AA	AA	AA	AA
SYN33659	AA	AG	AG	AA	AG	GG	GG	AG	GG	AA	AA	GG	GG	GG	AA	AG	AA	AG	GG	AA	GG	AA	AG	GG	GG	AG	GG	AG	AG	AG	AA	AG	AA	AA	AG	AG	AG	AG	AG	AG	AG	AG	GG	AA	GG	AG	AG	AG	AG
PZE-110110920	GG	AG	AA	AG	AG	AG	AG	AG	AG	GG	AA	GG	AG	AA	GG	GG	GG	AA	AG	AA	AG	AA	AA	AG	AA	AG	AG	AA	AG	AA	AA	AG	AG	AA	AA	AG	AG	AG	AG	AG	AG	GG	AG	GG	AG	AG	GG	AG	AG
PZE-105099416	GG	GG	GG	GG	GG	GG	GG	GG	GG	GG	GG	GG	GG	GG	GG	GG	GG	GG	GG	GG	GG	GG	GG	GG	GG	GG	GG	GG	GG	GG	GG	GG	GG	GG	GG	GG	GG	GG	GG	GG	GG	GG	GG	GG	GG	GG	GG	GG	GG
PZE-104148979	GG	GG	GG	GG	GG	GG	GG	GG	GG	GG	GG	GG	GG	GG	GG	GG	GG	GG	GG	GG	GG	GG	GG	GG	GG	GG	GG	GG	GG	GG	GG	GG	GG	GG	GG	GG	GG	GG	GG	GG	GG	GG	GG	GG	GG	GG	GG	GG	GG
PUT-163a-91056577-4755	AA	AA	AA	AA	AA	AA	AA	AA	AA	AA	AA	AA	AA	AA	AA	AA	AA	AA	AA	AA	AA	AA	AA	AA	AA	AA	AA	AA	AA	AA	AA	AA	AA	AA	AA	AA	AA	AA	AA	AA	AA	AA	AA	AA	AA	AA	AA	AA	AA
PZE-106078910	AA	AA	AA	AA	AA	AA	AA	AA	AA	AA	AA	AA	AA	AA	AA	AA	AA	AA	AA	AA	AA	AA	AA	AA	AA	AA	AA	AA	AA	AA	AA	AA	AA	AA	AA	AA	AA	AA	AA	AA	AA	AA	AA	AA	AA	AA	AA	AA	AA
PZA02919.1	AA	AA	AA	AA	AA	AA	AA	AA	AA	AA	AA	AA	AA	AA	AA	AA	AA	AA	AA	AA	AA	AA	AA	AA	AA	AA	AA	AA	AA	AA	AA	AA	AA	AA	AA	AA	AA	AA	AA	AA	AA	AA	AA	AA	AA	AA	AA	AA	AA
PZE-108046367	AC	AC	CC	AC	CC	CC	AA	CC	CC	CC	CC	CC	AA	AC	AC	AC	AC	CC	CC	AC	CC	AC	AA	CC	AC	AC	AC	AC	CC	AC	CC	AC	AC	CC	AC	AC	CC	AC	AC	AC	CC	AC	AC	AC	AA	AA	AC	AC	AC
SYN36193	AG	AA	AG	AG	AG	GG	GG	AA	GG	AA	AG	AG	AA	AA	GG	AG	GG	GG	AG	AG	AA	AA	GG	AG	AG	AG	AG	AA	AA	AA	AG	GG	AG	GG	AG	AA	AG	AG	--	AG	AG	AA	AG	AG	AG	AG	AG	AG	AG
PZE-110065778	AA	AA	AG	AA	AA	AG	AA	AA	AG	AA	AA	AG	AA	AA	AA	AA	AA	AA	AA	AG	AA	AG	AA	AG	AG	AA	AA	AG	AG	AA	AA	AG	AA	AA	AA	AA	AA	AA	AA	AA	AA	AG	AA	AA	AA	AA	AA	AA	AA
PZE-105142633	GG	AA	AG	AG	GG	GG	AA	AA	AG	AA	AG	GG	AA	AG	AG	AG	GG	AG	GG	GG	AG	AG	GG	AG	AG	AG	AG	AA	GG	AG	AG	AG	AA	AG	AG	AG	AG	AG	AG	AG	GG	AA	AG	AG	GG	AG	GG	AG	AG
PZE-104003542	GG	GG	GG	GG	GG	GG	GG	GG	GG	GG	GG	GG	GG	GG	GG	GG	GG	GG	GG	GG	GG	GG	GG	GG	GG	GG	GG	GG	GG	GG	GG	GG	GG	GG	GG	GG	GG	GG	GG	GG	GG	GG	GG	GG	GG	GG	GG	GG	GG
SYN376	AG	AG	AG	AG	AG	GG	AA	AG	AG	AG	AA	GG	GG	GG	AG	AG	AG	AG	AA	AG	GG	AG	AA	AG	AA	AG	AG	AG	GG	AG	GG	AG	GG	AG	AG	GG	AA	AA	AA	GG	AG	AA	AG	AG	GG	AA	AG	AG	AG
SYN9711	AA	AA	AA	AA	AA	AA	AA	AA	AA	AA	AA	AA	AA	AA	AA	AA	AA	AA	AA	AA	AA	AA	AA	AA	AA	AA	AA	AA	AA	AA	AA	AA	AA	AA	AA	AA	AA	AA	AA	AA	AA	AA	AA	AA	AA	AA	AA	AA	AA
PZE-109121160	AC	CC	AC	CC	AA	AA	CC	AA	AC	AA	AC	CC	AC	AA	AC	AC	AC	AC	AA	AC	AC	AA	AC	AA	AA	CC	AC	CC	AC	CC	CC	AC	AA	AC	AC	AC	CC	CC	CC	AA	AA	CC	AC	AC	CC	AC	AC	CC	CC
PZE-108036232	GG	GG	GG	GG	GG	GG	GG	GG	GG	GG	GG	GG	GG	GG	GG	GG	GG	GG	GG	GG	GG	GG	GG	GG	GG	GG	GG	GG	GG	GG	GG	GG	GG	GG	GG	GG	GG	GG	GG	GG	GG	GG	GG	GG	GG	GG	GG	GG	GG
PZE-103022844	AC	CC	CC	CC	AC	CC	AC	AC	CC	AC	AC	AC	CC	CC	AC	AA	AC	AC	AC	AC	AC	CC	AC	CC	AA	AC	CC	CC	AC	AC	AC	AC	AA	AC	CC	CC	AC	AC	AC	AA	AC	AC	AC	CC	AC	CC	CC	AC	CC
PZE-110096735	AA	AG	AA	AA	AA	AG	AA	AA	AA	AG	AA	AA	AA	AA	AG	GG	AG	AA	AA	AA	AA	AA	AA	AA	AA	AA	AA	AA	AA	AA	AA	AA	AG	AA	AA	AA	AA	AG	AG	AA	AG	AA	AA	AA	AA	--	AA	AA	AA
PZE-105074387	AA	AA	AA	AA	AA	AA	AA	AA	AA	AA	AA	AA	AA	AA	AA	AA	AA	AA	AA	AA	AA	AA	AA	AA	AA	AA	AA	AA	AA	AA	AA	AA	AA	AA	AA	AA	AA	AA	AA	AA	AA	AA	AA	AA	AA	AA	AA	AA	AA
PZE-106073612	AG	GG	AA	GG	AG	AA	GG	GG	AG	AG	GG	AG	GG	AG	AA	AA	AG	AA	AG	GG	GG	AG	AG	AA	AG	AG	AG	AG	AG	AA	AA	AG	AG	AG	AG	AG	AG	AG	AG	AG	AG	AA	AA	AG	AA	AG	GG	GG	AG
PZE-108043450	GG	GG	GG	GG	GG	GG	GG	GG	GG	GG	GG	GG	GG	GG	GG	GG	GG	GG	GG	GG	GG	GG	GG	GG	GG	GG	GG	GG	GG	GG	GG	GG	GG	GG	GG	GG	GG	GG	GG	GG	GG	GG	GG	GG	GG	GG	GG	GG	GG
PZE-104131314	CC	AC	AA	AC	AC	CC	AC	CC	AC	CC	CC	AC	AA	AA	CC	AC	CC	AC	AA	AA	AC	CC	AA	CC	AA	AC	AC	AC	AC	AC	CC	AC	AC	AA	AC	CC	AC	AC	--	--	CC	CC	AC	AC	CC	CC	--	AC	AC
PZE-103059528	AC	AA	AA	AA	AC	AA	AC	CC	AA	AC	AC	AC	AA	AA	AC	CC	CC	AC	AC	CC	AC	AC	AC	AA	CC	AC	--	AA	AC	AC	AC	CC	CC	CC	AA	AA	AC	AC	AC	CC	AC	AC	AC	AA	AC	--	AA	--	AC
PZE-106030130	AA	GG	AA	GG	AG	AA	AG	AG	AG	AA	AA	AG	AG	AG	AG	AA	GG	AA	GG	GG	AG	AA	AA	AA	AG	--	AA	AG	AG	AG	GG	AG	AG	AG	AA	AG	AG	AG	AG	AA	AG	AA	AG	AG	AA	GG	GG	GG	--
PZE-103096408	GG	GG	GG	GG	GG	GG	GG	GG	GG	GG	GG	GG	GG	GG	GG	GG	GG	GG	GG	GG	GG	GG	GG	GG	GG	GG	GG	GG	GG	GG	GG	GG	GG	GG	GG	GG	GG	GG	GG	GG	GG	GG	GG	GG	GG	GG	GG	GG	GG
PZE-103150482	GG	GG	GG	GG	GG	GG	GG	GG	GG	GG	GG	GG	GG	GG	GG	GG	GG	GG	GG	GG	GG	GG	GG	GG	GG	GG	GG	GG	GG	GG	GG	GG	GG	GG	GG	GG	GG	GG	GG	GG	GG	GG	GG	GG	GG	GG	GG	GG	GG
PZE-104021665	AA	AA	AA	AA	AA	AA	AA	AA	AA	AA	AA	AA	AA	AA	AA	AA	AA	AA	AA	AA	AA	AA	AA	AA	AA	AA	AA	AA	AA	AA	AA	AA	AA	AA	AA	AA	AA	AA	AA	AA	AA	AA	AA	AA	AA	AA	AA	AA	AA
PZE-104072386	CC	CC	CC	CC	CC	CC	CC	CC	CC	CC	CC	CC	CC	CC	CC	CC	CC	CC	CC	CC	CC	CC	CC	CC	CC	CC	CC	CC	CC	CC	CC	CC	CC	CC	CC	CC	CC	CC	CC	CC	CC	CC	CC	CC	CC	CC	CC	CC	CC
PZE-104143133	AA	AG	GG	AG	AG	AA	AG	AA	AG	AG	AA	AG	GG	GG	AG	AA	AA	AG	GG	GG	GG	AA	GG	AA	GG	--	AG	AG	AG	AG	AA	AG	AG	AG	AG	AA	AG	AG	AG	GG	AG	AA	AG	AG	AG	AG	AG	AG	AG
PZE-108037475	AG	AA	AG	GG	AG	AG	GG	AA	GG	GG	GG	AA	AG	AA	AA	AA	AG	AG	GG	GG	AG	AG	AG	GG	AA	AG	AG	AG	AG	AG	GG	AG	AA	AG	GG	AG	AG	--	--	AG	AG	AG	AG	AG	AA	GG	GG	GG	GG
PZE-107081773	GG	GG	GG	GG	GG	GG	GG	GG	GG	GG	GG	GG	GG	GG	GG	GG	GG	GG	GG	GG	GG	GG	GG	GG	GG	GG	GG	GG	GG	GG	GG	GG	GG	GG	GG	GG	GG	GG	GG	GG	GG	GG	GG	GG	GG	GG	GG	GG	GG
PZE-105043361	AA	CC	AC	AA	AC	AA	AC	CC	AC	CC	AC	AC	CC	AC	CC	AC	AA	AC	AC	AA	AC	AC	AA	AC	AC	AC	AC	CC	AC	AC	AC	AC	CC	AA	AC	AA	AC	--	--	AC	AC	AC	AC	AC	AC	AC	AA	AC	AC
PZE-104132723	AA	AA	AA	AA	AA	--	AA	AA	AA	AA	AA	AA	AA	AA	AA	AA	AA	AA	AA	AA	AA	AA	AA	AA	AA	AA	AA	AA	AA	AA	AA	AA	AA	AA	--	--	AA	AA	AA	AA	AA	AA	AA	--	AA	AA	--	AA	AA
PZE-104050626	CC	AC	AA	AC	AA	CC	AC	CC	AC	CC	AC	AC	AC	AA	CC	AC	AC	AA	AC	AA	AC	AC	AA	AA	AA	AC	--	CC	AC	AA	AC	AC	AC	AA	AA	AC	AC	AC	AC	--	CC	AC	AC	AA	AC	CC	AC	AC	AC
SYN9091	GG	GG	GG	GG	GG	GG	GG	GG	GG	GG	GG	GG	GG	GG	GG	GG	GG	GG	GG	GG	GG	GG	GG	GG	GG	GG	GG	GG	GG	GG	GG	GG	GG	GG	GG	GG	GG	GG	GG	GG	GG	GG	GG	GG	GG	GG	GG	GG	GG
PZE-108032408	GG	GG	GG	GG	GG	GG	GG	GG	GG	GG	GG	GG	GG	GG	GG	GG	GG	GG	GG	GG	GG	GG	GG	GG	GG	GG	GG	GG	GG	GG	GG	GG	GG	GG	GG	GG	GG	GG	GG	GG	GG	GG	GG	GG	GG	GG	GG	GG	GG
PZE-108133100	GG	GG	GG	GG	GG	GG	GG	GG	GG	GG	GG	GG	GG	GG	GG	GG	GG	GG	GG	GG	GG	GG	GG	GG	GG	GG	GG	GG	GG	GG	GG	GG	GG	GG	GG	GG	GG	GG	GG	GG	GG	GG	GG	GG	GG	GG	GG	GG	GG
PZE-107056842	AC	CC	AC	AC	AC	AA	AA	AC	CC	AC	AC	AC	AC	AC	AC	AC	AC	AC	AC	AC	AC	AC	AA	AC	AC	AC	AC	CC	CC	AC	AC	AC	AC	CC	CC	AC	AA	AC	AC	AC	AA	CC	AC	--	CC	AC	AA	CC	CC
SYN22032	AA	AA	AA	AA	AA	AA	AA	AA	AA	AA	AA	AA	AA	AA	AA	AA	AA	AA	AA	AA	AA	AA	AA	AA	AA	AA	AA	AA	AA	AA	AA	AA	AA	AA	AA	AA	AA	AA	AA	AA	AA	AA	AA	AA	AA	AA	AA	AA	AA
SYN15862	AG	AG	GG	AG	AG	AA	AA	AG	AG	AG	AG	AG	AG	AG	AG	AG	GG	AG	AG	AA	AG	AG	AG	AG	AA	AG	--	AA	AA	AA	AG	GG	AG	AG	AA	GG	GG	AG	AG	GG	GG	GG	AG	GG	GG	AG	AG	AG	AG
PZE-108046384	GG	GG	GG	GG	GG	GG	GG	GG	GG	GG	GG	GG	GG	GG	GG	GG	GG	GG	GG	GG	GG	GG	GG	GG	GG	GG	GG	GG	GG	GG	GG	GG	GG	GG	GG	GG	GG	GG	GG	GG	GG	GG	GG	GG	GG	GG	GG	GG	GG
SYN26674	AA	AA	AA	AA	AA	AA	AA	AA	AA	AA	AA	AA	AA	AA	AA	AA	AA	AA	AA	AA	AA	AA	AA	AA	AA	AA	AA	AA	AA	AA	AA	AA	AA	AA	AA	AA	AA	AA	AA	AA	AA	AA	AA	AA	AA	AA	AA	AA	AA
PZE-103171599	AA	AA	AA	AA	AA	AA	AA	AA	AA	AA	AA	AA	AA	AA	AA	AG	AA	AA	AA	AA	AA	AA	AA	AA	AA	AA	AA	AA	AA	AA	AA	AA	AA	AA	AA	AA	AA	AA	AA	AA	AA	AA	AA	AA	AA	AA	AA	AA	AA
PZE-105098019	AA	GG	AG	AA	AG	AA	GG	GG	AG	GG	AG	AG	GG	AG	AG	AG	AA	AG	AG	AA	AG	AG	AA	AG	AG	AG	AG	GG	AG	AG	AG	AG	GG	AA	AG	AA	AG	AG	AG	AG	AG	AG	AG	AA	AG	--	--	AG	AG
PZE-110025106	GG	GG	GG	GG	GG	GG	GG	GG	GG	GG	GG	GG	GG	GG	GG	GG	GG	GG	GG	GG	GG	GG	GG	GG	GG	GG	GG	GG	GG	GG	GG	GG	GG	GG	GG	GG	GG	GG	GG	GG	GG	GG	GG	GG	GG	GG	GG	GG	GG
SYN5585	GG	GG	GG	GG	GG	GG	GG	GG	GG	GG	GG	GG	GG	GG	GG	GG	GG	GG	GG	GG	GG	GG	GG	GG	GG	GG	GG	GG	GG	GG	GG	GG	GG	GG	GG	GG	GG	GG	GG	GG	GG	GG	GG	GG	GG	GG	GG	GG	GG
PZE-106038001	TT	AA	TT	AA	AT	TT	AT	AT	AT	TT	AA	AT	AT	TT	AT	TT	AA	TT	AA	AA	AT	TT	TT	TT	AT	--	--	AT	AA	AA	AA	AT	AT	AT	AT	AT	AT	AT	--	TT	AT	TT	AT	AT	TT	AA	AA	AA	--
SYN6639	AG	AG	GG	AG	AA	AG	AG	AA	AA	GG	AA	AA	GG	AG	AG	AG	AA	GG	AG	AA	AA	AG	AG	AA	AA	AG	GG	AA	AG	AG	AG	AG	AG	AA	GG	GG	AG	AG	AG	GG	AG	AG	AG	AA	AA	GG	AG	AG	AG
PZE-101244646	GG	GG	GG	GG	GG	GG	GG	GG	GG	GG	GG	GG	GG	GG	GG	GG	GG	GG	GG	GG	GG	GG	GG	GG	GG	GG	GG	GG	GG	GG	GG	GG	GG	GG	GG	GG	GG	GG	GG	GG	GG	GG	GG	GG	GG	GG	GG	GG	GG
SYN8767	CC	CC	CC	CC	CC	CC	CC	CC	CC	CC	CC	CC	CC	CC	CC	CC	CC	CC	CC	CC	CC	CC	CC	CC	CC	CC	CC	CC	CC	CC	CC	CC	CC	CC	CC	CC	CC	CC	CC	CC	CC	CC	CC	CC	CC	CC	CC	CC	CC
PZE-104075807	AA	AA	AA	AA	AA	AA	AA	AA	AA	AA	AA	AA	AA	AA	AA	AA	AA	AA	AA	AA	AA	AA	AA	AA	AA	AA	AA	AA	AA	AA	AA	AA	AA	AA	AA	AA	AA	AA	AA	AA	AA	AA	AA	AA	AA	AA	AA	AA	AA
PZE-109000394	AG	AG	AG	AG	GG	GG	AA	AG	GG	AA	GG	AG	AG	AG	AA	GG	AG	AG	AA	AA	AA	AG	AG	AG	GG	AG	AG	AA	AG	AG	AG	AG	AG	AG	AG	GG	AG	GG	GG	AG	GG	AG	AG	AG	AG	AG	AA	AG	AG
PZE-108036719	GG	GG	GG	GG	GG	GG	GG	GG	GG	GG	GG	GG	GG	GG	GG	GG	GG	GG	GG	GG	GG	GG	GG	GG	GG	GG	GG	GG	GG	GG	GG	GG	GG	GG	GG	GG	GG	GG	GG	GG	GG	GG	GG	GG	GG	GG	GG	GG	GG
PZE-101087156	AG	AG	AA	AA	GG	AG	AA	AG	AG	AA	AA	AG	AG	AG	AG	--	AG	AG	AG	AG	GG	AG	AA	AA	--	AG	--	AG	AA	AG	GG	AG	--	AA	AG	AG	AG	AG	AG	GG	AG	AA	AA	AG	GG	--	GG	--	--
PZE-108068136	AG	AA	AG	GG	AG	AG	GG	AA	GG	GG	GG	AA	AG	AA	AA	AG	AG	AG	GG	GG	AG	AG	AG	GG	AA	AG	AG	AG	AG	AG	GG	AG	AA	AG	GG	AG	AG	AA	AA	AG	AG	AG	AG	AG	AA	AG	GG	GG	GG
PZE-103076544	AG	AA	AA	AA	AG	AA	AG	GG	AA	AG	AG	AG	AA	AA	AG	GG	GG	AG	AG	GG	AG	AG	AG	AA	AG	AG	--	AA	AG	AG	AG	GG	GG	GG	AA	AA	--	AG	AG	--	AG	AG	AG	AA	AG	AG	--	AG	AG
PZE-103077287	AA	AA	AA	AA	AA	AA	AA	AA	AA	AA	AA	AA	AA	AA	AA	AA	AA	AA	AA	AA	AA	AA	AA	AA	AA	AA	AA	AA	AA	AA	AA	AA	AA	AA	AA	AA	AA	AA	AA	AA	AA	AA	AA	AA	AA	AA	AA	AA	AA
PZE-101233856	AG	AG	AG	AA	AG	AG	GG	AG	AG	AG	GG	AA	AA	AA	AA	GG	GG	AG	AA	GG	AG	AA	AA	AG	AG	AG	AG	AG	AA	GG	AG	AG	AA	AG	AG	AA	GG	AG	AG	AG	GG	GG	GG	GG	AG	--	AG	AG	AG
PZE-101043600	AA	AA	AA	AA	AA	AA	AA	AA	AA	AA	AA	AA	AA	AA	AA	AA	AA	AA	AA	AA	AA	AA	AA	AA	AA	AA	AA	AA	AA	AA	AA	AA	AA	AA	AA	AA	AA	AA	AA	AA	AA	AA	AA	AA	AA	AA	AA	AA	AA
SYN12206	AG	AG	AG	GG	GG	AG	AA	AG	AG	AG	AA	GG	AG	AG	GG	AA	AA	AG	GG	AA	AG	GG	GG	AG	AG	AG	AG	AG	GG	AA	AG	AG	GG	AG	AG	GG	AG	AG	AG	AG	AA	AA	AA	AA	AA	GG	AG	AG	AG
PZE-104051714	AA	AC	CC	AC	CC	AA	AC	AA	AC	AA	AC	AC	AC	CC	AA	AC	AC	CC	AC	CC	AC	AC	CC	CC	CC	AA	AC	AA	AC	CC	AC	AC	AC	CC	CC	AC	AC	AC	AC	--	AA	AC	AC	CC	AC	--	AA	AC	AC
PZE-109013000	AG	GG	AG	AG	GG	AG	AA	AG	AG	AG	GG	AG	AG	AA	AG	GG	GG	AG	AA	GG	AA	GG	AG	AA	AA	AG	AG	AA	AG	AG	AG	AG	AG	--	AG	AG	AG	GG	GG	AG	AG	GG	AA	--	AG	--	AA	--	AG
PZE-104036324	AA	AG	GG	AG	GG	AA	AG	AA	AG	AA	AG	AG	AG	GG	AA	AG	AG	GG	AG	GG	AG	AG	GG	GG	GG	AG	AG	AA	AG	GG	AG	AG	AG	GG	GG	AG	AG	AG	AG	--	AA	AG	AG	GG	AG	AA	AG	AG	AG
PZE-105128581	AA	GG	AG	AG	AG	AA	GG	GG	AG	GG	AG	AA	GG	AG	AG	AG	AA	AG	AA	AA	AG	AG	AA	AG	AG	AG	AG	GG	AG	AG	AG	AG	GG	AA	AG	AA	AG	--	--	AG	AA	AG	AG	AA	AA	AG	--	AG	AG
PZE-101129057	AA	AA	AA	AA	AA	AA	AA	AA	AA	AA	AA	AA	AA	AA	AA	AA	AA	AA	AA	AA	AA	AA	AA	AA	AA	AA	AA	AA	AA	AA	AA	AA	AA	AA	AA	AA	AA	AA	AA	AA	AA	AA	AA	AA	AA	AA	AA	AA	AA
PZE-104126415	GG	AG	AA	AG	AG	GG	AG	GG	AG	GG	GG	AG	AA	AA	GG	AG	GG	AG	AA	AA	AG	GG	AA	GG	AA	--	AG	GG	AG	AG	GG	AG	AG	AA	AG	GG	AG	AG	AG	AA	--	GG	AG	AG	GG	--	AA	AG	AG
PZE-108105699	AG	GG	AG	AA	GG	AG	AG	AG	AA	AA	AG	GG	GG	GG	AG	AG	AG	AG	AG	AA	GG	AG	AG	AG	GG	AG	AG	AG	AG	GG	AG	AG	GG	AG	AA	AG	AG	AG	AG	AG	AG	AG	AG	AG	GG	AG	AA	AA	AA
SYN11091	AA	AG	GG	GG	AG	AA	GG	AA	AG	AA	AG	AG	AG	GG	AA	AG	AG	GG	AG	GG	AG	AG	GG	AG	GG	AG	AG	AA	AG	AG	AG	GG	AG	GG	AG	AA	AG	--	--	--	AA	AG	AG	AG	AG	AA	AG	AG	AG
PZE-109034705	GG	GG	GG	GG	GG	GG	GG	GG	GG	GG	GG	GG	GG	GG	GG	GG	GG	GG	GG	GG	GG	GG	GG	GG	GG	GG	GG	GG	GG	GG	GG	GG	GG	GG	GG	GG	GG	GG	GG	GG	GG	GG	GG	GG	GG	GG	GG	GG	GG
SYN18852	CC	CC	CC	CC	CC	CC	CC	CC	CC	CC	CC	CC	CC	CC	CC	CC	CC	CC	CC	CC	CC	CC	CC	CC	CC	CC	CC	CC	CC	CC	CC	CC	CC	CC	CC	CC	CC	CC	CC	CC	CC	CC	CC	CC	CC	CC	CC	CC	CC
SYN30088	AG	AG	GG	AG	GG	GG	AA	GG	GG	GG	GG	GG	AA	AG	AA	AG	AA	GG	GG	AG	GG	AG	AA	GG	AA	AG	AG	AG	AG	GG	GG	AG	AG	--	AG	--	GG	AG	AG	AG	GG	AG	AG	GG	AA	AA	AG	AG	AG
PZE-105091442	TT	TT	TT	TT	TT	TT	TT	TT	TT	TT	TT	TT	TT	TT	TT	TT	TT	TT	TT	TT	TT	TT	TT	TT	TT	TT	TT	TT	TT	TT	TT	TT	TT	TT	TT	TT	TT	TT	TT	TT	TT	TT	TT	TT	TT	TT	TT	TT	TT
PZA00358.12	GG	GG	GG	GG	GG	GG	GG	GG	GG	GG	GG	GG	GG	GG	GG	GG	GG	GG	GG	GG	GG	GG	GG	GG	GG	GG	GG	GG	GG	GG	GG	GG	GG	GG	GG	GG	GG	GG	GG	GG	GG	GG	GG	GG	GG	GG	GG	GG	GG
PZE-108097872	GG	GG	GG	GG	GG	GG	GG	GG	GG	GG	GG	GG	GG	GG	GG	GG	GG	GG	GG	GG	GG	GG	GG	GG	GG	GG	GG	GG	GG	GG	GG	GG	GG	GG	GG	GG	GG	GG	GG	GG	GG	GG	GG	GG	GG	GG	GG	GG	GG
PZE-110016259	AA	AA	AC	AA	AA	AC	AA	AA	AC	AA	AA	AC	AA	AA	AC	AA	AA	AA	AA	CC	AA	CC	AA	AC	AC	--	--	AC	AC	AA	AA	AC	AA	AA	AA	AC	AA	--	--	AA	AA	AC	AA	AA	AA	AA	AA	AA	AC
SYN38723	AA	AA	AA	AA	AA	--	AA	AA	AA	AA	AA	--	--	--	AA	AA	AA	AA	AA	AA	--	AA	AA	AA	AA	AA	AA	AA	--	AA	--	AA	--	AA	AA	--	AA	AA	AA	AA	AA	AA	AA	AA	--	AA	AA	AA	AA
PZE-107037011	GG	GG	GG	GG	GG	GG	GG	GG	GG	GG	GG	GG	GG	GG	GG	GG	GG	GG	GG	GG	GG	GG	GG	GG	GG	GG	GG	GG	GG	GG	GG	GG	GG	GG	GG	GG	GG	GG	GG	GG	GG	GG	GG	GG	GG	GG	GG	GG	GG
PZE-105137926	AA	AA	AA	AA	AA	AA	AA	AA	AA	AA	AA	AA	AA	AA	AA	AA	AA	AA	AA	AA	AA	AA	AA	AA	AA	AA	AA	AA	AA	AA	AA	AA	AA	AA	AA	AA	AA	AA	AA	AA	AA	AA	AA	AA	AA	AA	AA	AA	AA
PZE-109032289	AA	AA	AA	AA	AA	AA	AA	AA	AA	AA	AA	AA	AA	AA	AA	AA	AA	AA	AA	AA	AA	AA	AA	AA	AA	AA	AA	AA	AA	AA	AA	AA	AA	AA	AA	AA	AA	AA	AA	AA	AA	AA	AA	AA	AA	AA	AA	AA	AA
PZE-106059005	GG	AA	GG	AA	AG	GG	AA	AG	AG	GG	AA	AG	AA	AG	GG	GG	AG	GG	AG	AA	AG	AG	AG	GG	AG	AG	AG	AG	--	AG	GG	AG	AG	AA	AG	AG	AG	AG	AG	AG	AG	GG	AG	AG	GG	AA	AA	AG	AG
PZE-101022341	GG	GG	AG	AG	AG	AG	AG	AG	AG	AG	AG	GG	GG	AA	AG	AG	GG	AG	AG	AG	AG	AA	AG	GG	AG	AG	GG	AA	GG	GG	AG	AG	GG	GG	AG	GG	AA	--	--	AA	AA	GG	AG	AG	GG	AG	AG	AG	AG
PZE-110025550	GG	GG	AG	GG	GG	AG	GG	GG	AG	GG	GG	AG	GG	GG	AG	GG	GG	GG	GG	AA	GG	AA	GG	AG	AG	GG	GG	AG	AG	GG	GG	AG	GG	GG	GG	AG	GG	GG	GG	GG	GG	AG	GG	GG	GG	GG	GG	GG	AG
PZE-101107138	AC	AC	CC	CC	AA	AA	CC	AC	AC	CC	CC	AC	AC	AC	AC	AC	AC	AC	CC	AC	AA	AC	CC	CC	AC	AC	AC	AC	CC	AC	AA	AC	AC	AC	AC	AC	CC	--	AC	AA	AC	CC	CC	AC	AA	AC	AA	AC	AC
PZE-103032637	AA	AA	AA	AA	AA	AA	AA	AA	AA	AA	AA	AA	AA	AA	AA	AA	AA	AA	AA	AA	AA	AA	AA	AA	AA	AA	AA	AA	AA	AA	AA	AA	AA	AA	AA	AA	AA	AA	AA	AA	AA	AA	AA	AA	AA	AA	AA	AA	AA
SYN10393	AG	AG	AG	AG	AG	AA	GG	GG	AG	AG	GG	AA	AA	AA	GG	GG	GG	AA	AA	AG	AA	GG	AA	AG	AG	AG	AG	AA	AA	AG	AA	GG	AA	AG	AG	AA	GG	AG	AG	AA	AG	GG	AG	GG	AA	AG	AG	AG	AG
PZE-104061295	AA	AA	AA	AA	AA	AA	AA	AA	AA	AA	AA	AA	AA	AA	AA	AA	AA	AA	AA	AA	AA	AA	AA	AA	AA	AA	AA	AA	AA	AA	AA	AA	AA	AA	AA	AA	AA	AA	AA	AA	AA	AA	AA	AA	AA	AA	AA	AA	AA
PZE-101181728	AA	AA	AA	AA	AA	CC	AA	AA	AA	AA	AA	CC	CC	CC	AA	AA	AA	CC	AA	AA	CC	AA	AA	AA	AA	AA	AA	AA	CC	AA	CC	AA	CC	AA	AA	CC	AA	AA	AA	AC	AA	AA	AA	AA	CC	AA	AA	AA	AA
PZE-108030869	AG	GG	AG	AA	AG	AG	AA	GG	AA	AA	AA	GG	AG	GG	GG	GG	AG	AG	AA	AA	AG	AG	AG	AA	GG	AG	--	AG	AG	AG	AA	AG	GG	AG	AA	AG	AG	GG	GG	AG	AG	AG	AG	AG	GG	--	AA	AA	AA
SYN36229	AA	AA	AA	AA	AA	AA	AA	AA	AA	AA	AA	AA	AA	AA	AA	AA	AA	AA	AA	AA	AA	AA	AA	AA	AA	AA	AA	AA	AA	AA	AA	AA	AA	AA	AA	AA	AA	AA	AA	AA	AA	AA	AA	AA	AA	AA	AA	AA	AA
PZE-108035543	AA	AA	AA	AA	AA	AA	AA	AA	AA	AA	AA	AA	AA	AA	AA	AA	AA	AA	AA	AA	AA	AA	AA	AA	AA	AA	AA	AA	AA	AA	AA	AA	AA	AA	AA	AA	AA	AA	AA	AA	AA	AA	AA	AA	AA	AA	AA	AA	AA
PZE-101086197	AA	AA	AA	AA	GG	AA	AA	AA	AA	AA	AA	AA	AA	AA	AA	AA	AA	AA	AA	AA	GG	AA	AA	AA	AA	AA	AA	AA	AA	AA	GG	AA	AA	AA	AA	AA	AA	AA	AA	GG	AA	AA	AA	AA	GG	AA	AG	AA	--
PZE-104143137	AA	AA	AA	AA	AA	AA	AA	AA	AA	AA	AA	AA	AA	AA	AA	AA	AA	AA	AA	AA	AA	AA	AA	AA	AA	AA	AA	AA	AA	AA	AA	AA	AA	AA	AA	AA	AA	AA	AA	AA	AA	AA	AA	AA	AA	AA	AA	AA	AA
PZE-101251367	AA	AA	AA	AA	AA	AA	AA	AA	AA	AA	AA	AA	AA	AA	AA	AA	AA	AA	AA	AA	AA	AA	AA	AA	AA	AA	AA	AA	AA	AA	AA	AA	AA	AA	AA	AA	AA	AA	AA	AA	AA	AA	AA	AA	AA	AA	AA	AA	AA
SYN14680	GG	AA	GG	AA	GG	GG	AA	GG	AA	GG	AA	GG	GG	GG	GG	GG	GG	AA	GG	GG	GG	AA	GG	GG	GG	GG	GG	GG	GG	GG	GG	GG	AA	GG	GG	--	GG	GG	GG	GG	GG	AA	GG	AG	GG	GG	GG	GG	GG
PZE-107024238	AA	AA	AA	AA	AA	AA	AA	AA	AA	AA	AA	AA	AA	AA	AA	AA	AA	AA	AA	AA	AA	AA	AA	AA	AA	AA	AA	AA	AA	AA	AA	AA	AA	AA	AA	AA	AA	AA	AA	AA	AA	AA	AA	AA	AA	AA	AA	AA	AA
PZE-108053763	AG	GG	AG	AA	AG	AG	AA	GG	AA	AA	AA	GG	AG	GG	GG	GG	AG	AG	AA	AA	AG	AG	AG	AA	GG	--	--	AG	AG	AG	AA	AG	GG	AG	AA	AG	AG	--	GG	AG	AG	AG	AG	AG	GG	AG	AA	AA	AA
SYN20808	AA	AA	CC	CC	AC	CC	AC	AC	CC	CC	AC	CC	AC	AA	AA	AC	CC	AC	AC	AC	AC	AC	CC	AC	AC	AC	AC	CC	AC	AC	AC	AC	AA	CC	AC	AC	AC	AC	AC	AC	AA	AC	AA	AA	AC	AC	AC	CC	--
SYN31970	AG	AA	AG	AG	AA	AG	GG	AG	AG	AG	AA	AG	AG	GG	AG	AA	AA	AG	GG	AA	GG	AA	AG	GG	GG	AG	AG	GG	AG	AG	AG	AG	AG	AG	AG	AG	AG	AG	AG	AG	AG	AA	GG	AG	AG	AG	GG	AG	AG
PZE-106000911	AA	AA	AA	AA	AA	AA	AA	AA	AA	AA	AA	AA	AA	AA	AA	AA	AA	AA	AA	AA	AA	AA	AA	AA	AA	AA	AA	AA	AA	AA	AA	AA	AA	AA	AA	AA	AA	AA	AA	AA	AA	AA	AA	AA	AA	AA	AA	AA	AA
PZE-104045413	GG	GG	GG	GG	GG	GG	GG	GG	GG	GG	GG	GG	GG	GG	GG	GG	GG	GG	GG	GG	GG	GG	GG	GG	GG	GG	GG	GG	GG	GG	GG	GG	GG	GG	GG	GG	GG	GG	GG	GG	GG	GG	GG	GG	GG	GG	GG	GG	GG
PZE-110038731	AA	AA	GG	AA	AA	GG	AA	--	GG	--	--	GG	--	AA	GG	AA	AA	--	--	GG	--	GG	--	GG	GG	--	--	GG	GG	--	--	GG	--	--	--	GG	--	--	GG	AA	AA	GG	--	--	AA	--	--	--	--
PZE-101225496	CC	CC	CC	CC	CC	CC	CC	CC	CC	CC	CC	CC	CC	CC	CC	CC	CC	CC	CC	CC	CC	CC	CC	CC	CC	CC	CC	CC	CC	CC	CC	CC	CC	CC	CC	CC	CC	CC	CC	CC	CC	CC	CC	CC	CC	CC	CC	CC	CC
PZE-106129664	AA	AG	GG	AG	AG	AA	GG	AG	AG	AG	AG	AA	AA	GG	AA	GG	AG	AG	AG	GG	AG	AG	AG	AG	GG	AG	GG	GG	GG	AG	AG	GG	GG	AG	AG	GG	AA	AG	AG	GG	AG	AG	AA	AG	AG	AG	GG	AG	AG
SYN9559	AG	AG	AA	AG	GG	AG	AG	GG	GG	AA	GG	GG	AA	AG	AG	AG	GG	AA	AG	GG	GG	AG	AG	GG	GG	AG	--	GG	GG	AG	AG	AG	AG	GG	AA	AA	AG	AG	AG	--	GG	AG	AG	GG	GG	--	AG	AG	AG
PZE-108060911	GG	GG	GG	GG	GG	GG	GG	GG	GG	GG	GG	GG	GG	GG	GG	GG	GG	GG	GG	GG	GG	GG	GG	GG	GG	GG	GG	GG	GG	GG	GG	GG	GG	GG	GG	GG	GG	GG	GG	GG	GG	GG	GG	GG	GG	GG	GG	GG	GG
PZE-109044053	GG	AG	AG	GG	AG	AA	AA	AG	AA	GG	GG	AA	AG	AA	GG	AG	GG	AA	AA	GG	AA	GG	AG	AA	AA	AG	--	AG	AG	AG	GG	AG	AG	AG	AG	AG	AG	AG	AG	AG	AG	AG	AA	AG	AA	AG	AA	AG	AG
PZE-104050646	AA	AA	AA	AA	AA	AA	AA	AA	AA	AA	AA	AA	AA	AA	AA	AA	AA	AA	AA	AA	AA	AA	AA	AA	AA	AA	AA	AA	AA	AA	AA	AA	AA	AA	AA	AA	AA	AA	AA	AA	AA	AA	AA	AA	AA	AA	AA	AA	AA
PZE-105076094	AA	AA	AA	AA	AA	AA	AA	AA	AA	AA	AA	AA	AA	AA	AA	AA	AA	AA	AA	AA	AA	AA	AA	AA	AA	AA	AA	AA	AA	AA	AA	AA	AA	AA	AA	AA	AA	AA	AA	AA	AA	AA	AA	AA	AA	AA	AA	AA	AA
SYN2296	AA	AA	AA	AA	AA	AA	AA	AA	AA	AA	AA	AA	AA	AA	AA	AA	AA	AA	AA	AA	AA	AA	AA	AA	AA	AA	AA	AA	AA	AA	AA	AA	AA	AA	AA	AA	AA	AA	AA	AA	AA	AA	AA	AA	AA	AA	AA	AA	AA
PZE-108067903	AA	AA	AA	AA	AA	AA	AA	AA	AA	AA	AA	AA	AA	AA	AA	AA	AA	AA	AA	AA	AA	AA	AA	AA	AA	AA	AA	AA	AA	AA	AA	AA	AA	AA	AA	AA	AA	AA	AA	AA	AA	AA	AA	AA	AA	AA	AA	AA	AA
PZE-101098535	GG	GG	GG	GG	GG	GG	GG	GG	GG	GG	GG	GG	GG	GG	GG	GG	GG	GG	GG	GG	GG	GG	GG	GG	GG	GG	GG	GG	GG	GG	GG	GG	GG	GG	GG	GG	GG	GG	GG	GG	GG	GG	GG	GG	GG	GG	GG	GG	GG
PZE-104030857	GG	GG	GG	GG	GG	GG	GG	GG	GG	GG	GG	GG	GG	GG	GG	GG	GG	GG	GG	GG	GG	GG	GG	GG	GG	GG	GG	GG	GG	GG	GG	GG	GG	GG	GG	GG	GG	GG	GG	GG	GG	GG	GG	GG	GG	GG	GG	GG	GG
SYN30576	CC	CC	CC	CC	CC	CC	CC	CC	CC	CC	CC	CC	CC	CC	CC	CC	CC	CC	CC	CC	CC	CC	CC	CC	CC	CC	CC	CC	CC	CC	CC	CC	CC	CC	CC	CC	CC	CC	CC	CC	CC	CC	CC	CC	CC	CC	CC	CC	CC
SYN38780	GG	AG	AA	AA	AG	GG	AA	GG	AG	GG	GG	AG	AA	AA	GG	AG	AG	AA	AA	AA	AG	GG	AA	GG	AA	AG	AG	GG	AG	AG	GG	AA	AG	AA	AG	GG	AG	AG	AA	AA	GG	GG	AG	AG	AG	AG	AA	AG	AG
SYN26864	GG	GG	GG	GG	GG	GG	GG	GG	GG	GG	GG	GG	GG	GG	GG	GG	GG	GG	GG	GG	GG	GG	GG	GG	GG	GG	GG	GG	GG	GG	GG	GG	GG	GG	GG	GG	GG	GG	GG	GG	GG	GG	GG	GG	GG	GG	GG	GG	GG
PZE-103067949	CG	GG	GG	GG	CG	GG	CG	CC	GG	CG	CG	CG	GG	GG	CG	CC	CC	CG	CG	CC	CG	CG	CG	GG	CC	CG	CG	GG	CG	CG	CG	CC	CC	CC	GG	GG	CG	CG	CG	CC	CG	CG	CG	GG	CG	CG	GG	CG	CG
SYN5428	AA	AC	AC	AC	AC	AC	CC	AA	AA	AC	AA	CC	CC	AC	AC	AC	AA	CC	AC	AA	AA	AC	AC	AA	AA	AC	AC	AA	AA	AC	AC	AC	CC	AA	CC	CC	AC	AC	AC	AC	AA	AC	AC	AC	AC	AC	AC	AA	AA
PZE-101106605	AG	AG	GG	GG	AA	AA	GG	AG	AG	GG	GG	AG	AG	AG	AG	AG	AG	AG	GG	AG	AA	AG	GG	GG	AG	AG	AG	AG	GG	AG	AA	AG	AG	AG	AG	AG	GG	AG	AG	AA	AG	GG	GG	AG	AA	AG	AA	AA	AA
PZE-108073510	AG	AA	AG	GG	AG	GG	GG	AG	GG	GG	GG	AA	AG	AA	AG	AG	AG	AG	GG	GG	AA	AG	AG	GG	AA	AG	AG	AG	AG	AG	GG	AG	AA	AG	GG	AG	AG	AA	AA	AG	AG	AG	AG	AG	AA	AG	GG	GG	GG
PZE-105069467	GG	AA	AG	GG	AG	GG	AA	AA	AG	AA	AG	AG	AA	AG	AA	AG	GG	AG	AG	GG	AG	AG	GG	AG	AG	AG	AG	AA	AG	AG	AG	AG	AA	GG	AG	GG	AG	--	GG	AG	AG	AG	AG	GG	AG	AG	GG	--	AG
SYN9304	GG	GG	GG	GG	GG	GG	GG	GG	GG	GG	GG	GG	GG	GG	GG	GG	GG	GG	GG	GG	GG	GG	GG	GG	GG	GG	GG	GG	GG	GG	GG	GG	GG	GG	GG	GG	GG	GG	GG	GG	GG	GG	GG	GG	GG	GG	GG	GG	GG
PZE-101221874	AA	AA	AA	AA	AA	AA	AA	AA	AA	AA	AA	AA	AA	AA	AA	AA	AA	AA	AA	AA	AA	AA	AA	AA	AA	AA	AA	AA	AA	AA	AA	AA	AA	AA	AA	AA	AA	AA	AA	AA	AA	AA	AA	AA	AA	AA	AA	AA	AA
PZE-107069959	CC	CC	CC	CC	CC	CC	CC	CC	CC	CC	CC	CC	CC	CC	CC	CC	CC	CC	CC	CC	CC	CC	CC	CC	CC	CC	CC	CC	CC	CC	CC	CC	CC	CC	CC	CC	CC	CC	CC	CC	CC	CC	CC	CC	CC	CC	CC	CC	CC
PZE-105093691	AA	GG	AG	AA	AG	AA	GG	GG	AG	GG	AG	AG	GG	AG	AG	AG	AA	AG	AG	AA	AG	AG	AA	AG	AG	AG	AG	GG	AG	AG	AG	AG	GG	AA	AG	AA	AG	--	--	AG	AG	AG	AG	AA	AG	AG	--	AG	AG
PZE-102093490	AA	AA	AA	AA	AA	AA	AA	AA	AA	AA	AA	AA	AA	AA	AA	AA	AA	AA	AA	AA	AA	AA	AA	AG	AA	AA	AA	AA	AA	AA	AA	AA	AA	AA	AA	AA	AA	AA	AA	AA	AA	AA	AA	AA	AG	AA	AA	AA	AA
PZE-105145239	GG	AA	AG	AG	GG	GG	AA	AA	AG	AA	AG	GG	AA	AG	AG	AG	GG	AG	GG	GG	AG	AG	GG	AG	AG	--	--	AA	GG	AG	AG	AG	AA	AG	AG	AG	GG	AG	AG	AG	GG	AA	AG	AG	GG	AG	GG	--	--
PZE-110010390	GG	GG	AG	GG	GG	AG	GG	AG	AG	GG	AG	AG	GG	GG	AG	GG	GG	GG	AA	AA	GG	AA	AG	AG	AG	AG	AG	AA	AG	GG	GG	AG	AG	GG	GG	AA	GG	AG	AG	AG	GG	AG	AG	GG	GG	GG	GG	GG	--
PZA01964.29	--	AG	AG	AG	AG	--	GG	--	AG	AG	AG	GG	GG	GG	AG	AG	AG	--	GG	AG	GG	AG	AG	--	GG	AG	AG	GG	AG	GG	--	GG	AG	AG	AA	AG	AA	AG	--	AG	AG	AG	AG	AA	AG	AG	AA	AA	AA
SYN1246	CC	CC	CC	CC	CC	CC	CC	CC	CC	CC	CC	CC	CC	CC	CC	CC	CC	CC	CC	CC	CC	CC	CC	CC	CC	CC	CC	CC	CC	CC	CC	CC	CC	CC	CC	CC	CC	CC	CC	CC	CC	CC	CC	CC	CC	CC	CC	CC	CC
PZE-105069970	GG	AG	--	GG	GG	GG	AG	AG	GG	AG	GG	--	AG	GG	AG	GG	GG	GG	GG	GG	GG	GG	GG	GG	GG	GG	GG	AG	GG	GG	GG	GG	AG	GG	GG	GG	GG	GG	GG	GG	--	GG	GG	GG	GG	GG	GG	GG	GG
PZE-105082311	GG	AA	AG	GG	AG	GG	AA	AA	AG	AA	AG	AG	AA	AG	AG	AG	GG	AG	AG	GG	AG	AG	GG	AG	AG	AG	AG	AA	AG	AG	AG	AG	AA	GG	AG	GG	AG	AG	--	AG	AG	AG	AG	GG	AG	AG	GG	AG	AG
csu1171.2	AG	GG	AG	AG	AG	AA	AG	AG	AG	AG	GG	GG	GG	AA	AG	AG	GG	AG	AG	AG	AG	AA	AG	GG	AG	AG	AG	AA	GG	GG	AA	AG	GG	GG	GG	AG	AA	AG	AG	AA	AA	GG	AG	AG	AG	AG	AG	AG	AG
PZE-105053100	AA	GG	AG	AA	AG	AA	AG	GG	AG	GG	AG	AG	GG	AG	GG	AG	AA	AG	AG	AA	AG	AG	AA	AG	AG	AG	AG	GG	AG	AG	AG	AG	GG	AA	AG	AA	AG	--	--	AG	AG	AG	AG	AG	AG	AG	--	--	--
PZE-106079297	GG	GG	GG	GG	GG	GG	GG	GG	GG	GG	GG	GG	GG	GG	GG	GG	GG	GG	GG	GG	GG	GG	GG	GG	GG	GG	GG	GG	GG	GG	GG	GG	GG	GG	GG	GG	GG	GG	GG	GG	GG	GG	GG	GG	GG	GG	GG	GG	GG
PZE-104016330	GG	GG	GG	GG	GG	GG	GG	GG	GG	GG	GG	GG	GG	GG	GG	GG	GG	GG	GG	GG	GG	GG	GG	GG	GG	GG	GG	GG	GG	GG	GG	GG	GG	GG	GG	GG	GG	GG	GG	GG	GG	GG	GG	GG	GG	GG	GG	GG	GG
PZE-108092173	GG	GG	GG	GG	GG	GG	GG	GG	GG	GG	GG	GG	GG	GG	GG	GG	GG	GG	GG	GG	GG	GG	GG	GG	GG	GG	GG	GG	GG	GG	GG	GG	GG	GG	GG	GG	GG	GG	GG	GG	GG	GG	GG	GG	GG	GG	GG	GG	GG
PZE-110063766	AA	AA	AA	AA	AA	AA	AA	AA	AA	AA	AA	AA	AA	AA	AA	AA	AA	AA	AA	AA	AA	AA	AA	AA	AA	AA	AA	AA	AA	AA	AA	AA	AA	AA	AA	AA	AA	AA	AA	AA	AA	AA	AA	AA	AA	AA	AA	AA	AA
PZE-107108200	AG	AA	AG	AG	AG	AG	AG	AG	AA	AG	GG	GG	AG	AG	AG	GG	AG	AG	AG	AG	GG	AG	AG	AG	AA	AG	AG	AA	AA	AG	AG	AG	AG	AG	AA	AG	AG	AG	AG	GG	GG	AA	AG	GG	AA	AG	GG	AG	AG
PZE-107070986	AA	AA	AA	AA	AA	AA	AA	AA	AA	AA	AA	AA	AA	AA	AA	AA	AA	AA	AA	AA	AA	AA	AA	AA	AA	AA	AA	AA	AA	AA	AA	AA	AA	AA	AA	AA	AA	AA	AA	AA	AA	AA	AA	AA	AA	AA	AA	AA	AA
PZE-102141193	CC	CC	CC	CC	CC	CC	CC	CC	CC	CC	CC	CC	CC	CC	CC	CC	CC	CC	CC	CC	CC	CC	CC	CC	CC	CC	CC	CC	CC	CC	CC	CC	CC	CC	CC	CC	CC	CC	CC	CC	CC	CC	CC	CC	CC	CC	CC	CC	CC
PZE-104022544	AA	AG	GG	AG	GG	AA	AG	AA	AA	AA	AG	AG	AG	GG	AA	AG	AG	GG	AG	GG	AG	AG	GG	GG	GG	AG	AG	AA	AG	GG	AG	AG	AG	GG	GG	AG	AG	AG	AG	GG	--	AG	AG	GG	AG	--	AG	AG	AG
PZE-104064762	AA	AG	GG	GG	GG	AA	AG	AA	AG	AA	AG	AG	AG	GG	AA	AG	AG	GG	AG	GG	AG	AG	GG	GG	GG	AG	AG	AA	AG	GG	AG	AG	AG	GG	GG	AG	AG	AG	AG	GG	AG	AG	AG	GG	AG	AA	AG	--	AG
SYN20117	AA	AA	AA	AA	AA	AA	AA	AA	AA	AA	AA	AA	AA	AA	AA	AA	AA	AA	AA	AA	AA	AA	AA	AA	AA	AA	AA	AA	AA	AA	AA	AA	AA	AA	AA	AA	AA	AA	AA	AA	AA	AA	AA	AA	AA	AA	AA	AA	AA
PZE-105165053	AC	AA	AC	AA	AC	CC	AA	CC	AA	AA	AC	CC	AA	CC	AC	AC	AC	AA	CC	CC	AC	AA	CC	AA	CC	--	--	AA	CC	CC	AC	AC	AA	AC	CC	AC	CC	AC	AC	--	CC	AA	AC	AA	AC	AC	CC	--	--
PZE-103168588	AA	AA	--	AA	AG	--	--	--	--	--	--	--	--	--	AG	--	AG	--	--	--	--	--	--	--	AA	AG	--	AA	AA	--	--	--	--	--	--	--	--	--	AA	AA	AA	--	--	--	--	--	--	--	--
PZE-102153564	AA	AA	AC	AC	AC	AC	CC	AA	AA	AC	AA	CC	CC	AC	AC	AC	AA	CC	AC	AA	AA	AC	AC	AA	AA	AC	AC	AA	AA	AC	AC	AC	CC	AA	CC	CC	AC	AC	AC	AA	AA	AC	AC	AC	AC	AC	AC	AA	--
SYN19288	GG	GG	GG	GG	GG	GG	GG	GG	GG	GG	GG	GG	GG	GG	GG	GG	GG	GG	GG	GG	GG	GG	GG	GG	GG	GG	GG	GG	GG	GG	GG	GG	GG	GG	GG	GG	GG	GG	GG	GG	GG	GG	GG	GG	GG	GG	GG	GG	GG
PZE-101101730	AG	AG	AA	AA	GG	GG	AA	AG	AG	AA	AA	AG	AG	AG	AG	AG	AG	AG	AA	AG	GG	AG	AA	AA	AG	AG	AG	AG	AA	AG	GG	AG	AG	AA	AG	AG	AA	AG	AG	GG	AG	AA	AA	AG	GG	AG	GG	AG	AG
PZE-108072703	AA	AA	AA	AA	AA	AA	AA	AA	AA	AA	AA	AA	AA	AA	AA	AA	AA	AA	AA	AA	AA	AA	AA	AA	AA	AA	AA	AA	AA	AA	AA	AA	AA	AA	AA	AA	AA	AA	AA	AA	AA	AA	AA	AA	AA	AA	AA	AA	AA
PZE-105042735	CC	CC	CC	CC	CC	CC	CC	CC	CC	CC	CC	CC	CC	CC	CC	CC	CC	CC	CC	CC	CC	CC	CC	CC	CC	CC	CC	CC	CC	CC	CC	CC	CC	CC	CC	CC	CC	CC	CC	CC	CC	CC	CC	CC	CC	CC	CC	CC	CC
PZE-107094575	AA	AG	GG	AA	GG	AG	AG	AA	AA	AG	AA	AG	GG	GG	AG	AG	AG	GG	AG	GG	AG	AG	GG	GG	GG	AG	AG	AA	AG	GG	AG	GG	GG	GG	GG	AG	AG	AG	AG	GG	--	GG	AG	GG	AG	AA	AG	AG	AG
PZE-106051230	AA	AA	AA	AA	AA	AA	AA	AA	AA	AA	AA	AA	AA	AA	AA	AA	AA	AA	AA	AA	AA	AA	AA	AA	AA	AA	AA	AA	AA	AA	AA	AA	AA	AA	AA	AA	AA	AA	AA	AA	AA	AA	AA	AA	AA	AA	AA	AA	AA
PZE-101133944	CC	CC	CC	CC	CC	CC	CC	CC	CC	CC	CC	CC	CC	CC	CC	CC	CC	CC	CC	CC	CC	CC	CC	CC	CC	CC	CC	CC	CC	CC	CC	CC	CC	CC	CC	CC	CC	CC	CC	CC	CC	CC	CC	CC	CC	CC	CC	CC	CC
PZE-106029942	GG	AA	GG	AA	AG	GG	AG	AG	AG	GG	GG	AG	AG	AG	AG	GG	AA	GG	AA	AA	AG	GG	GG	GG	AG	AG	--	AG	AG	AG	AA	AG	AG	AG	GG	AG	AG	AG	AG	GG	AG	GG	AG	AG	GG	AA	AA	AA	AA
PZE-105125373	AA	AA	AA	AA	AA	AA	AA	AA	AA	AA	AA	AA	AA	AA	AA	AA	AA	AA	AA	AA	AA	AA	AA	AA	AA	AA	AA	AA	AA	AA	AA	AA	AA	AA	AA	AA	AA	AA	AA	AA	AA	AA	AA	AA	AA	AA	AA	AA	AA
PZE-103162678	GG	GG	GG	GG	GG	GG	GG	GG	GG	GG	GG	GG	GG	GG	GG	GG	GG	GG	GG	GG	GG	GG	GG	GG	GG	GG	GG	GG	GG	GG	GG	GG	GG	GG	GG	GG	GG	GG	GG	GG	GG	GG	GG	GG	GG	GG	GG	GG	GG
PZE-109107370	CC	CC	CC	CC	CC	CC	CC	CC	CC	CC	CC	CC	CC	CC	CC	CC	CC	CC	CC	CC	CC	CC	CC	CC	CC	CC	CC	CC	CC	CC	CC	CC	CC	CC	CC	CC	CC	CC	CC	CC	CC	CC	CC	CC	CC	CC	CC	CC	CC
PZE-108039806	CC	CC	CC	CC	CC	CC	CC	CC	CC	CC	CC	CC	CC	CC	CC	CC	CC	CC	CC	CC	CC	CC	CC	CC	CC	CC	CC	CC	CC	CC	CC	CC	CC	CC	CC	CC	CC	CC	CC	CC	CC	CC	CC	CC	CC	CC	CC	CC	CC
PZE-108060017	AA	AA	AA	AA	AA	AA	AA	AA	AA	AA	AA	AA	AA	AA	AA	AA	AA	AA	AA	AA	AA	AA	AA	AA	AA	AA	AA	AA	AA	AA	AA	AA	AA	AA	AA	AA	AA	AA	AA	AA	AA	AA	AA	AA	AA	AA	AA	AA	AA
SYN5242	AG	GG	AA	GG	AA	AA	GG	GG	AG	AG	GG	AG	GG	AG	AG	AA	AG	AA	AG	GG	AG	AG	AG	AG	AG	AG	AA	AG	AA	AA	AA	AG	AA	AG	AG	AG	GG	AG	AG	AG	AG	AG	AA	AG	AA	AG	GG	AG	AG
PZE-101229026	AG	AG	AG	AG	AG	AG	GG	AG	AG	AG	GG	AA	AA	AA	AA	GG	GG	AA	AA	AG	AG	GG	AA	AG	AG	AG	AG	AG	AA	GG	AA	AG	AA	AG	AG	AA	GG	AG	AG	AG	AG	GG	AG	GG	AG	AG	AG	AG	AG
PZE-108020972	AC	CC	AC	AA	AC	AC	AC	CC	AA	AA	AA	CC	AC	AC	CC	CC	AC	AC	AA	AA	AC	AC	AC	AA	CC	CC	--	AC	AC	CC	AC	AC	CC	CC	AC	AC	AC	CC	CC	AC	AC	AA	AC	AC	CC	AC	AC	--	AC
PZE-106052709	AA	GG	AA	GG	AG	AA	AG	AG	AG	AA	GG	AG	GG	AG	AA	AA	AG	AA	GG	GG	AG	AA	AG	AA	AA	AG	--	AG	GG	AG	AA	AG	AG	GG	AG	AG	AG	AG	AG	AG	AG	AA	AG	AG	AA	GG	GG	GG	AG
SYN12789	AG	GG	AG	GG	GG	AG	AA	AG	AG	AG	AA	GG	AA	AG	GG	AA	AA	AG	GG	AA	AG	GG	GG	AG	GG	AG	AG	AG	GG	AA	AG	AG	GG	AG	AG	GG	AG	AG	AG	AG	AA	AA	AG	AA	AA	GG	AG	AG	AG
PZE-102099414	AA	AA	AA	AA	AA	AA	AA	AA	AA	AA	AA	AA	AA	AA	AA	AA	AA	AA	AA	AA	AA	AA	AA	AA	AA	AA	AA	AA	AA	AA	AA	AA	AA	AA	AA	AA	AA	AA	AA	AA	AA	AA	AA	AA	AA	AA	AA	AA	AA
PZE-102136708	AG	AG	AG	AG	AG	AG	AA	GG	GG	AA	GG	GG	AA	AG	AG	AG	GG	AA	AG	GG	GG	AG	AG	GG	GG	--	AG	GG	GG	AG	AG	AA	AA	GG	AA	AA	AG	AG	AG	AA	GG	AG	AG	GG	AG	AA	AG	AG	AG
PZA00462.2	GG	AA	GG	AA	AG	GG	AG	AG	AG	GG	GG	AG	AG	AG	AG	GG	AA	GG	AA	AA	AG	GG	GG	GG	AG	AG	--	AG	AG	AG	AA	AG	AG	AG	GG	AG	AG	--	AG	GG	AG	GG	AG	AG	GG	AA	AA	AA	AG
PZE-108072754	AC	--	AC	CC	AC	CC	CC	AC	CC	CC	CC	AA	AC	AA	AC	AC	AC	AC	CC	CC	AA	AC	AC	CC	AA	AC	AC	AC	AC	AC	CC	AC	AA	AC	CC	AC	AC	--	--	AC	AC	AC	AC	AC	AA	AC	CC	CC	CC
PZE-106035034	GG	GG	GG	GG	GG	GG	GG	GG	GG	GG	GG	GG	GG	GG	GG	GG	GG	GG	GG	GG	GG	GG	GG	GG	GG	GG	GG	GG	GG	GG	GG	GG	GG	GG	GG	GG	GG	GG	GG	GG	GG	GG	GG	GG	GG	GG	GG	GG	GG
SYN268	AA	AA	AA	AA	AA	AA	AA	AA	AA	AA	AA	AA	AA	AA	AA	AA	AA	AA	AA	AA	AA	AA	AA	AA	AA	AA	AA	AA	AA	AA	AA	AA	AA	AA	AA	AA	AA	AA	AA	AA	AA	AA	AA	AA	AA	AA	AA	AA	AA
SYN15051	AA	AA	AA	AA	AA	AA	AA	AA	AA	AA	AA	AA	AA	AA	AA	AA	AA	AA	AA	AA	AA	AA	AA	AA	AA	AA	AA	AA	AA	AA	AA	AA	AA	AA	AA	AA	AA	AA	AA	AA	AA	AA	AA	AA	AA	AA	AA	AA	AA
PZE-104024128	AA	AA	AA	AA	AA	AA	AA	AA	AA	AA	AA	AA	AA	AA	AA	AA	AA	AA	AA	AA	AA	AA	AA	AA	AA	AA	AA	AA	AA	AA	AA	AA	AA	AA	AA	AA	AA	AA	AA	AA	AA	AA	AA	AA	AA	AA	AA	AA	AA
PZE-108086899	--	--	--	--	--	--	--	--	--	--	--	--	--	--	--	--	--	--	--	--	--	--	--	--	--	--	--	--	--	--	--	--	--	--	--	--	--	--	--	--	--	--	--	--	--	--	--	GG	--
SYN17375	AG	AG	AA	AG	AG	GG	GG	AG	AG	GG	GG	AG	AG	AG	AG	AG	AA	AG	AG	GG	AG	AG	AG	AG	AG	AG	AG	GG	GG	GG	AG	AA	AG	AG	GG	AA	AA	AG	AG	AA	AA	AA	AG	AA	AA	AG	AG	AG	AG
PZE-103001968	GG	GG	GG	GG	GG	GG	GG	GG	GG	GG	GG	GG	GG	GG	GG	GG	GG	GG	GG	GG	GG	GG	GG	GG	GG	GG	GG	GG	GG	GG	GG	GG	GG	GG	GG	GG	GG	GG	GG	GG	GG	GG	GG	GG	GG	GG	GG	GG	GG
PZE-110022464	CC	CC	CC	CC	CC	CC	CC	CC	CC	CC	CC	CC	CC	CC	CC	CC	CC	CC	CC	CC	CC	CC	CC	CC	CC	CC	CC	CC	CC	CC	CC	CC	CC	CC	CC	CC	CC	CC	CC	CC	CC	CC	CC	CC	CC	CC	CC	CC	CC
PZE-102037260	GG	GG	GG	GG	GG	GG	GG	GG	GG	GG	GG	GG	GG	GG	GG	GG	GG	GG	GG	GG	GG	GG	GG	GG	GG	GG	GG	GG	GG	GG	GG	GG	GG	GG	GG	GG	GG	GG	GG	GG	GG	GG	GG	GG	GG	GG	GG	GG	GG
PZE-107035269	AG	AA	AG	AG	AG	GG	GG	AG	AA	AG	AG	AG	AG	AG	AG	AG	AG	AG	AG	AG	AG	AG	GG	AG	AG	AG	AG	AA	AA	AG	AG	AG	AG	AG	AA	AG	GG	AG	AG	AG	GG	AA	AG	AG	AA	AG	--	AG	AG
PZE-108043142	GG	GG	GG	GG	GG	GG	GG	GG	GG	GG	GG	GG	GG	GG	GG	GG	GG	GG	GG	GG	GG	GG	GG	GG	GG	GG	GG	GG	GG	GG	GG	GG	GG	GG	GG	GG	GG	GG	GG	GG	GG	GG	GG	GG	GG	GG	GG	GG	GG
PZE-108040593	AA	AA	AA	AA	AA	AA	AA	AA	AA	AA	AA	AA	AA	AA	AA	AA	AA	AA	AA	AA	AA	AA	AA	AA	AA	AA	AA	AA	AA	AA	AA	AA	AA	AA	AA	AA	AA	AA	AA	AA	AA	AA	AA	AA	AA	AA	AA	AA	AA
PZE-110111130	GG	AG	AA	AG	AG	AG	AG	AG	AG	GG	AA	GG	AG	AA	GG	GG	GG	AA	AG	AA	AG	AA	AA	AG	AA	AG	AG	AA	AG	AA	AA	AG	AG	AA	AA	AG	AG	AG	AG	AG	AG	GG	AG	GG	AG	--	GG	AG	AG
SYN36080	AA	AA	AA	AA	AA	AA	AA	AA	AA	AA	AA	AA	AA	AA	AA	AA	AA	AA	AA	AA	AA	AA	AA	AA	AA	AA	AA	AA	AA	AA	AA	AA	AA	AA	AA	AA	AA	AA	AA	AA	AA	AA	AA	AA	AA	AA	AA	AA	AA
ZM013369-0605	CC	AC	AC	CC	AC	AA	AA	AC	AA	CC	CC	AA	AC	AA	CC	AC	CC	AA	AA	CC	AA	CC	AC	AA	AA	AC	AC	AC	AC	AC	CC	AC	AC	AC	AC	AC	AC	AC	AC	AC	AC	AC	AA	AC	AA	AC	AA	--	AC
PZE-101106851	AG	AG	GG	GG	AA	AA	GG	AG	AG	GG	GG	AG	AG	AG	AG	AG	AG	AG	GG	AG	AA	AG	GG	GG	AG	AG	AG	AG	GG	AG	AA	AG	AG	AG	AG	AG	GG	AG	AG	AA	AG	GG	GG	AG	AA	AG	AA	--	AA
PZE-104117479	GG	AG	AA	AA	AG	GG	AA	GG	AG	GG	GG	AG	AA	AA	GG	AG	GG	AG	AA	AA	AG	GG	AA	GG	AA	AG	AG	GG	AG	AG	GG	AG	AG	AA	AG	GG	AG	--	--	--	GG	GG	AG	AG	AG	AG	--	AG	AG
SYN11458	AA	GG	AA	GG	AG	AA	AA	AG	GG	AA	AA	AA	AG	AG	AG	--	AG	AA	GG	GG	AG	AA	AA	AA	AG	AG	AG	AG	AA	AG	GG	AG	GG	AG	AA	AG	AG	AG	AG	AA	AG	AA	AG	AG	AA	GG	GG	GG	--
PZE-108095253	CC	CC	CC	CC	CC	CC	CC	CC	CC	CC	CC	CC	CC	CC	CC	CC	CC	CC	CC	CC	CC	CC	CC	CC	CC	CC	CC	CC	CC	CC	CC	CC	CC	CC	CC	CC	CC	CC	CC	CC	CC	CC	CC	CC	CC	CC	CC	CC	CC
PZE-103059266	GG	GG	GG	GG	GG	GG	GG	GG	GG	GG	GG	GG	GG	GG	GG	GG	GG	GG	GG	GG	GG	GG	GG	GG	GG	GG	GG	GG	GG	GG	GG	GG	GG	GG	GG	GG	GG	GG	GG	GG	GG	GG	GG	GG	GG	GG	GG	GG	GG
PZE-103160158	AA	AG	GG	AG	AG	GG	AG	AA	AG	GG	GG	GG	GG	AA	GG	GG	AG	GG	AG	GG	AG	AG	GG	AG	AA	AG	AG	AG	GG	GG	GG	GG	AG	GG	GG	AG	AG	AG	AG	AG	AG	AA	AA	AG	AG	AG	AA	AG	GG
PZE-102078384	AA	AA	--	AA	AA	AA	AA	AA	AA	--	AA	AA	--	AA	AA	AA	AA	AA	AA	AA	AA	AA	AA	AA	AA	AA	AA	AA	AA	AA	AA	AA	--	AA	--	--	AA	AA	AA	--	AA	AA	AA	AA	AA	--	AA	AA	AA
PZE-107074405	AC	AA	AC	AC	AC	CC	CC	AC	AA	AC	CC	CC	AC	AC	AC	AC	AC	AC	AC	AC	AC	AC	CC	AC	AC	AC	AC	AA	AA	AC	AC	AC	AC	AC	AA	AC	CC	AC	AC	AC	CC	AA	AC	AC	AA	AC	CC	AC	AC
PZE-102105765	CC	CC	CC	CC	CC	CC	CC	CC	CC	CC	CC	CC	CC	CC	CC	CC	CC	CC	CC	CC	CC	CC	CC	CC	CC	CC	CC	CC	CC	CC	CC	CC	CC	CC	CC	CC	CC	CC	CC	CC	CC	CC	CC	CC	CC	CC	CC	CC	CC
SYN36222	GG	GG	GG	GG	GG	GG	GG	GG	GG	GG	GG	GG	GG	GG	GG	GG	GG	GG	GG	GG	GG	GG	GG	GG	GG	GG	GG	GG	GG	GG	GG	GG	GG	GG	GG	GG	GG	GG	GG	GG	GG	GG	GG	GG	GG	GG	GG	GG	GG
PZE-110000136	GG	GG	GG	GG	GG	GG	GG	GG	GG	GG	GG	GG	GG	GG	GG	GG	GG	GG	GG	GG	GG	GG	GG	GG	GG	GG	GG	GG	GG	GG	GG	GG	GG	GG	GG	GG	GG	GG	GG	GG	GG	GG	GG	GG	GG	GG	GG	GG	GG
PZE-104035115	AA	AA	AA	AA	AA	AA	AA	AA	AA	AA	AA	AA	AA	AA	AA	AA	AA	AA	AA	AA	AA	AA	AA	AA	AA	AA	AA	AA	AA	AA	AA	AA	AA	AA	AA	AA	AA	AA	AA	AA	AA	AA	AA	AA	AA	AA	AA	AA	AA
PZE-105102631	AA	GG	AG	AA	AG	AA	GG	GG	AG	GG	AG	AG	GG	AG	AG	AG	AA	AG	AG	AA	AG	AG	AA	AG	AG	AG	AG	GG	AG	AG	AG	AG	GG	AA	AG	AA	AG	AA	AA	AG	AG	AG	AG	AA	AG	AG	AA	AG	AG
PZE-104128153	GG	GG	GG	GG	GG	GG	GG	GG	GG	GG	GG	GG	GG	GG	GG	GG	GG	GG	GG	GG	GG	GG	GG	GG	GG	GG	GG	GG	GG	GG	GG	GG	GG	GG	GG	GG	GG	GG	GG	GG	GG	GG	GG	GG	GG	GG	GG	GG	GG
SYN23715	AA	AA	AA	AA	AA	AA	AA	AA	AA	AA	AA	AA	AA	AA	AA	AA	AA	AA	AA	AA	AA	AA	AA	AA	AA	AA	AA	AA	AA	AA	AA	AA	AA	AA	AA	AA	AA	AA	AA	AA	AA	AA	AA	AA	AA	AA	AA	AA	AA
PZE-104126891	AA	CC	CC	CC	CC	AA	CC	AA	CC	AA	AA	CC	CC	CC	CC	CC	CC	CC	CC	CC	CC	AA	CC	AA	CC	CC	CC	CC	CC	CC	--	CC	CC	CC	CC	AA	CC	CC	CC	CC	CC	AA	CC	CC	AA	CC	CC	CC	CC
PZE-110077717	GG	GG	AG	GG	GG	AG	GG	GG	AG	GG	GG	AG	GG	GG	GG	GG	GG	GG	GG	AG	GG	GG	GG	AG	GG	GG	GG	AG	AG	GG	GG	AG	GG	GG	GG	GG	GG	GG	GG	GG	GG	GG	GG	GG	GG	GG	GG	GG	GG
SYN23237	AG	AG	AA	AG	AG	AA	AG	GG	AG	AG	AA	AA	AA	AA	AA	AG	AG	AA	AG	AG	AG	AG	AG	AG	AG	AG	AG	AA	AA	AG	AA	AG	GG	AG	AA	AG	AA	AG	AG	AG	AG	GG	AG	AA	AG	AG	AG	AA	AG
PZE-101071898	AG	AG	GG	GG	AG	AG	GG	AG	AG	GG	GG	AG	AG	AG	AG	AG	GG	AG	AG	AA	AA	AG	GG	GG	AA	AG	--	AG	GG	AG	AA	AG	AG	GG	AG	AG	AG	AG	AG	AA	AG	GG	GG	AA	AA	AG	AG	AG	AG
SYN14321	GG	GG	GG	GG	GG	GG	GG	GG	GG	GG	GG	GG	GG	GG	GG	GG	GG	GG	GG	GG	GG	GG	GG	GG	GG	GG	GG	GG	GG	GG	GG	GG	GG	GG	GG	GG	GG	GG	GG	GG	GG	GG	GG	GG	GG	GG	GG	GG	GG
SYN15293	CC	CC	CC	CC	CC	CC	CC	CC	CC	CC	CC	CC	CC	CC	CC	CC	CC	CC	CC	CC	CC	CC	CC	CC	CC	CC	CC	CC	CC	CC	CC	CC	CC	CC	CC	--	CC	CC	CC	CC	CC	CC	CC	CC	CC	CC	CC	CC	CC
PZE-105047718	GG	GG	GG	GG	GG	GG	GG	GG	GG	GG	GG	GG	GG	GG	GG	GG	GG	GG	GG	GG	GG	GG	GG	GG	GG	GG	GG	GG	GG	GG	GG	GG	GG	GG	GG	GG	GG	GG	GG	GG	GG	GG	GG	GG	GG	GG	GG	GG	GG
PZE-110032689	AA	AA	AC	AA	AA	AC	AA	AA	AC	AA	AA	AC	AA	AA	AC	AA	AA	AA	AA	CC	AA	CC	AA	AC	AC	AA	AA	AC	AC	AA	AA	AC	AA	AA	AA	AC	AA	AC	AC	AA	AA	AC	AA	AA	AA	AA	AA	AA	AA
SYN22663	AG	GG	AA	AG	AG	GG	AG	GG	AG	AA	GG	GG	GG	GG	GG	GG	GG	AA	AG	AG	AG	AA	AA	AG	GG	AA	AA	AG	AA	AG	AG	GG	AG	AA	AA	AG	AG	AA	AA	AA	AA	AA	GG	AA	AG	--	AG	AG	AG
PZE-108066557	GG	GG	GG	GG	GG	GG	GG	GG	GG	GG	GG	GG	GG	GG	GG	GG	GG	GG	GG	GG	GG	GG	GG	GG	GG	GG	GG	GG	GG	GG	GG	GG	GG	GG	GG	GG	GG	GG	GG	GG	GG	GG	GG	GG	GG	GG	GG	GG	GG
PZE-103050268	--	--	--	--	--	--	--	--	--	--	--	--	--	--	--	--	--	--	--	--	--	--	--	--	--	--	--	--	--	--	--	--	--	--	--	--	--	--	--	--	--	--	--	--	--	--	--	--	--
PZA03661.3	AG	AG	AA	AG	GG	AG	AG	GG	GG	AA	GG	GG	AA	AG	AG	AG	GG	AA	AG	GG	GG	AG	AG	GG	GG	AG	--	GG	GG	AG	AG	AG	AG	GG	AA	AA	AG	AG	AG	--	GG	AG	AG	GG	GG	AA	AG	AG	AG
PZE-102062962	AC	AC	AA	AC	CC	AC	AC	CC	CC	AA	AC	CC	AA	AC	AC	AC	CC	AC	AC	CC	CC	AC	AC	CC	CC	--	--	CC	AC	AC	AA	AC	AA	CC	AA	AA	AC	AC	AC	--	AC	CC	AC	AC	CC	AA	AC	AA	AA
PZE-101094004	CC	CC	CC	CC	--	CC	CC	CC	CC	CC	CC	CC	CC	CC	CC	CC	CC	CC	CC	CC	--	CC	CC	CC	CC	CC	CC	CC	CC	CC	--	CC	CC	CC	CC	CC	CC	CC	CC	CC	CC	CC	CC	CC	--	CC	CC	CC	CC
PZE-104042836	AA	AA	AA	AA	AA	AA	AA	AA	AA	AA	AA	AA	AA	AA	AA	AA	AA	AA	AA	AA	AA	AA	AA	AA	AA	AA	AA	AA	AA	AA	AA	AA	AA	AA	AA	AA	AA	AA	AA	AA	AA	AA	AA	AA	AA	AA	AA	AA	AA
PZE-107050907	AG	GG	AG	AG	AG	AA	AA	AG	GG	AG	AG	AG	AG	AG	AG	AG	AG	AG	AG	AG	AG	AG	AA	AG	AG	AG	AG	GG	GG	AG	AG	AG	AG	AG	GG	AG	AA	AG	AG	AG	AA	GG	AG	AG	GG	AG	--	AG	AG
SYN10916	AG	AG	GG	AG	AA	AG	AG	AA	AA	GG	AG	AA	GG	AG	AG	AG	AA	GG	AG	AA	AA	AG	AG	AA	AA	GG	GG	AA	AG	AG	AG	AG	AG	AG	GG	GG	AG	GG	GG	GG	AG	AG	AG	AA	AA	GG	AG	AG	AG
PZE-109092637	AA	AA	AA	AA	AA	AA	AA	AA	AA	AA	AA	AA	AA	AA	AA	AA	AA	AA	AA	AA	AA	AA	AA	AA	AA	AA	AA	AA	AA	AA	AA	AA	AA	AA	AA	AA	AA	AA	AA	AA	AA	AA	AA	AA	AA	AA	AA	AA	AA
PZE-108074258	GG	GG	GG	GG	GG	GG	GG	GG	GG	GG	GG	GG	GG	GG	GG	GG	GG	GG	GG	GG	GG	GG	GG	GG	GG	GG	GG	GG	GG	GG	GG	GG	GG	GG	GG	GG	GG	GG	GG	GG	GG	GG	GG	GG	GG	GG	GG	GG	GG
PZE-107081442	AC	AA	AC	AC	AC	CC	AC	AC	AA	AC	CC	CC	AC	AC	AC	AC	AC	AC	AC	AC	CC	AC	CC	AC	AA	AC	AC	AA	AA	AC	AC	AC	AC	AC	AA	AC	CC	AC	AC	AC	CC	AA	AC	CC	AA	AC	CC	AC	--
PZE-105150110	AA	--	AA	AA	AA	AA	AA	--	AA	AA	AA	AA	--	AA	AA	AA	AA	AA	AA	AA	AA	AA	--	AA	AA	AA	AA	AA	AA	--	AA	AA	--	AA	AA	AA	AA	AA	AA	AA	AA	AA	AA	AA	--	AA	AA	AA	--
PZE-106077036	GG	GG	GG	GG	GG	GG	GG	GG	GG	GG	GG	GG	GG	GG	GG	GG	GG	GG	GG	GG	GG	GG	GG	GG	GG	GG	GG	GG	GG	GG	GG	GG	GG	GG	GG	GG	GG	GG	GG	GG	GG	GG	GG	GG	GG	GG	GG	GG	GG
SYN2862	GG	AA	GG	AA	AG	GG	AG	AG	AA	GG	GG	AG	AG	AG	AG	AG	AA	GG	AA	AA	AG	GG	GG	AG	AG	--	AG	AG	AG	AG	AA	AG	AG	AG	GG	AG	AG	--	--	GG	AG	GG	AG	AG	GG	AA	AA	AA	AA
SYN2667	AA	AC	CC	AC	CC	CC	AA	AA	AA	CC	AA	AA	AA	AC	AA	AC	AC	AA	AC	AA	AC	CC	AC	AC	AA	AC	AC	CC	AA	CC	AA	AC	AA	CC	CC	CC	AC	--	AC	AC	CC	AC	AC	AC	CC	AA	AC	AA	AA
SYN16820	AC	CC	AC	AC	AC	AA	AA	AC	CC	AC	AC	AC	AC	AC	AC	AC	AC	AC	AC	AC	AC	AC	AA	AC	AC	AC	AC	CC	CC	AC	AC	AC	AC	AC	CC	AC	AA	AC	AC	AC	AA	CC	AC	AC	CC	AC	--	AC	AC
PZE-104099048	AA	AA	AA	AA	AA	AA	AA	AA	AA	AA	AA	AA	AA	AA	AA	AA	AA	AA	AA	AA	AA	AA	AA	AA	AA	AA	AA	AA	AA	AA	AA	AA	AA	AA	AA	AA	AA	AA	AA	AA	AA	AA	AA	AA	AA	AA	AA	AA	AA
PZE-104024382	GG	GG	GG	GG	GG	GG	GG	GG	GG	GG	GG	GG	GG	GG	GG	GG	GG	GG	GG	GG	GG	GG	GG	GG	GG	GG	GG	GG	GG	GG	GG	GG	GG	GG	GG	GG	GG	GG	GG	GG	GG	GG	GG	GG	GG	GG	GG	GG	GG
SYN38080	AG	AA	GG	AG	GG	GG	AG	AG	AA	AG	AA	AG	AA	AA	AA	GG	AG	AG	AG	AA	AG	AG	AG	AG	AG	AG	GG	AG	GG	AG	GG	GG	GG	AG	AG	AG	AA	--	--	AG	AA	AG	GG	AG	AG	AG	AG	AG	AG
PZE-110054264	AA	AA	AA	AA	AA	AA	AA	AA	AA	AA	AA	AA	AA	AA	AA	AA	AA	AA	AA	AA	AA	AA	AA	AA	AA	AA	AA	AA	AA	AA	AA	AA	AA	AA	AA	AA	AA	AA	AA	AA	AA	AA	AA	AA	AA	AA	AA	AA	AA
PZE-104102916	AA	AG	GG	GG	AG	AA	GG	AA	AG	AA	AG	AG	GG	GG	AA	AG	AG	GG	GG	GG	AG	AA	GG	AG	GG	AG	AG	AA	AG	AG	AG	GG	AG	GG	AG	AA	AG	AG	--	--	AA	AG	AG	AG	AG	AA	AG	AG	AG
PZE-102045397	GG	GG	GG	GG	GG	GG	GG	GG	GG	GG	GG	GG	GG	GG	GG	GG	GG	GG	GG	GG	GG	GG	GG	GG	GG	GG	GG	GG	GG	GG	GG	GG	GG	GG	GG	GG	GG	GG	GG	GG	GG	GG	GG	GG	GG	GG	GG	GG	GG
PZE-105081098	AA	GG	AG	AA	AG	AA	GG	GG	AG	GG	AG	AG	GG	AG	AG	AG	AA	AG	AG	AA	AG	AG	AA	AG	AG	AG	AG	GG	AG	AG	AG	AG	GG	AA	AG	AA	AG	AG	AG	AG	AG	AG	AG	AA	AG	--	--	--	AG
PZE-105049283	GG	AA	AG	GG	AG	GG	AG	AA	AG	AA	AG	AG	AA	AG	AA	AG	GG	AG	AG	GG	AG	AG	GG	AG	AG	AG	AG	AA	AG	AG	AG	AG	AA	GG	AG	GG	AG	AG	--	AG	AG	AG	AG	AG	AG	AG	GG	--	AG
PZE-101141594	AA	AA	AA	AA	AA	AA	AA	AA	AA	AA	AA	AA	AA	AA	AA	AA	AA	AA	AA	AA	AA	AA	AA	AA	AA	AA	AA	AA	AA	AA	AA	AA	AA	AA	AA	AA	AA	AA	AA	AA	AA	AA	AA	AA	AA	AA	AA	AA	AA
SYN10708	AA	AA	AA	AA	AA	AA	AA	AA	AA	AA	AA	AA	AA	AA	AA	AA	AA	AA	AA	AA	AA	AA	AA	AA	AA	AA	AA	AA	AA	AA	AA	AA	AA	AA	AA	AA	AA	AA	AA	AA	AA	AA	AA	AA	AA	AA	AA	AA	AA
PZE-101112564	AA	AA	AA	AA	AA	AA	AA	AA	AA	AA	AA	AA	AA	AA	AA	AA	AA	AA	AA	AA	AA	AA	AA	AA	AA	AA	AA	AA	AA	AA	AA	AA	AA	AA	AA	AA	AA	AA	AA	AA	AA	AA	AA	AA	AA	AA	AA	AA	AA
PZE-103081176	AG	AA	AA	AA	AG	AA	AG	GG	AA	AG	AG	AG	AA	AA	AG	GG	GG	AG	AG	GG	AG	AG	AG	AA	AG	AG	AG	AA	AG	AG	AG	GG	GG	GG	AA	AA	AG	AG	AG	GG	AG	AG	AG	AA	AG	AG	AA	AG	AA
PZE-108020649	AA	AA	AA	AA	AA	AA	AA	AA	AA	AA	AA	AA	AA	AA	AA	AA	AA	AA	AA	AA	AA	AA	AA	AA	AA	AA	AA	AA	AA	AA	AA	AA	AA	AA	AA	AA	AA	AA	AA	AA	AA	AA	AA	AA	AA	AA	AA	AA	AA
PZE-107042751	CC	CC	CC	CC	CC	--	--	CC	CC	CC	CC	CC	CC	CC	CC	CC	CC	CC	CC	CC	CC	CC	--	CC	CC	CC	CC	CC	CC	CC	CC	CC	CC	CC	CC	CC	--	CC	CC	CC	AC	CC	CC	CC	CC	CC	CC	CC	CC
PZE-101043670	AA	AA	AA	AA	AA	AA	AA	AA	AA	AA	AA	AA	AA	AA	AA	AA	AA	AA	AA	AA	AA	AA	AA	AA	AA	AA	AA	AA	AA	AA	AA	AA	AA	AA	AA	AA	AA	AA	AA	AA	AA	AA	AA	AA	AA	AA	AA	AA	AA
PZE-102074562	GG	GG	GG	GG	GG	GG	GG	GG	GG	GG	GG	GG	GG	GG	GG	GG	GG	GG	GG	GG	GG	GG	GG	GG	GG	GG	GG	GG	GG	GG	GG	GG	GG	GG	GG	GG	GG	GG	GG	GG	GG	GG	GG	GG	GG	GG	GG	GG	GG
PZE-102181540	GG	GG	GG	GG	GG	GG	GG	GG	GG	GG	GG	GG	GG	GG	GG	GG	GG	GG	GG	GG	GG	GG	GG	GG	GG	GG	GG	GG	GG	GG	GG	GG	GG	GG	GG	GG	GG	GG	GG	GG	GG	GG	GG	GG	GG	GG	GG	GG	GG
PZE-105032165	AA	GG	AG	AA	AG	AA	AG	GG	AG	GG	AG	AG	GG	AG	GG	GG	AA	AG	AG	AA	AG	AG	AA	AG	AG	AG	AG	GG	AG	AG	AG	AG	GG	AA	AG	AA	AG	AA	AA	AG	AA	AG	AG	AG	AG	AG	AA	AG	AG
PZE-101062246	AG	GG	AG	GG	AG	AG	GG	AG	AG	GG	GG	AG	AG	AG	AG	AG	GG	AG	AG	AA	AG	AG	GG	GG	AA	AG	--	AG	GG	AG	AA	AG	AG	GG	AG	AG	AG	AG	AG	AA	AG	GG	GG	AA	AA	AG	AG	AG	--
PZE-106033961	AA	AA	AA	AA	AA	AA	AA	AA	AA	AA	AA	AA	AA	AA	AA	AA	AA	AA	AA	AA	AA	AA	AA	AA	AA	AA	AA	AA	AA	AA	AA	AA	AA	AA	AA	AA	AA	AA	AA	AA	AA	AA	AA	AA	AA	AA	AA	AA	AA
PZE-107094078	AG	AA	AG	AG	AG	GG	AG	AG	AA	AG	GG	GG	AG	AG	AG	AG	AG	AG	AG	AG	GG	AG	GG	AG	AA	AG	AG	AA	AA	AG	AG	AG	AG	AG	AA	AG	GG	--	AG	AG	AG	AA	--	GG	AA	AG	GG	AG	AG
SYN30854	AA	AA	AA	AA	AA	AA	AA	AA	AA	AA	AA	AA	AA	AA	AA	AA	AA	AA	AA	AA	AA	AA	AA	AA	AA	AA	AA	AA	AA	AA	AA	AA	AA	AA	AA	AA	AA	AA	AA	AA	AA	AA	AA	AA	AA	AA	AA	AA	AA
PZE-103163529	AA	AA	AA	AA	AA	AA	AA	AA	AA	AA	AA	AA	AA	AA	AA	AA	AA	AA	AA	AA	AA	AA	AA	AA	AA	AA	AA	AA	AA	AA	AA	AA	AA	AA	AA	AA	AA	AA	AA	AA	AA	AA	AA	AA	AA	AA	AA	AA	AA
PZE-109029331	AA	AA	AA	AA	AA	AA	AA	AA	AA	AA	AA	AA	AA	AA	AA	AA	AA	AA	AA	AA	AA	AA	AA	AA	AA	AA	AA	AA	AA	AA	AA	AA	AA	AA	AA	AA	AA	AA	AA	AA	AA	AA	AA	AA	AA	AA	AA	AA	AA
SYN14627	AG	AG	AA	AG	AA	AG	GG	AA	AA	AA	AA	AA	GG	AG	GG	AG	GG	AA	AA	AG	AA	AG	GG	AA	GG	AG	AG	AG	AG	AA	AA	AG	AG	AA	AG	AG	AA	AG	AG	AG	AA	AG	AG	AA	GG	AG	AG	AG	AG
PZE-104062735	AA	AA	AA	AA	AA	AA	AA	AA	AA	AA	AA	AA	AA	AA	AA	AA	AA	AA	AA	AA	AA	AA	AA	AA	AA	AA	AA	AA	AA	AA	AA	AA	AA	AA	AA	AA	AA	AA	AA	AA	AA	AA	AA	AA	AA	AA	AA	AA	AA
SYN5538	CC	CC	CC	CC	CC	CC	CC	CC	CC	CC	CC	CC	CC	CC	CC	CC	CC	CC	CC	CC	CC	CC	CC	CC	CC	CC	CC	CC	CC	CC	CC	CC	CC	CC	CC	CC	CC	CC	CC	CC	CC	CC	CC	CC	CC	CC	CC	CC	CC
PZE-101099498	CC	CC	CC	CC	CC	CC	CC	CC	CC	CC	CC	CC	CC	CC	CC	CC	CC	CC	CC	CC	CC	CC	CC	CC	CC	CC	CC	CC	CC	CC	CC	CC	CC	CC	CC	CC	CC	CC	CC	CC	CC	CC	CC	CC	CC	CC	CC	CC	CC
PZE-109047415	AA	AA	AA	AA	AA	AA	AA	AA	AA	AA	AA	AA	AA	AA	AA	AA	AA	AA	AA	AA	AA	AA	AA	AA	AA	AA	AA	AA	AA	AA	AA	AA	AA	AA	AA	AA	AA	AA	AA	AA	AA	AA	AA	AA	AA	AA	AA	AA	AA
PZE-103044640	AG	GG	GG	GG	AG	GG	AG	AA	GG	AG	AG	AG	GG	GG	AG	AA	AA	AG	AG	AG	AG	AG	AG	GG	AA	AG	--	GG	AG	AG	AG	AA	AA	AA	GG	GG	AG	AG	AG	AA	AG	AG	AG	GG	AG	GG	GG	AG	GG
PZE-105101338	GG	AA	AG	GG	AG	GG	AA	AA	AG	AA	AG	AG	AA	AG	AG	AG	GG	AG	AG	GG	AG	AG	GG	AG	AG	AG	AG	AA	AG	AG	AG	AG	AA	GG	AG	GG	AG	--	AG	AG	AG	AG	AG	GG	AG	AG	GG	AG	AG
PZE-108100090	AA	AA	AA	AA	AA	AA	AA	AA	AA	AA	AA	AA	AA	AA	AA	AA	AA	AA	AA	AA	AA	AA	AA	AA	AA	AA	AA	AA	AA	AA	AA	AA	AA	AA	AA	AA	AA	AA	AA	AA	AA	AA	AA	AA	AA	AA	AA	AA	AA
PZE-110002415	GG	GG	AG	GG	AG	AG	GG	AG	GG	GG	AG	AG	AG	AA	AA	GG	AA	AA	AA	AA	AA	AA	AG	AG	AG	AG	AG	AA	AG	GG	GG	GG	AA	GG	GG	AA	AG	AG	AG	AG	GG	AA	AA	GG	GG	AG	GG	AG	AA
PZE-101226516	AA	AA	AA	AA	AA	AA	AA	AA	AA	AA	AA	AA	AA	AA	AA	AA	AA	AA	AA	AA	AA	AA	AA	AA	AA	AA	AA	AA	AA	AA	AA	AA	AA	AA	AA	AA	AA	AA	AA	AA	AA	AA	AA	AA	AA	AA	AA	AA	AA
PZE-104132368	AA	AA	AA	AA	AA	AA	AA	AA	AA	AA	AA	AA	AA	AA	AA	AA	AA	AA	AA	AA	AA	AA	AA	AA	AA	AA	AA	AA	AA	AA	AA	AA	AA	AA	AA	AA	AA	AA	AA	AA	AA	AA	AA	AA	AA	AA	AA	AA	AA
SYN11612	--	--	--	--	--	--	--	--	--	--	--	--	--	--	--	--	--	--	--	--	--	--	--	--	--	--	--	--	--	--	--	--	--	--	--	--	--	--	--	--	--	--	--	--	--	--	--	--	--
SYN26869	AA	GG	AG	AA	AG	AA	GG	GG	AG	GG	AG	AG	GG	AG	GG	AG	AA	AG	AG	AA	AG	AG	AA	AG	AG	AG	AG	GG	AG	AG	AG	AG	GG	AA	AG	AA	AG	AA	AA	AG	AG	AG	AG	AA	AG	AG	AA	AG	AG
PZE-102175026	CC	CC	CC	CC	CC	CC	CC	CC	CC	CC	CC	CC	CC	CC	CC	CC	CC	CC	CC	CC	CC	CC	CC	CC	CC	CC	CC	CC	CC	CC	CC	CC	CC	CC	CC	CC	CC	CC	CC	CC	CC	CC	CC	CC	CC	CC	CC	CC	CC
PZE-104036955	GG	AG	AA	AG	AA	GG	AG	GG	AG	GG	AG	AG	AG	AA	GG	AG	AG	AA	AG	AA	AG	AG	AA	AA	AA	AG	--	GG	AG	AA	AG	AG	AG	AA	AA	AG	AG	AG	AG	AA	GG	AG	AG	AA	AG	GG	AG	AG	AG
PZE-106083335	AA	AA	AA	AA	AA	AA	AA	AA	AA	AA	AA	AA	AA	AA	AA	AA	AA	AA	AA	AA	AA	AA	AA	AA	AA	AA	AA	AA	AA	AA	AA	AA	AA	AA	AA	AA	AA	AA	AA	AA	AA	AA	AA	AA	AA	AA	AA	AA	AA
PZE-104066190	GG	AG	AA	AA	AA	GG	AG	GG	AG	GG	AG	AG	AG	AA	GG	AG	AG	AA	AG	AA	AG	AG	AA	AA	AA	AG	AG	GG	AG	AA	AG	AG	AG	AA	AA	AG	AG	AG	AG	AG	GG	AG	AG	AA	AG	GG	AG	AG	AG
SYN18260	AA	AA	AA	AA	AA	AA	AA	AA	AA	AA	AA	AA	AA	AA	AA	AA	AA	AA	AA	AA	AA	AA	AA	AA	AA	AA	AA	AA	AA	AA	AA	AA	AA	AA	AA	AA	AA	AA	AA	AA	AA	AA	AA	AA	AA	AA	AA	AA	AA
PZE-102154152	GG	GG	GG	GG	GG	GG	GG	GG	GG	GG	GG	GG	GG	GG	GG	GG	GG	GG	GG	GG	GG	GG	GG	GG	GG	GG	GG	GG	GG	GG	GG	GG	GG	GG	GG	GG	GG	GG	GG	GG	GG	GG	GG	GG	GG	GG	GG	GG	GG
SYN17675	CC	CC	CC	CC	CC	CC	CC	CC	CC	CC	CC	CC	CC	CC	CC	CC	CC	CC	CC	CC	CC	CC	CC	CC	CC	CC	CC	CC	CC	CC	CC	CC	CC	CC	CC	CC	CC	CC	CC	CC	CC	CC	CC	CC	CC	CC	CC	CC	CC
PZE-108017379	GG	GG	GG	GG	GG	GG	GG	GG	GG	GG	GG	GG	GG	GG	GG	GG	GG	GG	GG	GG	GG	GG	GG	GG	GG	GG	GG	GG	GG	GG	GG	GG	GG	GG	GG	GG	GG	GG	GG	GG	GG	GG	GG	GG	GG	GG	GG	GG	GG
PZE-104128458	AA	AA	AA	AA	AA	AA	AA	AA	AA	AA	AA	AA	AA	AA	AA	AA	AA	AA	AA	AA	AA	AA	AA	AA	AA	AA	AA	AA	AA	AA	AA	AA	AA	AA	AA	AA	AA	AA	AA	AA	AA	AA	AA	AA	AA	AA	AA	AA	AA
SYN14522	GG	GG	GG	GG	GG	GG	GG	GG	GG	GG	GG	GG	GG	GG	GG	GG	GG	GG	GG	GG	GG	GG	GG	GG	GG	GG	GG	GG	GG	GG	GG	GG	GG	GG	GG	GG	GG	GG	GG	GG	GG	GG	GG	GG	GG	GG	GG	GG	GG
PZE-107078697	AG	GG	AG	AG	AG	AA	AG	AG	GG	AG	AA	AA	AG	AG	AG	AG	AG	AG	AG	AG	AA	AG	AA	AG	AG	AG	AG	GG	GG	AG	AG	AG	AG	AG	GG	AG	AA	AG	AG	AG	AA	GG	AG	AA	GG	AG	--	--	GG
SYN5080	AA	AA	AC	AC	AC	AA	AA	AC	AC	CC	CC	AC	AA	AC	CC	CC	AC	AC	AA	CC	AA	CC	AC	AA	AC	AC	AC	AC	AA	AA	CC	AC	CC	AC	AC	CC	AA	AC	AC	AC	AC	AC	AA	CC	AA	AC	AC	AC	AC
PZE-107021172	AA	AA	AA	AA	AA	AA	AA	AA	AA	AA	AA	AA	AA	AA	AA	AA	AA	AA	AA	AA	AA	AA	AA	AA	AA	AA	AA	AA	AA	AA	AA	AA	AA	AA	AA	AA	AA	AA	AA	AA	AA	AA	AA	AA	AA	AA	AA	AA	AA
PZE-104013824	GG	GG	GG	GG	GG	GG	GG	GG	GG	GG	GG	GG	GG	GG	GG	GG	GG	GG	GG	GG	GG	GG	GG	GG	GG	GG	GG	GG	GG	GG	GG	GG	GG	GG	GG	GG	GG	GG	GG	GG	GG	GG	GG	GG	GG	GG	GG	GG	GG
PZE-103084178	GG	GG	GG	GG	GG	GG	GG	AA	GG	GG	GG	AA	GG	GG	GG	AA	AA	GG	GG	AA	GG	GG	GG	GG	GG	GG	GG	GG	GG	GG	GG	AA	AA	AA	GG	GG	GG	GG	GG	AG	GG	GG	GG	GG	GG	GG	GG	GG	GG
PZE-106068277	AC	CC	--	CC	AC	AA	CC	CC	AC	AC	CC	AC	CC	AC	AC	AC	AC	AA	AC	CC	CC	AC	AC	AA	AC	AC	AC	AC	CC	AA	AA	AC	AC	AC	AC	AC	AC	AC	AC	AC	AC	AA	AA	AC	AA	AC	--	AC	AC
PZE-101156458	AG	AG	AG	AG	AA	AA	GG	AG	AG	AG	GG	AA	AA	AG	AG	AG	AG	GG	GG	AG	AA	AG	GG	AG	AG	AG	AG	AG	AA	AG	AA	AG	AA	AG	AG	AA	GG	GG	GG	AA	AG	GG	AG	AG	AA	GG	AG	AG	AG
PZE-110025521	GG	GG	AG	GG	GG	AG	GG	GG	AG	GG	GG	AG	GG	GG	AG	GG	GG	GG	GG	AA	GG	AA	GG	AG	AG	GG	GG	AG	AG	GG	GG	AG	GG	GG	GG	AG	GG	GG	GG	GG	GG	AG	GG	GG	GG	GG	GG	GG	GG
PZE-108005094	AC	CC	AA	AC	AC	CC	CC	CC	AA	AA	AC	AC	AC	AC	AC	AC	AA	AC	AC	CC	AC	CC	AC	AC	CC	AC	AC	AC	AC	CC	AC	AA	AC	AC	CC	AA	AA	AC	--	AA	AA	AA	AC	AA	AA	AC	--	AC	AC
PZE-103032109	GG	GG	GG	GG	GG	GG	GG	GG	GG	GG	GG	GG	GG	GG	GG	GG	GG	GG	GG	GG	GG	GG	GG	GG	GG	GG	GG	GG	GG	GG	GG	GG	GG	GG	GG	GG	GG	GG	GG	GG	GG	GG	GG	GG	GG	GG	GG	GG	GG
PZE-105111323	AA	GG	AG	AA	AG	AA	GG	GG	AG	GG	AG	AG	GG	AG	AG	AG	AA	AG	AG	AA	AG	AG	AA	AG	AG	AG	AG	GG	AG	AG	AG	AG	GG	AA	AG	AA	AG	AG	AG	AG	AG	AG	AG	AA	AG	AG	AA	AG	AG
PZE-108037586	AA	AA	AA	AA	AA	AA	AA	AA	AA	AA	AA	AA	AA	AA	AA	AA	AA	AA	AA	AA	AA	AA	AA	AA	AA	AA	AA	AA	AA	AA	AA	AA	AA	AA	AA	AA	AA	AA	AA	AA	AA	AA	AA	AA	AA	AA	AA	AA	AA
PZE-108075114	AG	AA	AG	GG	AG	GG	GG	AG	GG	GG	GG	AA	AG	AA	AG	AG	AG	AG	GG	GG	AA	AG	AG	GG	AA	--	--	AG	AG	AG	GG	AG	AA	AG	GG	AG	AG	--	--	AG	AG	AG	AG	AG	AA	AG	GG	GG	GG
PZE-104127476	AA	AA	AA	AA	AA	AA	AA	AA	AA	AA	AA	AA	AA	AA	AA	AA	AA	AA	AA	AA	AA	AA	AA	AA	AA	AA	AA	AA	AA	AA	AA	AA	AA	AA	AA	AA	AA	AA	AA	AA	AA	AA	AA	AA	AA	AA	AA	AA	AA
PZE-105070577	AA	AA	AA	AA	AA	AA	AA	AA	AA	AA	AA	AA	AA	AA	AA	AA	AA	AA	AA	AA	AA	AA	AA	AA	AA	AA	AA	AA	AA	AA	AA	AA	AA	AA	AA	AA	AA	AA	AA	AA	AA	AA	AA	AA	AA	AA	AA	AA	AA
PZE-101018400	CC	CC	CC	CC	CC	CC	CC	CC	CC	CC	CC	CC	CC	--	AA	CC	CC	CC	CC	CC	CC	CC	CC	CC	CC	CC	CC	--	CC	CC	CC	--	CC	CC	CC	CC	--	CC	CC	AA	AC	CC	CC	CC	CC	CC	CC	CC	CC
PZE-102109004	AG	AG	AA	AG	GG	AG	AG	GG	GG	AA	AG	GG	AA	AG	AG	AG	GG	AA	AG	GG	GG	AG	AG	GG	GG	AG	--	GG	AG	AG	AG	AG	AG	AG	AA	AA	AG	AG	AG	--	AG	AG	AG	GG	GG	--	AG	AG	AG
PZE-101205714	AG	AG	AG	AG	AG	AA	GG	GG	AG	AG	GG	AA	AA	AA	GG	GG	GG	AA	AA	AG	AA	GG	AA	AG	AG	AG	--	AA	AA	AG	AA	GG	AA	AG	AG	AA	GG	AG	AG	AA	AG	GG	AG	GG	AA	GG	AG	AG	AG
SYN7209	CC	CC	CC	CC	CC	CC	CC	CC	CC	CC	CC	CC	CC	CC	CC	CC	CC	CC	CC	CC	CC	CC	CC	CC	CC	CC	CC	CC	CC	CC	CC	CC	CC	CC	CC	CC	CC	CC	CC	CC	CC	CC	CC	CC	CC	CC	CC	CC	CC
PZA03271.1	AA	AA	AA	AA	AA	AA	AA	AA	AA	AA	AA	AA	AA	AA	AA	AA	AA	AA	AA	AA	AA	AA	AA	AA	AA	AA	AA	AA	AA	AA	AA	AA	AA	AA	AA	AA	AA	AA	AA	AA	AA	AA	AA	AA	AA	AA	AA	AA	AA
SYN16435	AA	AA	AA	AA	AA	AA	AA	AA	AA	AA	AA	AA	AA	AA	AA	AA	AA	AA	AA	AA	AA	AA	AA	AA	AA	AA	AA	AA	AA	AA	AA	AA	AA	AA	AA	AA	AA	AA	AA	AA	AA	AA	AA	AA	AA	AA	AA	AA	AA
PZE-109011715	AA	AA	AA	AA	AA	AA	AA	AA	AA	AA	AA	AA	AA	AA	AA	AA	AA	AA	AA	AA	AA	AA	AA	AA	AA	AA	AA	AA	AA	AA	AA	AA	AA	AA	AA	AA	AA	AA	AA	AA	AA	AA	AA	AA	AA	AA	AA	AA	AA
PZE-103083718	GG	GG	GG	GG	GG	GG	GG	GG	GG	GG	GG	GG	GG	GG	GG	GG	GG	GG	GG	GG	GG	GG	GG	GG	GG	GG	GG	GG	GG	GG	GG	GG	GG	GG	GG	GG	GG	GG	GG	GG	GG	GG	GG	GG	GG	GG	GG	GG	GG
PZE-108016169	AG	GG	AG	AA	AG	AG	AG	GG	AA	AA	AA	GG	AG	AG	GG	GG	AA	AG	AA	AG	AG	AG	GG	AG	GG	AG	AG	AG	AG	GG	AG	AG	GG	GG	AG	AG	AG	GG	GG	AG	AG	AA	AG	AG	GG	AG	AG	--	--
PZE-106058286	GG	GG	GG	GG	GG	GG	GG	GG	GG	GG	GG	GG	GG	GG	GG	GG	GG	GG	GG	GG	GG	GG	GG	GG	GG	GG	GG	GG	GG	GG	GG	GG	GG	GG	GG	GG	GG	GG	GG	GG	GG	GG	GG	GG	GG	GG	GG	GG	GG
PZE-107088270	AC	AA	AC	AC	AC	CC	AC	AC	AA	AC	CC	CC	AC	AC	AC	AC	AC	AC	AC	AC	CC	AC	CC	AC	AA	AC	AC	AA	AA	AC	AC	AC	AC	AC	AA	AC	CC	AC	AC	AC	CC	AA	AC	CC	AA	--	--	AC	--
PZE-102154251	AA	--	AG	AG	AG	AG	GG	AA	AA	AG	AA	GG	GG	AG	AG	AG	AA	GG	AG	AA	AA	AG	AG	AA	AA	AG	AG	AA	--	AG	AG	AG	GG	AA	GG	GG	AG	AG	AG	AA	AA	AG	AG	AG	AG	AG	AG	AA	--
PZE-110068421	GG	GG	GG	GG	GG	GG	GG	GG	GG	GG	GG	GG	GG	GG	GG	GG	GG	GG	GG	GG	GG	GG	GG	GG	GG	GG	GG	GG	GG	GG	GG	GG	GG	GG	GG	GG	GG	GG	GG	GG	GG	GG	GG	GG	GG	GG	GG	GG	GG
PZA03069.4	GG	AA	GG	AA	AG	GG	AG	AG	AG	GG	GG	AG	AG	GG	AG	GG	AA	GG	AA	AA	AG	GG	GG	GG	AG	AG	--	AG	AG	AA	AA	AG	AG	AG	AG	AG	AG	AG	AG	GG	AG	GG	AG	AG	GG	AA	AA	AA	AG
PZE-101161892	AA	AA	AA	AA	AA	AA	AA	AA	AA	AA	AA	AA	AA	AA	AA	AA	AA	AA	AA	AA	AA	AA	AA	AA	AA	AA	AA	AA	AA	AA	AA	AA	AA	AA	AA	AA	AA	AA	AA	AA	AA	AA	AA	AA	AA	AA	AA	AA	AA
PZE-101036310	AG	GG	AG	AG	AG	--	GG	AG	AG	GG	GG	GG	--	AG	AG	AG	GG	AG	--	AA	AG	AG	--	GG	AA	AG	AG	AG	GG	GG	AA	AG	AG	GG	GG	AG	AG	AG	AG	AG	AG	GG	GG	AG	AG	AG	AG	AG	AG
PZE-101073494	GG	GG	GG	GG	GG	GG	GG	GG	GG	GG	GG	GG	GG	GG	GG	GG	GG	GG	GG	GG	AA	GG	GG	GG	GG	GG	GG	GG	GG	GG	AA	GG	GG	GG	GG	GG	GG	GG	GG	AG	GG	GG	GG	AA	AA	GG	GG	GG	GG
PZE-101126335	AG	AG	GG	GG	AA	AA	GG	AG	AG	GG	GG	AG	AG	AG	AG	AG	AG	AG	GG	AG	AA	AG	GG	GG	AG	AG	AG	AG	GG	AG	AA	AG	AA	AG	AG	AG	GG	AG	AG	--	AG	GG	GG	AG	AA	AG	--	--	AG
PZE-104012412	AT	AT	AT	TT	AA	AT	AT	TT	TT	AT	TT	AT	AA	AA	AT	AT	AT	AA	AT	AT	AT	TT	AA	AA	AA	--	TT	TT	AT	AA	AT	AA	AA	AA	AA	AT	AT	AT	--	--	--	AA	AT	AA	AT	--	AT	AT	AT
PZE-107135859	AA	CC	AC	CC	AC	AC	AC	CC	CC	CC	AA	AC	CC	AA	AC	AC	CC	AC	AC	CC	CC	AC	AC	CC	AC	AC	--	AC	CC	AA	AC	AC	AA	AC	CC	AC	AC	AC	AC	AC	AC	AA	CC	AC	AC	AC	AC	AC	AC
PZA-000399010	AA	AA	AA	AA	AA	AA	AA	AA	AA	AA	AA	AA	AA	AA	AA	AA	AA	AA	AA	AA	AA	AA	AA	AA	AA	AA	AA	AA	AA	AA	AA	AA	AA	AA	AA	AA	AA	AA	AA	AA	AA	AA	AA	AA	AA	AA	AA	AA	AA
PZE-106017226	AA	AA	AA	AA	AA	AA	AA	AA	AA	AA	AA	AA	AA	AA	AA	AA	AA	AA	AA	AA	AA	AA	AA	AA	AA	AA	AA	AA	AA	AA	AA	AA	AA	AA	AA	AA	AA	AA	AA	AA	AA	AA	AA	AA	AA	AA	AA	AA	AA
PZE-104065081	CC	CC	CC	CC	CC	CC	CC	CC	CC	CC	CC	CC	CC	CC	CC	CC	CC	CC	CC	CC	CC	CC	CC	CC	CC	CC	CC	CC	CC	CC	CC	CC	CC	CC	CC	CC	CC	CC	CC	CC	CC	CC	CC	CC	CC	CC	CC	CC	CC
PZE-105061842	GG	AA	AG	GG	AG	GG	AA	AA	AG	AA	AG	AG	AA	AG	AA	AG	GG	AG	AG	GG	AG	AG	GG	AG	AG	AG	AG	AA	AG	AG	AG	AG	AA	GG	AG	GG	AG	AG	GG	AG	AG	AG	AG	GG	AG	AG	GG	AG	AG
SYN17951	AC	AA	AC	AC	AC	CC	AC	AC	AA	AC	CC	CC	AC	AC	AC	AC	AC	AC	AC	AC	CC	AC	CC	AC	AA	AC	AC	AA	AA	AC	AC	AC	AC	AC	AA	AC	CC	AC	AC	AC	CC	AA	AC	CC	AA	--	CC	--	--
PZE-107025581	GG	GG	GG	GG	GG	GG	GG	GG	GG	GG	GG	GG	GG	GG	GG	GG	GG	GG	GG	GG	GG	GG	GG	GG	GG	GG	GG	GG	GG	GG	GG	GG	GG	GG	GG	GG	GG	GG	GG	GG	GG	GG	GG	GG	GG	GG	GG	GG	GG
PZE-104022504	AA	AG	GG	AG	GG	AA	AG	AA	AA	AA	AG	AG	AG	GG	AA	AG	AG	GG	AG	GG	AG	AG	GG	GG	GG	AG	AG	AA	AG	GG	AG	AG	AG	GG	GG	AG	AG	AG	AG	GG	AA	AG	AG	GG	AG	AA	AG	AG	AG
SYN2958	GG	GG	GG	GG	GG	GG	GG	GG	GG	GG	GG	GG	GG	GG	GG	GG	GG	GG	GG	GG	GG	GG	GG	GG	GG	GG	GG	GG	GG	GG	GG	GG	GG	GG	GG	GG	GG	GG	GG	GG	GG	GG	GG	GG	GG	GG	GG	GG	GG
PZE-102131796	CC	CC	CC	CC	CC	CC	CC	CC	CC	CC	CC	CC	CC	CC	CC	CC	CC	CC	CC	CC	CC	CC	CC	CC	CC	CC	CC	CC	CC	CC	CC	CC	CC	CC	CC	CC	CC	CC	CC	CC	CC	CC	CC	CC	CC	CC	CC	CC	CC
PZE-105119998	AA	GG	AG	AG	AG	AA	GG	GG	AG	GG	AG	AA	GG	AG	AG	AG	AA	AG	AG	AA	AG	AG	AA	AG	AG	AG	AG	GG	AG	AG	AG	AG	GG	AA	AG	AA	AG	AG	AG	AG	AG	AG	AG	AA	AA	--	--	AG	AG
PZE-101166480	AA	AA	AA	AA	AA	AA	AA	AA	AA	AA	AA	AA	AA	AA	AA	AA	AA	AA	AA	AA	AA	AA	AA	AA	AA	AA	AA	AA	AA	AA	AA	AA	AA	AA	AA	AA	AA	AA	AA	AA	AA	AA	AA	AA	AA	AA	AA	AA	AA
PZE-107019133	AA	AA	AA	AA	AA	AA	AA	AA	AA	AA	AA	AA	AA	AA	AA	AA	AA	AA	AA	AA	AA	AA	AA	AA	AA	AA	AA	AA	AA	AA	AA	AA	AA	AA	AA	AA	AA	AA	AA	AA	AA	AA	AA	AA	AA	AA	AA	AA	AA
PZE-109113692	GG	GG	AA	GG	AA	AG	GG	AA	AG	AA	AA	GG	GG	AA	AG	AG	AG	AG	AA	AA	GG	AA	AG	AA	AA	--	--	AG	AG	GG	AG	AG	AA	AG	AG	AA	GG	--	--	AA	AG	GG	GG	AG	GG	--	AG	--	--
SYN20663	AA	AA	AA	AA	AA	AA	AA	AA	AA	AA	AA	AA	AA	AA	AA	AA	AA	AA	AA	AA	AA	AA	AA	AA	AA	AA	AA	AA	AA	AA	AA	AA	AA	AA	AA	AA	AA	AA	AA	AA	AA	AA	AA	AA	AA	AA	AA	AA	AA
PZE-107051350	AG	AA	AG	AG	AG	GG	GG	AG	AA	AG	AG	AG	AG	AG	AG	AG	AG	AG	AG	AG	AG	AG	GG	AG	AG	AG	AG	AA	AA	AG	AG	AG	AG	AG	AA	AG	GG	AG	AG	AG	GG	AA	AG	AG	AA	AG	GG	AG	AG
SYN13900	AG	GG	AG	AG	AG	AA	AA	AG	GG	AG	AG	AG	AG	AG	AG	AG	AG	AG	AG	AG	AG	AG	AA	AG	AG	AG	AG	GG	GG	AG	AG	AG	AG	AG	GG	AG	AA	AG	AG	AG	AA	GG	AG	AG	GG	AG	--	AG	AG
PZE-110026107	AA	AA	AA	AA	AA	AA	AA	AA	AA	AA	AA	AA	AA	AA	AA	AA	AA	AA	AA	GG	AA	GG	AA	AA	AA	AA	AA	AA	AA	AA	AA	AA	AA	AA	AA	AA	AA	AA	AA	AA	AA	AA	AA	AA	AA	AA	AA	AA	AA
PZE-101001107	CC	CC	CC	CC	CC	CC	CC	CC	CC	CC	CC	CC	CC	CC	CC	CC	CC	CC	CC	CC	CC	CC	CC	CC	CC	CC	CC	CC	CC	CC	CC	CC	CC	CC	CC	CC	CC	CC	CC	CC	CC	CC	CC	CC	CC	CC	CC	CC	CC
SYN4121	GG	GG	GG	GG	GG	GG	GG	GG	GG	GG	GG	GG	GG	GG	GG	GG	GG	GG	GG	GG	GG	GG	GG	GG	GG	GG	GG	GG	GG	GG	GG	GG	GG	GG	GG	GG	GG	GG	GG	GG	GG	GG	GG	GG	GG	GG	GG	GG	GG
PZE-103077912	AG	GG	GG	GG	AG	GG	AG	AA	GG	AG	AG	AG	GG	GG	AG	AA	AA	AG	AG	AA	AG	AG	AG	GG	AG	AG	AG	GG	AG	AG	AG	AA	AA	AA	GG	GG	AG	AG	AG	AA	AG	AG	AG	GG	AG	AG	GG	AG	AG
PZE-106037747	CC	AA	CC	AA	AC	CC	AC	AC	AC	CC	AA	AC	AC	CC	AC	CC	AA	CC	AA	AA	AC	CC	CC	CC	AC	--	CC	AC	AA	AA	AA	AC	AC	AC	AC	AC	AC	--	AC	CC	AC	CC	AC	AC	CC	AA	AA	AA	AC
SYN3998	CC	CC	CC	CC	CC	CC	CC	CC	CC	CC	CC	CC	CC	CC	CC	CC	CC	CC	CC	CC	CC	CC	CC	CC	CC	CC	CC	CC	CC	CC	CC	CC	CC	CC	CC	CC	CC	CC	CC	CC	CC	CC	CC	CC	CC	CC	CC	CC	CC
PZE-109063957	GG	AG	AG	GG	AG	AA	AA	AG	AA	GG	GG	AA	AG	AA	GG	AG	GG	AA	AA	GG	AA	GG	AG	AA	AA	AG	AG	AG	AG	AG	GG	AG	AG	AG	AG	AG	AG	AG	AG	AG	AG	AG	AA	AG	AA	AG	AA	AG	AG
PZE-105053157	GG	AA	AG	GG	AG	GG	AG	AA	AG	AA	AG	AG	AA	AG	AA	AG	GG	AG	AG	GG	AG	AG	GG	AG	AG	AG	AG	AA	AG	AG	AG	AG	AA	GG	AG	GG	AG	--	GG	AG	AG	AG	AG	AG	AG	AG	GG	AA	AG
PZE-104135812	CC	CC	CC	CC	CC	CC	CC	CC	CC	CC	CC	CC	CC	CC	CC	CC	CC	CC	CC	CC	CC	CC	CC	CC	CC	CC	CC	CC	CC	CC	CC	CC	CC	CC	CC	CC	CC	CC	CC	CC	CC	CC	CC	CC	CC	CC	CC	CC	CC
PZE-101129358	AC	AC	AA	AA	CC	CC	AA	AC	AC	AA	AA	AC	AC	AC	AC	AC	AC	AC	AA	AC	CC	AC	AA	AA	AC	AC	AC	AC	AA	AC	CC	AC	CC	AC	AC	AC	AA	AC	AC	CC	AC	AA	AA	AC	CC	AC	CC	AC	AC
PZE-105045328	GG	AA	AG	GG	AG	GG	AG	AA	AG	AA	AG	AG	AA	AG	AA	AG	GG	AG	AG	GG	AG	AG	GG	AG	AG	AG	AG	AA	AG	AG	AG	AG	AA	GG	AG	GG	AG	--	--	AG	AG	AG	AG	AG	AG	--	GG	AG	AG
PZE-102154018	AA	AA	AA	AA	AA	AA	GG	AA	AA	AA	AA	GG	GG	AA	AA	AA	AA	GG	AA	AA	AA	AA	AA	AA	AA	AA	AA	AA	AA	AA	AA	AA	GG	AA	GG	GG	AA	AA	AA	AA	AA	AA	AA	AA	AA	AA	AA	AA	AA
PUT-163a-4730414-2139	AA	AA	AA	AA	AA	AA	AA	AA	AA	AA	AA	AA	AA	AA	AA	AA	AA	AA	AA	AA	AA	AA	AA	AA	AA	AA	AA	AA	AA	AA	AA	AA	AA	AA	AA	AA	AA	AA	AA	AA	AA	AA	AA	AA	AA	AA	AA	AA	AA
SYN15147	AG	AG	AG	AG	AG	AG	GG	AA	AA	GG	AA	AA	GG	AG	AG	AG	AA	GG	AG	AA	AA	AG	AG	AA	AA	AG	AG	AA	AA	AG	AG	GG	GG	AA	GG	GG	AG	AG	AG	--	AA	AG	AG	AA	AG	GG	AG	AG	AG
ZM013489-0395	AC	CC	AC	CC	AC	AA	CC	AA	CC	AC	AC	AA	AC	AC	AC	AC	AC	CC	AA	AA	AA	CC	AA	CC	AA	CC	CC	AC	AA	AA	AC	CC	CC	AC	AA	AC	AC	--	--	AC	AA	CC	AC	CC	AC	--	AA	--	--
PZE-102017304	AA	AA	AA	AA	AA	AA	AA	AA	AA	AA	AA	AA	AA	AA	AA	AA	AA	AA	AA	AA	AA	AA	AA	AA	AA	AA	AA	AA	AA	AA	AA	AA	AA	AA	AA	AA	AA	AA	AA	AA	AA	AA	AA	AA	AA	AA	AA	AA	AA
PZE-103077185	AG	GG	GG	GG	AG	GG	AG	AA	GG	AG	AG	AG	GG	GG	AG	AA	AA	AG	AG	AA	AG	AG	AG	GG	AG	AG	AG	GG	AG	AG	AG	AA	AA	AA	GG	GG	AG	AG	AG	AA	AG	AG	AG	GG	AG	AG	GG	AG	--
SYN10021	AG	AA	AG	AA	AG	AG	AA	AG	AG	AA	AA	AG	AG	AG	AG	AG	AA	AG	AG	GG	AG	AG	AA	AA	GG	AG	AG	AG	AA	AG	GG	AG	AG	AA	AG	AG	AG	AG	AG	GG	AG	AA	AA	GG	GG	AG	AG	AG	AG
SYN4000	AA	AA	AA	AA	AA	AA	AA	AA	AA	AA	AA	AA	AA	AA	AA	AA	AA	AA	AA	AA	AA	AA	AA	AA	AA	AA	AA	AA	AA	AA	AA	AA	AA	AA	AA	AA	AA	AA	AA	AA	AA	AA	AA	AA	AA	AA	AA	AA	AA
SYN37464	AA	AA	AA	AA	AA	AA	AA	AA	AA	AA	AA	AA	AA	AA	AA	AA	AA	AA	AA	AA	AA	AA	AA	AA	AA	AA	AA	AA	AA	AA	AA	AA	AA	AA	AA	AA	AA	AA	AA	AA	AA	AA	AA	AA	AA	AA	AA	AA	AA
PZE-105061723	GG	GG	GG	GG	GG	GG	GG	GG	GG	GG	GG	GG	GG	GG	GG	GG	GG	GG	GG	GG	GG	GG	GG	GG	GG	GG	GG	GG	GG	GG	GG	GG	GG	GG	GG	GG	GG	GG	GG	GG	GG	GG	GG	GG	GG	GG	GG	GG	GG
SYN21719	AC	AA	AC	AC	CC	CC	AA	AC	AA	AA	AC	CC	AA	CC	AC	AC	CC	AA	CC	CC	AC	AC	CC	AC	AC	--	--	AA	CC	AC	AC	AC	AA	AC	AC	AC	CC	AC	AC	AC	CC	AA	AC	AC	CC	AC	AC	--	AC
PZE-108032701	GG	GG	GG	GG	GG	GG	GG	GG	GG	GG	GG	GG	GG	GG	GG	GG	GG	GG	GG	GG	GG	GG	GG	GG	GG	GG	GG	GG	GG	GG	GG	GG	GG	GG	GG	GG	GG	GG	GG	GG	GG	GG	GG	GG	GG	GG	GG	GG	GG
SYN17647	AA	AA	AG	AA	AA	AG	AA	AA	AG	AA	AA	AG	AA	AA	AG	AA	AA	AA	AA	GG	AA	GG	AA	AG	AG	--	--	AG	AG	AA	AA	AG	AA	AA	AA	AG	AA	--	--	AA	AA	AG	AA	AA	AA	AA	AA	AA	AG
PZE-102107953	AG	AG	GG	AG	AA	AG	AG	AA	AA	GG	AG	AA	GG	AG	AG	AG	AA	GG	AG	AA	AA	AG	AG	AA	AA	GG	GG	AA	AG	AG	AG	AG	AG	AG	GG	GG	AG	GG	GG	GG	AG	AG	AG	AA	AA	GG	AG	AG	AG
PZE-110043016	AA	AA	AA	AA	AA	AA	AA	AA	AA	AA	AA	AA	AA	AA	AA	AA	AA	AA	AA	AA	AA	AA	AA	AA	AA	AA	AA	AA	AA	AA	AA	AA	AA	AA	AA	AA	AA	AA	AA	AA	AA	AA	AA	AA	AA	AA	AA	AA	AA
PZE-108036756	GG	GG	GG	GG	GG	GG	GG	GG	GG	GG	GG	GG	GG	GG	GG	GG	GG	GG	GG	GG	GG	GG	GG	GG	GG	GG	GG	GG	GG	GG	GG	GG	GG	GG	GG	GG	GG	GG	GG	GG	GG	GG	GG	GG	GG	GG	GG	GG	GG
PZE-104019988	AA	AA	AA	AA	AA	AA	AA	AA	AA	AA	AA	AA	AA	AA	AA	AA	AA	AA	AA	AA	AA	AA	AA	AA	AA	AA	AA	AA	AA	AA	AA	AA	AA	AA	AA	AA	AA	AA	AA	AA	AA	AA	AA	AA	AA	AA	AA	AA	AA
PZE-104099276	AA	AA	AA	AA	AA	AA	AA	AA	AA	AA	AA	AA	AA	AA	AA	AA	AA	AA	AA	AA	AA	AA	AA	AA	AA	AA	AA	AA	AA	AA	AA	AA	AA	AA	AA	AA	AA	AA	AA	AA	AA	AA	AA	AA	AA	AA	AA	AA	AA
PZE-109036456	GG	GG	GG	GG	GG	GG	GG	GG	GG	GG	GG	GG	GG	GG	GG	GG	GG	GG	GG	GG	GG	GG	GG	GG	GG	GG	GG	GG	GG	GG	GG	GG	GG	GG	GG	GG	GG	GG	GG	GG	GG	GG	GG	GG	GG	GG	GG	GG	GG
PZE-108038443	AC	AA	AC	CC	AC	AC	CC	AA	CC	CC	CC	AA	AC	AA	AA	AA	AC	AC	CC	CC	AC	AC	AC	CC	AA	AC	AC	AC	AC	AC	CC	AC	AA	AC	CC	AC	AC	AA	AA	AC	AC	AC	AC	AC	AA	AC	CC	CC	--
SYN9551	AG	AG	GG	AG	AA	AG	AG	AA	AA	GG	AG	AA	GG	AG	AG	AG	AA	AG	AG	AA	AA	AG	AG	AA	AA	GG	GG	AA	AG	AG	AG	AG	AG	AG	GG	GG	AG	AG	AG	GG	AG	AG	AG	AG	AA	GG	AG	AG	AG
SYN12154	GG	AG	GG	GG	GG	AG	AG	GG	GG	AA	GG	GG	GG	GG	AG	AA	AG	GG	GG	GG	GG	GG	GG	GG	GG	--	GG	GG	GG	GG	GG	GG	AG	GG	GG	GG	GG	--	AG	AG	AG	GG	GG	GG	GG	AG	GG	GG	GG
SYN4194	AG	GG	AA	AG	AA	AA	AG	AG	GG	AG	GG	AG	GG	AG	GG	AA	AG	AG	AG	GG	AG	AG	AG	AG	AG	AG	AG	AG	AA	AG	AA	AA	AA	AG	AG	AG	GG	AG	AG	AG	GG	AG	AA	AG	AG	GG	AG	AG	AG
PZE-103118377	AG	AG	GG	AG	AG	AG	AG	AA	AG	AG	GG	AG	GG	GG	GG	AG	AA	AG	AG	AG	AG	AG	AG	AG	AG	AG	--	GG	GG	AG	GG	AA	AA	AG	GG	AG	GG	AG	AG	--	AG	AA	AG	GG	AG	AG	AG	--	--
PZB00232.1	GG	GG	GG	GG	GG	GG	GG	GG	GG	GG	GG	GG	GG	GG	GG	GG	GG	GG	GG	GG	GG	GG	GG	GG	GG	GG	GG	GG	GG	GG	GG	GG	GG	GG	GG	GG	GG	GG	GG	GG	GG	GG	GG	GG	GG	GG	GG	GG	GG
PZE-103000505	AG	AA	GG	AA	GG	AG	AG	AG	AA	AA	GG	GG	AG	GG	AA	AG	AG	AG	AG	AG	AG	AA	GG	AG	AA	AG	AG	AG	AG	AA	AG	AA	AG	AG	AG	AA	AG	AG	AG	AG	GG	GG	AG	AG	AG	AA	AG	AA	AA
PZE-105161216	AG	AA	AG	AA	AG	GG	AA	AG	AA	AA	AG	GG	AA	GG	AG	AG	AG	AA	GG	GG	AG	AA	GG	AA	GG	--	--	AA	GG	AG	AG	AG	AA	AG	AG	AG	GG	--	AG	AG	GG	AA	AG	AA	AG	AG	GG	--	AA
SYN18566	AG	GG	AG	AG	AG	AA	AA	AG	GG	AG	AG	AA	AG	AG	AG	AG	AG	AG	AG	AG	AG	AG	AA	AG	AG	AG	AG	GG	GG	AG	AG	AG	AG	AG	GG	AG	AA	AG	AG	AG	AA	GG	AG	AG	GG	AG	AA	AG	AG
PZE-108048129	AG	GG	AG	AA	AG	AG	AA	GG	AA	AA	AA	GG	AG	GG	GG	GG	AG	AG	AA	AA	AG	AG	AG	AA	GG	AG	--	AG	AG	AG	AA	AG	GG	AG	AA	AG	AG	--	GG	AG	AG	AG	AG	AG	GG	AG	AA	AA	AA
PZE-105074181	AA	GG	AG	AA	AG	AA	GG	GG	AG	GG	AG	AG	GG	AG	AG	AG	AA	AG	AG	AA	AG	AG	AA	AG	AG	AG	AG	GG	AG	AG	AG	AG	GG	AA	AG	AA	AG	AG	AG	AG	AG	AG	AG	AA	AG	GG	AG	AG	AG
PZE-108000683	AG	AG	GG	AG	AG	AA	AA	AG	AG	AA	AA	AG	AG	AG	AG	AG	GG	AG	AG	AA	AG	AG	AG	AG	AG	AG	AG	AA	AA	AA	AG	GG	AG	AG	AA	GG	GG	AG	AG	GG	GG	GG	AG	GG	GG	AG	--	AG	AG
PZE-102122951	CC	CC	CC	CC	CC	CC	CC	CC	CC	CC	CC	CC	CC	CC	CC	CC	CC	CC	CC	CC	CC	CC	CC	CC	CC	CC	CC	CC	CC	CC	CC	CC	CC	CC	CC	CC	CC	CC	CC	CC	CC	CC	CC	CC	CC	CC	CC	CC	CC
PZE-110042144	AA	AA	AA	AA	AA	AA	AA	AA	AA	AA	AA	AA	AA	AA	AA	AA	AA	AA	AA	AA	AA	AA	AA	AA	AA	AA	AA	AA	AA	AA	AA	AA	AA	AA	AA	AA	AA	AA	AA	AA	AA	AA	AA	AA	AA	AA	AA	AA	AA
PZE-102068685	AA	AA	AA	AA	AA	AA	AA	AA	AA	AA	AA	AA	AA	AA	AA	AA	AA	AA	AA	AA	AA	AA	AA	AA	AA	AA	AA	AA	AA	AA	AA	AA	AA	AA	AA	AA	AA	AA	AA	AA	AA	AA	AA	AA	AA	AA	AA	AA	AA
PZE-106108187	AC	CC	AA	CC	AA	AA	AC	AC	CC	AC	CC	AC	CC	CC	CC	AA	AC	AC	AC	CC	AC	AC	AC	AC	AC	AC	AA	AC	AA	AC	AA	AA	AA	AC	AC	AC	CC	AC	AC	AC	CC	AC	AA	AC	AA	AC	AC	AC	AC
PZE-106097407	AA	AA	AA	AA	AA	AA	AA	AA	AA	AA	AA	AA	AA	AA	AA	AA	AA	AA	AA	AA	AA	AA	AA	AA	AA	AA	AA	AA	AA	AA	AA	AA	AA	AA	AA	AA	AA	AA	AA	AA	AA	AA	AA	AA	AA	AA	AA	AA	AA
SYN22989	AG	AA	GG	AG	GG	GG	AG	AG	AG	AG	AG	AA	AA	AG	AA	GG	AG	AG	AG	AG	AG	AG	AG	AA	GG	AG	--	GG	GG	AG	GG	GG	GG	AG	AG	AG	AA	AG	AG	--	AA	AG	AG	AG	AG	AG	--	AG	AG
PZE-104067071	AA	AA	AA	AA	AA	AA	AA	AA	AA	AA	AA	AA	AA	AA	AA	AA	AA	AA	AA	AA	AA	AA	AA	AA	AA	AA	AA	AA	AA	AA	AA	AA	AA	AA	AA	AA	AA	AA	AA	AA	AA	AA	AA	AA	AA	AA	AA	AA	AA
PZE-104103747	CC	CC	CC	CC	CC	CC	CC	CC	CC	CC	CC	CC	CC	CC	CC	CC	CC	CC	CC	CC	CC	CC	CC	CC	CC	CC	CC	CC	CC	CC	CC	CC	CC	CC	CC	CC	CC	CC	CC	CC	CC	CC	CC	CC	CC	CC	CC	CC	CC
PZE-105133858	GG	AA	AG	AG	GG	GG	AG	AA	AG	--	AG	GG	AA	AG	AG	AG	GG	AG	GG	GG	AG	AG	GG	AG	AG	AG	AG	AG	AG	AG	AG	AG	AG	AG	AG	GG	AG	AG	GG	AG	GG	AA	AG	AG	GG	AG	AG	AG	AG
PZE-103053192	AG	GG	GG	GG	AG	GG	AG	AA	GG	AG	AG	AG	GG	GG	AG	AA	AA	AG	AG	AA	AG	AG	AG	GG	AA	AG	--	GG	AG	AG	AG	AA	AA	AA	GG	GG	AG	AG	AG	AA	AG	AG	AG	GG	AG	AG	GG	AG	--
PZE-104043152	AA	AA	AA	AA	AA	AA	AA	AA	AA	AA	AA	AA	AA	AA	AA	AA	AA	AA	AA	AA	AA	AA	AA	AA	AA	AA	AA	AA	AA	AA	AA	AA	AA	AA	AA	AA	AA	AA	AA	AA	AA	AA	AA	AA	AA	AA	AA	AA	AA
PZE-105040002	GG	GG	GG	GG	GG	GG	GG	GG	GG	GG	GG	GG	GG	GG	GG	GG	GG	GG	GG	GG	GG	GG	GG	GG	GG	GG	GG	GG	GG	GG	GG	GG	GG	GG	GG	GG	GG	GG	GG	GG	GG	GG	GG	GG	GG	GG	GG	GG	GG
PZE-106042346	GG	GG	GG	GG	GG	GG	GG	GG	GG	GG	GG	GG	GG	GG	GG	GG	GG	GG	GG	GG	GG	GG	GG	GG	GG	GG	GG	GG	GG	GG	GG	GG	GG	GG	GG	GG	GG	GG	GG	GG	GG	GG	GG	GG	GG	GG	GG	GG	GG
PZE-104035964	GG	CG	CC	CG	CC	GG	CG	GG	CG	GG	CG	CG	CG	CC	GG	CG	CG	CC	CG	CC	CG	CG	CC	CC	CC	CG	CG	GG	CG	CC	CG	CG	CG	CC	CC	CG	CG	CG	CG	--	GG	CG	CG	CC	CG	GG	CG	CG	CG
PZE-102097345	AG	AG	GG	AG	AA	AG	AG	AA	AA	GG	AG	AA	GG	AG	AG	AG	AA	AG	AG	AA	AA	AG	AG	AA	AA	AG	GG	AA	AG	AA	AG	AG	AG	AG	GG	GG	AG	AG	AG	GG	AG	AG	AG	AA	AA	GG	AG	AA	AG
PZE-108098133	AC	AA	AC	CC	AC	AC	AC	AC	CC	CC	AC	AA	AA	AA	AC	AC	AC	AC	AC	CC	AA	AC	AC	AC	AA	AC	AC	AC	AC	AA	AC	AC	AA	AC	CC	AC	AC	AC	--	AC	AC	AC	AC	AC	AA	--	CC	CC	CC
PZE-103065358	AA	AA	AA	AA	AA	AA	AA	AA	AA	AA	AA	AA	AA	AA	AA	AA	AA	AA	AA	AA	AA	AA	AA	AA	AA	AA	AA	AA	AA	AA	AA	AA	AA	AA	AA	AA	AA	AA	AA	AA	AA	AA	AA	AA	AA	AA	AA	AA	AA
SYN18761	GG	GG	GG	GG	GG	GG	GG	GG	GG	GG	GG	GG	GG	GG	GG	GG	GG	GG	GG	GG	GG	GG	GG	GG	GG	GG	GG	GG	GG	GG	GG	GG	GG	GG	GG	GG	GG	GG	GG	GG	GG	GG	GG	GG	GG	GG	GG	GG	GG
PZE-106041753	AA	AA	AA	AA	AA	AA	AA	AA	AA	AA	AA	AA	AA	AA	AA	AA	AA	AA	AA	AA	AA	AA	AA	AA	AA	AA	AA	AA	AA	AA	AA	AA	AA	AA	AA	AA	AA	AA	AA	AA	AA	AA	AA	AA	AA	AA	AA	AA	AA
SYN29805	GG	AA	GG	AA	AG	GG	AA	AG	AG	GG	AA	AG	AA	AG	GG	GG	AG	GG	AG	AA	AA	AG	AG	GG	AG	AG	GG	AG	AA	AG	GG	AG	AG	AA	AG	AG	AG	AG	AG	AG	AG	GG	AG	AG	GG	AG	AA	--	AG
PZE-102148410	--	--	--	--	--	--	--	--	--	--	--	--	--	--	--	--	--	--	--	--	--	--	--	--	--	--	--	--	--	--	--	--	--	--	--	--	--	--	--	--	--	--	--	--	--	--	--	--	--
SYN7300	AG	AG	AA	AG	GG	AG	AG	GG	GG	AA	AG	GG	AA	AG	AG	AG	GG	AG	AG	GG	GG	AG	AG	GG	GG	AG	AG	GG	AG	AG	AG	AG	AG	AG	AA	AA	AG	AG	AG	AA	AG	AG	AG	AG	GG	AA	AG	AG	AG
PZE-104040567	GG	GG	GG	GG	GG	GG	GG	GG	GG	GG	GG	GG	GG	GG	GG	GG	GG	GG	GG	GG	GG	GG	GG	GG	GG	GG	GG	GG	GG	GG	GG	GG	GG	GG	GG	GG	GG	GG	GG	GG	GG	GG	GG	GG	GG	GG	GG	GG	GG
PZE-108000665	AC	AC	AA	AC	AC	CC	CC	AC	AC	CC	CC	AC	AC	AC	AC	AC	AA	AC	AC	CC	AC	AC	AC	AC	AC	AC	AC	CC	CC	CC	AC	AA	AC	AC	CC	AA	AA	CC	AC	AA	AA	AA	AC	AA	AA	AC	CC	AC	AC
PZE-105104698	AA	GG	AG	AA	AG	AA	GG	GG	AG	GG	AG	AG	GG	AG	AG	AG	AA	AG	AG	AA	AG	AG	AA	AG	AG	AG	AG	GG	AG	AG	AG	AG	GG	AA	AG	AA	AG	--	--	AG	AG	AG	AG	AA	AG	AG	--	AG	AG
PZA00498.5	AA	AA	AA	AA	AA	AA	AA	AA	AA	AA	AA	AA	AA	AA	AA	AA	AA	AA	AA	AA	AA	AA	AA	AA	AA	AA	AA	AA	AA	AA	AA	AA	AA	AA	AA	AA	AA	AA	AA	AA	AA	AA	AA	AA	AA	AA	AA	AA	AA
PZE-102076812	GG	GG	GG	GG	GG	GG	GG	GG	GG	GG	GG	GG	GG	GG	GG	GG	GG	GG	GG	GG	GG	GG	GG	GG	GG	GG	GG	GG	GG	GG	GG	GG	GG	GG	GG	GG	GG	GG	GG	GG	GG	GG	GG	GG	GG	GG	GG	GG	GG
PZE-105042765	AA	AA	AA	AA	AA	AA	AA	AA	AA	AA	AA	AA	AA	AA	AA	AA	AA	AA	AA	AA	AA	AA	AA	AA	AA	AA	AA	AA	AA	AA	AA	AA	AA	AA	AA	AA	AA	AA	AA	AA	AA	AA	AA	AA	AA	AA	AA	AA	AA
PZE-104010113	GG	GG	GG	GG	GG	GG	GG	GG	GG	GG	GG	GG	GG	GG	GG	GG	GG	GG	GG	GG	GG	GG	GG	GG	GG	GG	GG	GG	GG	GG	GG	GG	GG	GG	GG	GG	GG	GG	GG	GG	GG	GG	GG	GG	GG	GG	GG	GG	GG
PZE-102100073	AG	GG	AG	AG	AG	--	GG	AG	GG	AG	AA	AA	AG	AG	AG	AG	AG	AG	AG	AG	AA	AG	AA	AG	GG	AG	AG	GG	GG	AG	AG	AG	AG	AG	GG	AG	AG	AG	AG	AG	AA	GG	AG	AA	GG	AG	--	AG	--
PZE-102080336	CC	CC	CC	CC	CC	CC	CC	CC	CC	CC	CC	CC	CC	CC	CC	CC	CC	CC	CC	CC	CC	CC	CC	CC	CC	CC	CC	CC	CC	CC	CC	CC	CC	CC	CC	CC	CC	CC	CC	CC	CC	CC	CC	CC	CC	CC	CC	CC	CC
PZE-104132015	GG	AG	AA	AG	AG	GG	AG	GG	AG	GG	GG	AG	AA	AA	GG	AG	GG	AG	AA	AA	AG	GG	AA	GG	AA	AG	AG	AG	AG	AG	GG	AG	AG	AA	AG	GG	AG	--	--	AA	GG	GG	AG	AG	GG	AG	--	AG	AG
PZE-102186216	AG	AG	GG	AG	GG	GG	AA	GG	GG	GG	GG	GG	AA	AG	AA	AG	AA	GG	GG	AG	GG	AG	AA	GG	AG	AG	AG	AG	GG	AG	GG	AG	AG	GG	AG	AG	GG	AG	AG	AG	GG	AG	AG	AG	AA	--	AG	AG	AG
SYN6475	GG	GG	GG	GG	GG	GG	GG	GG	GG	GG	GG	GG	GG	GG	GG	GG	GG	GG	GG	GG	GG	GG	GG	GG	GG	GG	GG	GG	GG	GG	GG	GG	GG	GG	GG	GG	GG	GG	GG	GG	GG	GG	GG	GG	GG	GG	GG	GG	GG
PZE-103090188	AC	AA	AA	AA	AC	AA	AC	CC	AC	AC	AA	CC	AA	AA	AC	CC	CC	AC	CC	CC	AC	AC	AC	AA	AC	AC	AC	AA	AC	AC	AC	CC	CC	CC	AA	AA	AA	AC	AC	CC	AC	AC	AC	AA	AC	AC	AA	AC	AC
PZE-110084185	AA	AA	AG	AA	AA	AG	AA	AA	AA	AA	AA	AA	AA	AA	AA	AA	AA	AA	AA	AG	AA	AA	AA	AG	AA	AA	AA	AG	AA	AA	AA	AA	AA	AA	AA	AA	AA	AA	AA	AA	AA	AA	AA	AA	AA	AA	AA	AA	AA
SYN7293	AA	AA	AA	AA	AA	AA	AA	AA	AA	AA	AA	AA	AA	AA	AA	AA	AA	AA	AA	AA	AA	AA	AA	AA	AA	AA	AA	AA	AA	AA	AA	AA	AA	AA	AA	AA	AA	AA	AA	AA	AA	AA	AA	AA	AA	AA	AA	AA	AA
PZE-101170679	GG	GG	GG	GG	GG	GG	GG	GG	GG	GG	GG	GG	GG	GG	GG	GG	GG	GG	GG	GG	GG	GG	GG	GG	GG	GG	GG	GG	GG	GG	GG	GG	GG	GG	GG	GG	GG	GG	GG	GG	GG	GG	GG	GG	GG	GG	GG	GG	GG
PZE-109102157	GG	GG	AG	AG	AA	GG	GG	AG	AG	AA	AA	GG	GG	AA	AA	AA	AG	AG	GG	AA	GG	AA	AG	GG	AG	AG	GG	AG	GG	GG	AG	AG	AA	AG	AG	AA	GG	AG	AG	AG	AG	AG	GG	AG	GG	AG	AG	AG	AG
PZE-109031481	AA	AC	AC	AA	AC	CC	CC	AC	CC	AA	AA	CC	AC	CC	AA	AC	AA	CC	CC	AA	CC	AA	AC	CC	CC	AC	--	AC	AC	AC	AA	AC	AC	AC	AC	AC	AC	AC	AC	AC	AC	AC	CC	AC	CC	AC	CC	AC	AC
PZA-003713001	TT	TT	AT	TT	TT	AT	TT	TT	AT	TT	TT	AT	TT	TT	TT	TT	TT	TT	TT	AT	TT	AT	TT	AT	AT	TT	TT	AT	AT	TT	TT	AT	TT	TT	TT	TT	TT	TT	TT	TT	TT	AT	TT	TT	TT	TT	TT	TT	TT
PZE-105039536	AA	GG	AG	AA	AG	AA	AG	GG	AG	GG	AG	AG	GG	AG	GG	AG	AA	AG	AG	AA	AG	AG	AA	AG	AG	AG	AG	GG	AG	AG	AG	AG	GG	AA	AG	AA	AG	AG	AG	AG	AG	AG	AG	AG	AG	AG	AA	AG	AG
PZE-105115759	GG	GG	GG	GG	GG	GG	GG	GG	GG	GG	GG	GG	GG	GG	GG	GG	GG	GG	GG	GG	GG	GG	GG	GG	GG	GG	GG	GG	GG	GG	GG	GG	GG	GG	GG	GG	GG	GG	GG	GG	GG	GG	GG	GG	GG	GG	GG	GG	GG
PZE-109011385	AA	AA	AA	AA	AA	AA	AA	AA	AA	AA	AA	AA	AA	AA	AA	AA	AA	AA	AA	AA	AA	AA	AA	AA	AA	AA	AA	AA	AA	AA	AA	AA	AA	AA	AA	AA	AA	AA	AA	AA	AA	AA	AA	AA	AA	AA	AA	AA	AA
PZE-103142893	AG	AG	AA	AG	AG	AA	AG	GG	GG	AG	AA	AA	AA	AA	AA	AG	AG	AA	AA	AG	AA	AG	AG	AG	GG	AG	AG	AA	AA	AA	AA	AG	GG	AA	AA	AG	AA	AG	AG	AG	AG	GG	AG	AA	AG	AG	AG	AG	AG
PZE-108074338	AA	AA	AA	AA	AA	AA	AA	AA	AA	AA	AA	AA	AA	AA	AA	AA	AA	AA	AA	AA	AA	AA	AA	AA	AA	AA	AA	AA	AA	AA	AA	AA	AA	AA	AA	AA	AA	AA	AA	AA	AA	AA	AA	AA	AA	AA	AA	AA	AA
PZE-107033692	AG	AA	AG	AG	AG	GG	GG	AG	AA	AG	AG	AG	AG	AG	AG	AG	AG	AG	AG	AG	AG	AG	GG	AG	AG	AG	AG	AA	AA	AG	AG	AG	AG	AG	AA	AG	GG	AG	AG	AG	GG	AA	AG	AG	AA	AG	--	--	AG
PZE-106070979	AA	AA	AA	AA	AA	AA	AA	AA	AA	AA	AA	AA	AA	AA	AA	AA	AA	AA	AA	AA	AA	AA	AA	AA	AA	AA	AA	AA	AA	AA	AA	AA	AA	AA	AA	AA	AA	AA	AA	AA	AA	AA	AA	AA	AA	AA	AA	AA	AA
PZE-106038725	GG	AG	GG	AG	AG	GG	AG	AG	AG	GG	AA	AG	AG	GG	GG	GG	AG	GG	AA	AA	AG	GG	GG	GG	AG	GG	GG	--	AG	AA	AA	AG	AG	AG	AG	AG	AG	GG	GG	GG	GG	GG	AG	AG	GG	AA	AA	AG	AG
PZE-107130514	CC	AA	AC	AA	AC	AC	CC	AA	AA	AC	CC	AC	AA	CC	AC	CC	AA	AA	AC	AA	AA	AC	AC	AA	AC	AC	AC	AC	AA	CC	AC	AC	CC	AC	AA	CC	AC	AC	AC	AC	AC	CC	AC	AC	AC	AC	AC	AA	AC
SYN8639	AA	AA	AA	AA	AA	AA	AA	AA	AA	AA	AA	AA	AA	AA	AA	AA	AA	AA	AA	AA	AA	AA	AA	AA	AA	AA	AA	AA	AA	AA	AA	AA	AA	AA	AA	AA	AA	AA	AA	AA	AA	AA	AA	AA	AA	AA	AA	AA	AA
PZA01623.3	AG	GG	AA	AG	AG	GG	GG	GG	AA	AA	AG	AG	AG	AG	AG	AG	AG	AG	AG	GG	AG	GG	AG	AG	GG	AG	AG	AG	AG	GG	AG	AA	AG	AG	GG	AA	AA	AG	AG	AG	AG	AA	AG	AA	AA	AG	AG	AG	AG
PZA02946.8	--	--	--	--	--	--	--	--	--	--	--	--	--	--	--	--	--	--	--	--	--	--	--	--	--	--	--	--	--	--	--	--	--	--	--	--	--	--	--	--	--	--	--	--	--	--	--	--	--
SYN27445	AA	AA	AA	AA	AA	AA	AA	AA	AA	AA	AA	AA	AA	AA	AA	AA	AA	AA	AA	AA	AA	AA	AA	AA	AA	AA	AA	AA	AA	AA	AA	AA	AA	AA	AA	AA	AA	AA	AA	AA	AA	AA	AA	AA	AA	AA	AA	AA	AA
SYN27396	AG	GG	AA	AG	AG	AA	AA	GG	AG	AG	AG	AG	AG	AG	AG	AG	AG	AG	AG	AG	AG	AG	AA	AG	AG	AG	AG	GG	GG	AG	AG	AG	GG	AG	GG	AG	AA	AG	AG	AG	AA	GG	AG	AG	GG	GG	AG	GG	GG
PZE-102088949	GG	GG	GG	GG	GG	GG	GG	GG	GG	GG	GG	GG	GG	GG	GG	GG	GG	GG	GG	GG	GG	GG	GG	GG	GG	GG	GG	GG	GG	GG	GG	GG	GG	GG	GG	GG	GG	GG	GG	GG	GG	GG	GG	GG	GG	GG	GG	GG	GG
PZE-102030524	AA	AG	AG	GG	GG	AG	GG	AG	AA	AA	AG	GG	AA	AG	--	AG	GG	AA	AG	GG	AG	AG	AG	GG	AA	AG	AG	GG	AG	AG	AA	AG	AA	GG	AG	AG	AG	AG	AG	AG	GG	AG	AG	GG	GG	AA	AG	AA	AA
SYN28295	CC	CC	CC	CC	CC	CC	CC	CC	CC	CC	CC	CC	CC	CC	CC	CC	CC	CC	CC	CC	CC	CC	CC	CC	CC	CC	CC	CC	CC	CC	CC	CC	CC	CC	CC	CC	CC	CC	CC	CC	CC	CC	CC	CC	CC	CC	CC	CC	CC
PZE-108069534	CC	CC	CC	CC	CC	CC	CC	CC	CC	CC	CC	CC	CC	CC	CC	CC	CC	CC	CC	CC	CC	CC	CC	CC	CC	CC	CC	CC	CC	CC	CC	CC	CC	CC	CC	CC	CC	CC	CC	CC	CC	CC	CC	CC	CC	CC	CC	CC	CC
PZE-104079076	AA	AA	AA	AA	AA	AA	AA	AA	AA	AA	AA	AA	AA	AA	AA	AA	AA	AA	AA	AA	AA	AA	AA	AA	AA	AA	AA	AA	AA	AA	AA	AA	AA	AA	AA	AA	AA	AA	AA	AA	AA	AA	AA	AA	AA	AA	AA	AA	AA
PZE-107023082	GG	GG	GG	GG	GG	GG	GG	GG	GG	GG	GG	GG	GG	GG	GG	GG	GG	GG	GG	GG	GG	GG	GG	GG	GG	GG	GG	GG	GG	GG	GG	GG	GG	GG	GG	GG	GG	GG	GG	GG	GG	GG	GG	GG	GG	GG	GG	GG	GG
SYN24393	AG	GG	AG	AG	AG	AA	AG	AG	GG	AG	AA	AA	AG	AG	AG	AG	AG	AG	AG	AG	AA	AG	AA	AG	GG	AG	AG	GG	GG	AG	AG	AG	AG	AG	GG	AG	AA	AG	AG	AG	AA	GG	AG	AA	GG	AG	--	AG	--
PZE-109061922	AA	AG	AG	AA	AG	GG	GG	AG	GG	AA	AA	GG	AG	GG	AA	AG	AA	GG	GG	AA	GG	AA	AG	GG	GG	AG	AG	AG	AG	AG	AA	AG	AA	AG	AG	AG	AG	AG	AG	AG	AG	AG	GG	AG	GG	AG	GG	AG	AG
PZE-104073430	GG	AG	AA	AA	AA	GG	AG	GG	AG	GG	AG	AG	AG	AA	GG	AG	AG	AA	AG	AA	AG	AA	AA	AA	AA	AG	AG	GG	AG	AA	AG	AG	AG	AA	AA	AG	AG	AG	AG	AA	GG	AG	AG	AA	AG	GG	AG	AG	AG
SYN15084	AA	AA	AA	AA	AA	AA	AA	AA	AA	AA	AA	AA	AA	AA	AA	AA	AA	AA	AA	AA	AA	AA	AA	AA	AA	AA	AA	AA	AA	AA	AA	AA	AA	AA	AA	AA	AA	AA	AA	AA	AA	AA	AA	AA	AA	AA	AA	AA	AA
PZE-101161396	AG	AG	AG	AG	AG	AA	GG	AG	AG	AG	GG	AA	AA	AA	AG	AG	AG	AG	GG	AG	AA	AG	GG	AG	AG	AG	AG	AG	AA	AG	AA	AG	AA	AG	AG	AA	GG	GG	GG	AA	AG	GG	AG	AG	AA	GG	AG	AG	AG
SYN14631	AG	AG	GG	AG	GG	GG	AA	GG	GG	GG	GG	GG	AA	AG	AA	AG	AA	GG	GG	AG	GG	AG	AA	GG	AA	AG	AG	AG	AG	GG	GG	AG	AG	GG	AG	AG	GG	AG	AG	AG	GG	AG	AG	GG	AA	AA	AG	AG	AG
PZE-109075481	GG	AG	AG	GG	AG	AA	AA	AG	AA	GG	GG	AA	AG	AA	GG	AG	GG	AG	AA	GG	AA	GG	AG	AA	AA	AG	AG	AG	AG	AG	GG	AG	GG	AG	AG	AG	AG	AG	AG	AG	AG	AG	AA	AG	AA	AG	AA	AG	AG
PZE-108004841	GG	GG	GG	GG	GG	GG	GG	GG	GG	GG	GG	GG	GG	GG	GG	GG	GG	GG	GG	GG	GG	GG	GG	GG	GG	GG	GG	GG	GG	GG	GG	GG	GG	GG	GG	GG	GG	GG	GG	GG	GG	GG	GG	GG	GG	GG	GG	GG	GG
PZE-102000846	AA	AA	GG	AG	GG	GG	AA	AA	AA	GG	AA	AA	AA	AG	AA	GG	AG	AA	AG	AA	AG	GG	AA	AG	AA	AG	AG	GG	AA	GG	AA	AG	AG	GG	GG	GG	AG	--	--	AG	GG	GG	AG	AG	GG	--	AG	AG	AG
ZM004820-0602	AC	AC	CC	AC	AC	AA	AA	AC	AC	AC	AC	AC	AC	AC	AC	AC	CC	AC	AC	AA	AC	AC	AC	AC	AA	AA	AA	AA	AA	AA	AC	CC	AC	AC	AA	CC	CC	AA	AC	--	--	CC	AC	CC	CC	--	AA	AA	AC
PUT-163a-71423695-3221	GG	GG	GG	GG	GG	GG	GG	GG	GG	GG	GG	GG	GG	GG	GG	GG	GG	GG	GG	GG	GG	GG	GG	GG	GG	GG	GG	GG	GG	GG	GG	GG	GG	GG	GG	GG	GG	GG	GG	GG	GG	GG	GG	GG	GG	GG	GG	GG	GG
PZE-101080378	GG	GG	GG	GG	GG	GG	GG	GG	GG	GG	GG	GG	GG	GG	GG	GG	GG	GG	GG	GG	GG	GG	GG	GG	GG	GG	GG	GG	GG	GG	GG	GG	GG	GG	GG	GG	GG	GG	GG	GG	GG	GG	GG	GG	GG	GG	GG	GG	GG
PZE-102097841	GG	GG	GG	GG	GG	GG	GG	GG	GG	GG	GG	GG	GG	GG	GG	GG	GG	GG	GG	GG	GG	GG	GG	GG	GG	GG	GG	GG	GG	GG	GG	GG	GG	GG	GG	GG	GG	GG	GG	GG	GG	GG	GG	GG	GG	GG	GG	GG	GG
SYN38157	GG	GG	GG	GG	GG	GG	GG	GG	GG	GG	GG	GG	GG	GG	GG	GG	GG	GG	GG	GG	GG	GG	GG	GG	GG	GG	GG	GG	GG	GG	GG	GG	GG	GG	GG	GG	GG	GG	GG	GG	GG	GG	GG	GG	GG	GG	GG	GG	GG
SYN2286	AA	AA	AA	AA	AA	AA	AA	AA	AA	AA	AA	AA	AA	AA	AA	AA	AA	AA	AA	AA	AA	AA	AA	AA	AA	AA	AA	AA	AA	AA	AA	AA	AA	AA	AA	AA	AA	AA	AA	AA	AA	AA	AA	AA	AA	AA	AA	AA	AA
PZE-104043442	AA	AA	AA	AA	AA	AA	AA	AA	AA	AA	AA	AA	AA	AA	AA	AA	AA	AA	AA	AA	AA	AA	AA	AA	AA	AA	AA	AA	AA	AA	AA	AA	AA	AA	AA	AA	AA	AA	AA	AA	AA	AA	AA	AA	AA	AA	AA	AA	AA
PZE-102070687	GG	GG	GG	GG	GG	GG	GG	GG	GG	GG	GG	GG	GG	GG	GG	GG	GG	GG	GG	GG	GG	GG	GG	GG	GG	GG	GG	GG	GG	GG	GG	GG	GG	GG	GG	GG	GG	GG	GG	GG	GG	GG	GG	GG	GG	GG	GG	GG	GG
PZE-103026083	GG	GG	GG	GG	GG	GG	GG	GG	GG	GG	GG	GG	GG	GG	GG	GG	GG	GG	GG	GG	GG	GG	GG	GG	GG	GG	GG	GG	GG	GG	GG	GG	GG	GG	GG	GG	GG	GG	GG	GG	GG	GG	GG	GG	GG	GG	GG	GG	GG
SYN7818	AA	AA	AA	AA	AA	AA	AA	AA	AA	AA	AA	AA	AA	AA	AA	AA	AA	AA	AA	AA	AA	AA	AA	AA	AA	AA	AA	AA	AA	AA	AA	AA	AA	AA	AA	AA	AA	AA	AA	AA	AA	AA	AA	AA	AA	AA	AA	AA	AA
SYN29330	AC	AA	AC	AC	CC	CC	AA	AC	AA	AA	AC	CC	AA	CC	AC	AC	CC	AC	CC	CC	AC	AC	CC	AC	AC	AA	AC	AA	CC	AC	AC	AC	AA	AC	AC	AC	CC	AC	AC	AC	CC	AA	AC	AC	CC	AC	--	AC	AC
PZE-108046494	AA	AA	AA	AA	AA	AA	AA	AA	AA	AA	AA	AA	AA	AA	AA	AA	AA	AA	AA	AA	AA	AA	AA	AA	AA	AA	AA	AA	AA	AA	AA	AA	AA	AA	AA	AA	AA	AA	AA	AA	AA	AA	AA	AA	AA	AA	AA	AA	AA
SYN39155	AA	AA	CC	AA	AC	AA	AC	AC	AA	AA	AC	CC	AC	CC	AA	AC	AC	AC	AC	AA	AC	AA	CC	AC	AA	AC	AC	AC	AC	AA	AC	AC	AC	AC	AC	AA	CC	AC	AC	AC	AC	CC	AC	AA	AC	AA	AA	AA	AA
PUT-163a-18163247-1246	AA	GG	AA	GG	AG	AA	AG	AG	AG	AA	AA	AG	AG	AG	AG	AA	GG	AA	GG	GG	AG	AA	AA	AA	AG	AG	AA	AG	AG	AG	GG	AG	AG	AG	AA	AG	AG	AG	AG	AA	AG	AA	AG	AG	AA	GG	GG	GG	--
SYN20748	GG	GG	GG	GG	GG	GG	GG	GG	GG	GG	GG	GG	GG	GG	GG	GG	GG	GG	GG	GG	GG	GG	GG	GG	GG	GG	GG	GG	GG	GG	GG	GG	GG	GG	GG	GG	GG	GG	GG	GG	GG	GG	GG	GG	GG	GG	GG	GG	GG
SYN16870	AG	AG	GG	AA	AA	AG	GG	AG	AG	AG	GG	AA	GG	AG	AA	AG	GG	AG	AA	GG	AG	AA	AA	AG	AA	AG	AG	AG	AA	GG	AG	AG	AA	AG	AG	AA	AG	AA	AA	AG	GG	GG	AG	GG	GG	AG	GG	AG	AG
PZE-106055781	GG	GG	GG	GG	GG	GG	GG	GG	GG	GG	GG	GG	GG	GG	GG	GG	GG	GG	GG	GG	GG	GG	GG	GG	GG	GG	GG	GG	GG	GG	GG	GG	GG	GG	GG	GG	GG	GG	GG	GG	GG	GG	GG	GG	GG	GG	GG	GG	GG
PZE-107075781	AA	AA	AA	AA	AA	AA	AA	AA	AA	AA	AA	AA	AA	AA	AA	AA	AA	AA	AA	AA	AA	AA	AA	AA	AA	AA	AA	AA	AA	AA	AA	AA	AA	AA	AA	AA	AA	AA	AA	AA	AA	AA	AA	AA	AA	AA	AA	AA	AA
PZE-109076761	AA	AG	AG	AA	AG	GG	GG	AG	GG	AA	AA	GG	GG	GG	AA	AG	AA	AG	GG	AA	GG	AA	AG	GG	GG	AG	--	AG	AG	AG	AA	AG	AA	AG	AG	AG	AG	AG	AG	AG	AG	AG	GG	AG	GG	--	GG	AG	AG
PZA03670.1	CC	CC	CC	CC	CC	CC	CC	CC	CC	CC	CC	CC	CC	CC	CC	CC	CC	CC	CC	CC	CC	CC	CC	CC	CC	CC	CC	CC	CC	CC	CC	CC	CC	CC	CC	CC	CC	CC	CC	CC	CC	CC	CC	CC	CC	CC	CC	CC	CC
PZE-101049608	CC	CC	CC	CC	CC	CC	CC	CC	CC	CC	CC	CC	CC	CC	CC	CC	CC	CC	CC	CC	CC	CC	CC	CC	CC	CC	CC	CC	CC	CC	CC	CC	CC	CC	CC	CC	CC	CC	CC	CC	CC	CC	CC	CC	CC	CC	CC	CC	CC
PZE-106065305	GG	GG	GG	GG	GG	GG	GG	GG	GG	GG	GG	GG	GG	GG	GG	GG	GG	GG	GG	GG	GG	GG	GG	GG	GG	GG	GG	GG	GG	GG	GG	GG	GG	GG	GG	GG	GG	GG	GG	GG	GG	GG	GG	GG	GG	GG	GG	GG	GG
PZE-106020499	GG	GG	GG	GG	GG	GG	GG	GG	GG	GG	GG	GG	GG	GG	GG	GG	GG	GG	GG	GG	GG	GG	GG	GG	GG	GG	GG	GG	GG	GG	GG	GG	GG	GG	GG	GG	GG	GG	GG	GG	GG	GG	GG	GG	GG	GG	GG	GG	GG
PZA03666.1	AA	AA	AA	AA	AA	AA	--	CC	AA	AA	CC	AA	AA	AA	--	CC	--	AA	AA	AA	AA	CC	AA	AA	AA	AA	AA	AA	AA	AA	AA	AA	AA	AA	AA	AA	--	AA	AA	AA	AA	CC	AA	AA	AA	AA	AA	AA	AA
SYN8509	AA	AG	GG	AA	GG	AG	AG	AA	AA	AG	AA	AG	GG	GG	AG	AG	AG	GG	AG	GG	AG	AG	GG	GG	GG	AG	AA	AA	AG	GG	AG	GG	GG	GG	GG	AG	AG	AG	AG	GG	AA	GG	AG	GG	AG	AA	AG	AG	AG
PZE-101092737	AG	AG	AA	AA	GG	AG	AA	AG	AG	AA	AA	AG	AG	AG	AG	AG	AG	AG	AA	AG	GG	AG	AA	AA	AG	AG	AA	AG	AA	AG	GG	AG	AG	AA	AG	AG	AA	AG	AG	GG	AG	AA	AA	AG	GG	--	GG	--	GG
PZE-109098305	AA	AA	AA	AA	AA	AA	AA	AA	AA	AA	AA	AA	AA	AA	AA	AA	AA	AA	AA	AA	AA	AA	AA	AA	AA	AA	AA	AA	AA	AA	AA	AA	AA	AA	AA	AA	AA	AA	AA	AA	AA	AA	AA	AA	AA	AA	AA	AA	AA
PZE-102082568	AC	AC	AA	AC	CC	AC	AC	CC	CC	AA	AC	CC	AA	AC	AC	AC	CC	AC	AC	CC	CC	AC	AC	CC	CC	--	--	CC	AC	AC	AC	AC	AA	AC	AA	AA	AC	--	--	AA	AC	AC	AC	AC	CC	--	AC	AC	AC
SYN36607	AG	AG	GG	AG	GG	AG	AA	GG	GG	GG	GG	GG	AA	AG	AA	AG	AA	GG	GG	AG	GG	AG	AA	GG	AA	AG	AG	AG	AG	GG	GG	AG	AG	GG	AG	AG	GG	AG	AG	AG	AG	AG	AG	GG	AG	AA	AG	AG	AG
SYN27184	AA	AA	AA	AA	AA	AA	AA	AA	AA	AA	AA	AA	AA	AA	AA	AA	AA	AA	AA	AA	AA	AA	AA	AA	AA	AA	AA	AA	AA	AA	AA	AA	AA	AA	AA	AA	AA	AA	AA	AA	AA	AA	AA	AA	AA	AA	AA	AA	AA
PZE-106102131	AA	AA	AA	AA	AA	AA	AA	AA	AA	AA	AA	AA	AA	AA	AA	AA	AA	AA	AA	AA	AA	AA	AA	AA	AA	AA	AA	AA	AA	AA	AA	AA	AA	AA	AA	AA	AA	AA	AA	AA	AA	AA	AA	AA	AA	AA	AA	AA	AA
PZE-107016614	AA	AA	AA	AA	AA	AA	AA	AA	AA	AA	AA	AA	AA	AA	AA	AA	AA	AA	AA	AA	AA	AA	AA	AA	AA	AA	AA	AA	AA	AA	AA	AA	AA	AA	AA	AA	AA	AA	AA	AA	AA	AA	AA	AA	AA	AA	AA	AA	AA
PZA03284.3	AA	GG	AG	AA	AG	AA	GG	GG	AG	GG	AG	AG	GG	AG	AG	AG	AA	AG	AG	AA	AG	AG	AA	AG	AG	AG	AG	GG	AG	AG	AG	AG	GG	AA	AG	AA	AG	AG	AG	AG	AG	AG	AG	AA	AG	AG	AA	AG	AG
PZE-106086588	AA	AA	AA	AA	AA	AA	AA	AA	AA	AA	AA	AA	AA	AA	AA	AA	AA	AA	AA	AA	AA	AA	AA	AA	AA	AA	AA	AA	AA	AA	AA	AA	AA	AA	AA	AA	AA	AA	AA	AA	AA	AA	AA	AA	AA	AA	AA	AA	AA
SYN5363	AG	GG	AG	AG	AG	AG	AG	GG	AG	AA	GG	GG	GG	GG	GG	GG	AG	AA	AG	AG	AG	AG	AA	AG	GG	--	AA	AG	AA	AG	AG	GG	AG	AA	AG	AG	AG	AA	AA	AG	AA	AA	AG	AA	AG	--	AG	AG	AG
PZE-107041962	AG	AA	AG	AG	AG	GG	GG	AG	AA	AG	AG	AG	AG	AG	AG	AG	AG	AG	AG	AG	AG	AG	GG	AG	AG	AG	AG	AA	AA	AG	AG	AG	AG	AG	AA	AG	GG	AG	AG	AG	GG	AA	AG	AG	AA	AG	GG	AG	AG
PZE-107097026	AG	AA	AG	AG	AG	GG	AA	AG	AA	AG	GG	GG	AG	AG	AG	AG	AG	AG	AG	AG	GG	AG	GG	AG	AA	AG	AG	AA	AA	AG	AG	AG	AG	AG	AA	AG	GG	AG	AG	AG	GG	AA	AG	GG	AA	AG	GG	--	AA
SYN34116	CC	CC	CC	CC	CC	CC	CC	CC	CC	CC	CC	CC	CC	CC	CC	CC	CC	CC	CC	CC	CC	CC	CC	CC	CC	CC	CC	CC	CC	CC	CC	CC	CC	CC	CC	CC	CC	CC	CC	CC	CC	CC	CC	CC	CC	CC	CC	CC	CC
PZE-106102127	AA	AA	AA	AA	AA	AA	AA	AA	AA	AA	AA	AA	AA	AA	AA	AA	AA	AA	AA	AA	AA	AA	AA	AA	AA	AA	AA	AA	AA	AA	AA	AA	AA	AA	AA	AA	AA	AA	AA	AA	AA	AA	AA	AA	AA	AA	AA	AA	AA
PZE-101026314	AG	GG	AG	AG	AG	--	AG	AG	AG	AG	GG	GG	AG	AG	AG	AG	GG	AG	AG	AG	AG	AA	AG	GG	AG	AG	GG	AG	GG	GG	AA	AG	GG	GG	GG	AG	AG	AG	AG	AA	AA	GG	AG	AG	AG	AG	AG	AG	--
PZE-106009018	AA	AA	AA	AA	AA	AA	AA	AA	AA	AA	AA	AA	AA	AA	AA	AA	AA	AA	AA	AA	AA	AA	AA	AA	AA	AA	AA	AA	AA	AA	AA	AA	AA	AA	AA	AA	AA	AA	AA	AA	AA	AA	AA	AA	AA	AA	AA	AA	AA
PZE-105051607	GG	AA	--	GG	AG	GG	AG	--	AG	AA	AG	AG	AA	AG	AA	AG	GG	--	AG	GG	AG	AG	GG	AG	AG	AG	--	AG	AG	AG	AG	AG	AA	GG	--	GG	AG	AG	--	--	AG	AG	AG	AG	AG	AG	GG	AA	AG
PZE-104140854	GG	GG	GG	GG	GG	GG	GG	GG	GG	GG	GG	GG	GG	GG	GG	GG	GG	GG	GG	GG	GG	GG	GG	GG	GG	GG	GG	GG	GG	GG	GG	GG	GG	GG	GG	GG	GG	GG	GG	GG	GG	GG	GG	GG	GG	GG	GG	GG	GG
SYN10369	GG	GG	GG	GG	GG	GG	GG	GG	GG	GG	GG	GG	GG	GG	GG	GG	GG	GG	GG	GG	GG	GG	GG	GG	GG	GG	GG	GG	GG	GG	GG	GG	GG	GG	GG	GG	GG	GG	GG	GG	GG	GG	GG	GG	GG	GG	GG	GG	GG
PZE-106062990	GG	GG	GG	GG	GG	GG	GG	GG	GG	GG	GG	GG	GG	GG	GG	GG	GG	GG	GG	GG	GG	GG	GG	GG	GG	GG	GG	GG	GG	GG	GG	GG	GG	GG	GG	GG	GG	GG	GG	GG	GG	GG	GG	GG	GG	GG	GG	GG	GG
PZE-110039360	AA	AA	AA	AA	AA	AA	AA	AA	AA	AA	AA	AA	AA	AA	AA	AA	AA	AA	AA	AA	AA	AA	AA	AA	AA	AA	AA	AA	AA	AA	AA	AA	AA	AA	AA	AA	AA	AA	AA	AA	AA	AA	AA	AA	AA	AA	AA	AA	AA
PZE-102095526	GG	GG	GG	GG	GG	GG	GG	GG	GG	GG	GG	GG	GG	GG	GG	GG	GG	GG	GG	GG	GG	GG	GG	GG	GG	GG	GG	GG	GG	GG	GG	GG	GG	GG	GG	GG	GG	GG	GG	GG	GG	GG	GG	GG	GG	GG	GG	GG	GG
PZE-101132909	AA	AA	AA	AA	AA	AA	AA	AA	AA	AA	AA	AA	AA	AA	AA	AA	AA	AA	AA	AA	AA	AA	AA	AA	AA	AA	AA	AA	AA	AA	AA	AA	AA	AA	AA	AA	AA	AA	AA	AA	AA	AA	AA	AA	AA	AA	AA	AA	AA
PZE-106063378	CC	AA	CC	AA	AC	CC	AA	AC	AC	CC	AA	AC	AA	AC	CC	CC	AC	CC	AC	AA	AA	AC	AC	CC	AC	AC	--	AC	AA	AC	CC	AC	AC	AA	AC	AC	AC	AC	AC	AC	AC	CC	AC	AC	CC	AC	AA	AC	AC
PZE-102104971	AG	AG	AA	AG	GG	AG	AG	GG	GG	AA	AG	GG	AA	AG	AG	AG	GG	AA	AG	GG	GG	AG	AG	GG	GG	AG	--	GG	AG	AG	AG	AG	AG	AG	AA	AA	AG	AG	AG	AA	AG	AG	AG	GG	GG	AA	AG	AG	AG
PZE-103047376	AA	AA	AA	AA	AA	AA	AA	AA	AA	AA	AA	AA	AA	AA	AA	AA	AA	AA	AA	AA	AA	AA	AA	AA	AA	AA	AA	AA	AA	AA	AA	AA	AA	AA	AA	AA	AA	AA	AA	AA	AA	AA	AA	AA	AA	AA	AA	AA	AA
PZE-104061064	AA	AC	CC	CC	CC	AA	AC	AA	AC	AA	AC	AC	AC	CC	AA	AC	AC	CC	AC	CC	AC	AC	CC	CC	CC	AC	AC	AA	AC	CC	AC	AC	AC	CC	CC	AC	AC	AC	AC	--	AA	AC	AC	CC	AC	AA	AC	AC	AC
PZE-107010573	AG	GG	AA	AG	AG	AA	AA	GG	AG	AG	AG	AG	GG	AG	AG	AG	AG	AG	AG	AG	AG	AG	AA	AG	AG	AG	AG	GG	GG	AG	AG	AG	GG	AG	GG	AG	AA	AG	AG	AG	AG	GG	GG	AG	GG	GG	AG	AG	AG
PZE-105101867	AA	AA	AA	AA	AA	AA	AA	AA	AA	AA	AA	AA	AA	AA	AA	AA	AA	AA	AA	AA	AA	AA	AA	AA	AA	AA	AA	AA	AA	AA	AA	AA	AA	AA	AA	AA	AA	AA	AA	AA	AA	AA	AA	AA	AA	AA	AA	AA	AA
PZE-102063830	AA	AA	AA	AA	AA	AA	AA	AA	AA	AA	AA	AA	AA	AA	AA	AA	AA	AA	AA	AA	AA	AA	AA	AA	AA	AA	AA	AA	AA	AA	AA	AA	AA	AA	AA	AA	AA	AA	AA	AA	AA	AA	AA	AA	AA	AA	AA	AA	AA
SYN4762	GG	GG	GG	GG	GG	GG	GG	GG	GG	GG	GG	GG	GG	GG	GG	GG	GG	GG	GG	GG	GG	GG	GG	GG	GG	GG	GG	GG	GG	GG	GG	GG	GG	GG	GG	GG	GG	GG	GG	GG	GG	GG	GG	GG	GG	GG	GG	GG	GG
PZE-101085696	AG	AG	AA	AA	GG	AG	AA	AG	AG	AA	AA	AG	AG	AG	AG	AG	AG	AG	AG	AG	GG	AG	AA	AA	AG	AG	--	AG	AA	AG	GG	AG	AG	AA	AG	AG	AG	AG	AG	GG	AG	AA	AA	AG	GG	AG	GG	AG	--
SYN19841	AG	GG	AA	AG	AG	AA	AA	GG	AG	AG	AG	AG	GG	AG	AG	AG	AG	AG	AG	AG	AG	AG	AA	AG	AG	AG	AG	GG	GG	AG	AG	AG	GG	AG	GG	AG	AA	AG	AG	AG	AG	GG	GG	AG	GG	GG	--	AG	AG
PZE-105079533	GG	GG	GG	GG	GG	GG	GG	GG	GG	GG	GG	GG	GG	GG	GG	GG	GG	GG	GG	GG	GG	GG	GG	GG	GG	GG	GG	GG	GG	GG	GG	GG	GG	GG	GG	GG	GG	GG	GG	GG	GG	GG	GG	GG	GG	GG	GG	GG	GG
PZE-108058109	GG	GG	GG	GG	GG	GG	GG	GG	GG	GG	GG	GG	GG	GG	GG	GG	GG	GG	GG	GG	GG	GG	GG	GG	GG	GG	GG	GG	GG	GG	GG	GG	GG	GG	GG	GG	GG	GG	GG	GG	GG	GG	GG	GG	GG	GG	GG	GG	GG
SYN6306	CC	CC	CC	CC	CC	CC	CC	CC	CC	CC	CC	CC	CC	CC	CC	CC	CC	CC	CC	CC	CC	CC	CC	CC	CC	CC	CC	CC	CC	CC	CC	CC	CC	CC	CC	CC	CC	CC	CC	CC	CC	CC	CC	CC	CC	CC	CC	CC	CC
PZE-107081330	AC	--	AC	AC	AC	CC	AC	AC	AA	AC	CC	CC	AC	AC	AC	AC	AC	AC	AC	AC	CC	AC	CC	AC	AA	AC	AC	AA	--	AC	AC	AC	AC	AC	AA	AC	CC	AC	AC	AC	--	AA	AC	CC	AA	AC	--	--	AA
PZE-102117676	AG	AG	AA	AG	GG	AG	AG	GG	GG	AA	GG	GG	AA	AG	AG	AG	GG	AA	AG	GG	GG	AG	AG	GG	GG	AG	--	GG	AG	AG	AG	AG	AG	GG	AA	AA	AG	AG	AG	AA	AG	AG	AG	GG	GG	--	AG	AG	AG
PZE-108077037	AC	CC	AC	AA	AC	AA	AA	AC	AA	AA	AA	CC	AC	CC	AC	AC	AC	AC	AA	AA	CC	AC	AC	AA	CC	AC	AC	AC	AC	AC	AA	AC	CC	AC	AA	AC	AC	--	CC	AC	AC	AC	AC	AC	CC	AC	AA	AA	AA
PZE-104136599	AA	AA	AA	AA	AA	AA	AA	AA	AA	AA	AA	AA	AA	AA	AA	AA	AA	AA	AA	AA	AA	AA	AA	AA	AA	AA	AA	AA	AA	AA	AA	AA	AA	AA	AA	AA	AA	AA	AA	AA	AA	AA	AA	AA	AA	AA	AA	AA	AA
PZE-103127639	AA	AA	AA	AA	AA	AA	AA	--	AA	AA	AA	AA	AA	AA	AA	AA	AA	AA	AA	AA	AA	AA	AA	AA	AA	AA	AA	AA	AA	AA	AA	AA	--	AA	AA	AA	AA	AA	AA	AA	AA	--	AA	AA	AA	AA	AA	AA	AA
SYN11803	GG	AA	GG	AA	AG	GG	AG	AG	AG	GG	AA	AG	AG	AG	GG	GG	AG	GG	AA	AA	AG	GG	GG	GG	GG	AG	GG	AG	AA	AA	AA	AG	AG	AA	AG	AG	AG	AG	AG	AG	AG	GG	AG	AA	GG	AA	AA	AA	--
PZE-110073151	--	AA	--	--	--	AA	--	--	--	--	--	--	--	--	--	--	--	--	--	--	--	--	--	--	--	--	--	--	--	--	AA	--	--	--	--	--	--	--	--	--	--	AA	--	--	--	--	--	--	--
PZE-106079085	AA	AA	AA	AA	AA	AA	AA	AA	AA	AA	AA	AA	AA	AA	AA	AA	AA	AA	AA	AA	AA	AA	AA	AA	AA	AA	AA	AA	AA	AA	AA	AA	AA	AA	AA	AA	AA	AA	AA	AA	AA	AA	AA	AA	AA	AA	AA	AA	AA
PZE-108047916	AG	GG	AG	AA	AG	AG	AA	GG	AA	AA	AA	GG	AG	GG	GG	GG	AG	AG	AA	AA	AG	AG	AG	AA	GG	--	--	AG	AG	AG	AA	AG	GG	AG	AA	AG	AG	--	--	AG	AG	AG	AG	AG	GG	AG	AA	AA	AA
PZE-104075033	GG	AG	AA	AA	AA	GG	AG	GG	AG	GG	AG	AG	AG	AA	GG	AG	AG	AA	AG	AA	AG	AA	AA	AA	AA	AG	--	GG	AG	AG	AG	AG	AG	AA	AA	AG	AG	AG	AG	AA	GG	AG	AG	AA	AG	--	AG	AG	AG
PZE-109052349	GG	GG	GG	GG	GG	GG	GG	GG	GG	GG	GG	GG	GG	GG	GG	GG	GG	GG	GG	GG	GG	GG	GG	GG	GG	GG	GG	GG	GG	GG	GG	GG	GG	GG	GG	GG	GG	GG	GG	GG	GG	GG	GG	GG	GG	GG	GG	GG	GG
PZE-105078059	AA	CC	AC	AA	AC	AA	CC	CC	AC	CC	AC	AC	CC	AC	AC	AC	AA	AC	AC	AA	AC	AC	AA	AC	AC	AC	AC	CC	AC	AC	AC	AC	CC	AA	AC	AA	AC	AC	--	AC	AC	AC	AC	AA	AC	AC	--	AC	AC
SYN25713	GG	AG	AA	AG	AG	GG	AG	GG	AG	GG	GG	AG	AA	AA	GG	AG	GG	AG	AA	AA	AG	GG	AA	GG	AA	AG	AG	AG	AG	AG	GG	AG	AG	AA	AG	GG	AG	--	--	AA	GG	GG	AG	AG	GG	AG	--	AG	AG
PZE-108073577	AG	AA	AG	GG	AG	GG	GG	AG	GG	GG	GG	AA	AG	AA	AG	AG	AG	AG	GG	GG	AA	AG	AG	GG	AA	--	--	AG	AG	AG	GG	AG	AA	AG	GG	AG	AG	--	--	AG	AG	AG	AG	AG	AA	GG	GG	GG	GG
PZE-108063578	AG	GG	AG	--	AG	AG	AA	GG	AA	AA	AA	GG	AG	GG	GG	AG	AG	AG	AA	AA	AG	AG	AG	AA	GG	AG	AG	AG	AG	AG	AA	AG	GG	AG	AA	AG	AG	--	--	AG	AG	AG	AG	AG	GG	AG	AA	AA	AA
PZE-104097453	CC	CC	CC	CC	CC	CC	CC	CC	CC	CC	CC	CC	CC	CC	CC	CC	CC	CC	CC	CC	CC	CC	CC	CC	CC	CC	CC	CC	CC	CC	CC	CC	CC	CC	CC	CC	CC	CC	CC	CC	CC	CC	CC	CC	CC	CC	CC	CC	CC
PZE-104066884	CC	CC	CC	CC	CC	CC	CC	CC	CC	CC	CC	CC	CC	CC	CC	CC	CC	CC	CC	CC	CC	CC	CC	CC	CC	CC	CC	CC	CC	CC	CC	CC	CC	CC	CC	CC	CC	CC	CC	CC	CC	CC	CC	CC	CC	CC	CC	CC	CC
PZE-102116677	AG	AG	AA	AG	GG	AG	AG	GG	GG	AA	GG	GG	AA	AG	AG	AG	GG	AA	AG	GG	GG	AG	AG	GG	GG	--	--	GG	AG	AG	AG	AG	AG	GG	AA	AA	AG	AG	AG	AA	AG	AG	AG	GG	GG	--	AG	AG	AG
PZE-101166183	AC	AC	AC	AC	AC	CC	AA	AC	AC	AC	AA	CC	CC	CC	AC	AC	AC	AC	AA	AC	CC	AC	AA	AC	AC	AC	AC	AC	CC	AC	CC	AC	CC	AC	AC	CC	AA	AA	AA	--	AC	AA	AC	AC	CC	AA	AC	AC	AC
PZE-108082024	AC	AA	AC	CC	AC	CC	AC	AC	CC	CC	CC	AA	AC	--	AC	AC	AC	AC	CC	CC	AA	AC	AC	CC	AA	AC	AC	AC	AC	AC	CC	AC	--	AC	CC	AC	AC	AC	--	AC	AC	AC	AC	AC	AA	AC	CC	CC	CC
SYN35897	AG	GG	AG	AG	AG	AA	AG	AG	GG	AG	AA	AA	AG	AG	AG	AG	AG	AG	AG	AG	AA	AG	AA	AG	GG	AG	AG	GG	GG	AG	AG	AG	AG	AG	GG	AG	AA	AG	AG	AG	AA	GG	AG	AA	GG	--	--	--	--
PZE-110022390	AA	AA	AA	AA	AA	AA	AA	AA	AA	AA	AA	AA	AA	AA	AA	AA	AA	AA	AA	AA	AA	AA	AA	AA	AA	AA	AA	AA	AA	AA	AA	AA	AA	AA	AA	AA	AA	AA	AA	AA	AA	AA	AA	AA	AA	AA	AA	AA	AA
PZE-101102494	CG	CG	CC	CC	GG	GG	CC	CG	CG	CC	CC	CG	CG	CG	CG	CG	CG	CG	CC	CG	GG	CG	CC	CC	CG	CG	CG	CG	CC	CG	GG	CG	CG	CC	CG	CG	CC	CG	CG	GG	CG	CC	CC	CG	GG	CG	GG	CG	CG
PZE-102095238	GG	GG	GG	GG	GG	GG	GG	GG	GG	GG	GG	GG	GG	GG	GG	GG	GG	GG	GG	GG	GG	GG	GG	GG	GG	GG	GG	GG	GG	GG	GG	GG	GG	GG	GG	GG	GG	GG	GG	GG	GG	GG	GG	GG	GG	GG	GG	GG	GG
PZB02480.1	GG	GG	GG	GG	GG	GG	GG	GG	GG	GG	GG	GG	GG	GG	GG	GG	GG	GG	GG	GG	GG	GG	GG	GG	GG	GG	GG	GG	GG	GG	GG	GG	GG	GG	GG	GG	GG	GG	GG	GG	GG	GG	GG	GG	GG	GG	GG	GG	GG
PZE-107097708	GG	GG	GG	GG	GG	GG	GG	GG	GG	GG	GG	GG	GG	GG	GG	GG	GG	GG	GG	GG	GG	GG	GG	GG	GG	GG	GG	GG	GG	GG	GG	GG	GG	GG	GG	GG	GG	GG	GG	GG	GG	GG	GG	GG	GG	GG	GG	GG	GG
PZA01991.3	AA	AA	AA	AA	AA	AA	AA	AA	AA	AA	AA	AA	AA	AA	AA	AA	AA	AA	AA	AA	AA	AA	AA	AA	AA	AA	AA	AA	AA	AA	AA	AA	AA	AA	AA	AA	AA	AA	AA	AA	AA	AA	AA	AA	AA	AA	AA	AA	AA
PZE-103070275	GG	AA	AA	AA	AG	--	GG	GG	--	GG	GG	GG	--	AA	AG	AG	AG	GG	GG	GG	GG	GG	GG	--	GG	AG	AG	AA	AG	GG	GG	GG	GG	GG	--	--	GG	AG	AG	AG	AG	GG	GG	--	GG	GG	AG	AG	GG
PZE-109083369	GG	AG	AG	GG	AG	AA	AA	AG	AA	GG	GG	AA	AA	AA	GG	AG	GG	AG	AA	GG	AA	GG	AG	AA	AA	AG	AA	AG	AG	AG	GG	GG	GG	GG	AG	AG	AG	AG	AG	AG	AG	AG	AA	GG	AA	AG	AG	AG	AG
PZE-103058215	GG	GG	GG	GG	GG	GG	GG	GG	GG	GG	GG	GG	GG	GG	GG	GG	GG	GG	GG	GG	GG	GG	GG	GG	GG	GG	GG	GG	GG	GG	GG	GG	GG	GG	GG	GG	GG	GG	GG	GG	GG	GG	GG	GG	GG	GG	GG	GG	GG
PZE-105024195	GG	GG	GG	GG	GG	GG	GG	GG	GG	GG	GG	GG	GG	GG	GG	GG	GG	GG	GG	GG	GG	GG	GG	GG	GG	GG	GG	GG	GG	GG	GG	GG	GG	GG	GG	GG	GG	GG	GG	GG	GG	GG	GG	GG	GG	GG	GG	GG	GG
PZE-104075457	GG	GG	GG	GG	GG	GG	GG	GG	GG	GG	GG	GG	GG	GG	GG	GG	GG	GG	GG	GG	GG	GG	GG	GG	GG	GG	GG	GG	GG	GG	GG	GG	GG	GG	GG	GG	GG	GG	GG	GG	GG	GG	GG	GG	GG	GG	GG	GG	GG
PZE-104106433	GG	AG	AA	AA	AG	GG	AA	GG	AG	GG	AG	AG	AA	AA	GG	AG	AG	AA	AA	AA	AG	GG	AA	AG	AA	AG	AG	GG	AG	AG	AG	AA	AG	AA	AG	GG	AG	AG	--	AA	GG	AG	AG	AG	AG	GG	AG	AG	AG
SYN3987	AG	AG	GG	GG	AG	AG	GG	AG	AG	GG	GG	AG	AG	AG	AG	AG	GG	AG	AG	AG	AA	AG	GG	GG	AG	--	GG	AG	GG	AG	AA	AG	AG	GG	AG	AG	AG	--	--	--	AG	GG	GG	AA	AA	AG	AA	AG	--
PZE-110060846	GG	GG	AG	GG	GG	AG	GG	GG	AG	GG	GG	AG	GG	GG	GG	GG	GG	GG	GG	AG	GG	AA	GG	AG	AG	GG	GG	AG	AG	GG	GG	AG	GG	GG	GG	GG	GG	GG	GG	GG	GG	AG	GG	GG	GG	GG	GG	GG	GG
PZA02676.2	AA	AA	AA	AA	AA	AA	AA	AA	AA	AA	AA	AA	AA	AA	AA	AA	AA	AA	AA	AA	AA	AA	AA	AA	AA	AA	AA	AA	AA	AA	AA	AA	AA	AA	AA	AA	AA	AA	AA	AA	AA	AA	AA	AA	AA	AA	AA	AA	AA
SYN15047	AG	AA	AG	AG	AG	GG	AG	AG	GG	GG	AG	GG	AG	AA	AA	AG	GG	AG	AG	AG	GG	AG	GG	AG	AG	AG	AG	GG	AG	AG	AG	GG	AG	GG	AG	AG	AG	AG	AG	AG	AA	AG	AA	AA	AG	AG	AA	AG	AG
PZE-101123390	AG	AG	AA	AA	GG	GG	AA	AG	AG	AA	AA	AG	AG	AG	AG	AG	AG	AG	AA	AG	GG	AG	AA	AA	AG	AG	AG	AG	AA	AG	GG	AG	AG	AG	AG	AG	AA	AG	AG	GG	AG	AA	AA	AG	GG	AG	GG	AG	AG
PZE-101196838	AC	AC	AC	AC	AC	AA	CC	CC	AA	AC	CC	AA	AA	AA	CC	CC	CC	AA	AA	AC	AA	CC	AC	AC	AC	AC	AC	AA	AA	AC	AA	AC	AA	AC	AC	AA	CC	AC	AC	AA	AC	CC	AC	CC	AA	CC	AC	AC	AC
PZE-105000171	AA	AA	AA	AA	AA	AA	AA	AA	AA	AA	AA	AA	AA	AA	AA	AA	AA	AA	AA	AA	AA	AA	AA	AA	AA	AA	AA	AA	AA	AA	AA	AA	AA	AA	AA	AA	AA	AA	AA	AA	AA	AA	AA	AA	AA	AA	AA	AA	AA
PZE-105143752	AA	GG	AG	AG	AA	AA	GG	GG	AG	GG	AG	AA	GG	AG	AG	AG	AA	AG	AA	AA	AG	AG	AA	AG	AG	AG	AG	GG	AA	AG	AG	AG	GG	AG	AG	AG	AA	AG	AG	AG	AA	GG	AG	AG	AA	AG	AA	AG	AG
SYN37775	AG	GG	AG	GG	AG	AG	GG	AG	AG	GG	GG	AG	AG	AG	AG	AG	GG	AG	AG	AA	AG	AG	GG	GG	AA	AG	--	AG	GG	AG	AA	AG	AG	GG	AG	AG	AG	AG	AG	AA	AG	GG	GG	AA	AA	AG	AG	AG	AG
PZE-101105979	CC	CC	CC	CC	CC	CC	CC	CC	CC	CC	CC	CC	CC	CC	CC	CC	CC	CC	CC	CC	CC	CC	CC	CC	CC	CC	CC	CC	CC	CC	CC	CC	CC	CC	CC	CC	CC	CC	CC	CC	CC	CC	CC	CC	CC	CC	CC	CC	CC
PZE-104041409	AA	AA	AA	AA	AA	AA	AA	AA	AA	AA	AA	AA	AA	AA	AA	AA	AA	AA	AA	AA	AA	AA	AA	AA	AA	AA	AA	AA	AA	AA	AA	AA	AA	AA	AA	AA	AA	AA	AA	AA	AA	AA	AA	AA	AA	AA	AA	AA	AA
PZE-108002130	AA	AA	AA	AA	AA	AA	AA	AA	AA	AA	AA	AA	AA	AA	AA	AA	AA	AA	AA	AA	AA	AA	AA	AA	AA	AA	AA	AA	AA	AA	AA	AA	AA	AA	AA	AA	AA	AA	AA	AA	AA	AA	AA	AA	AA	AA	AA	AA	AA
PZE-101224367	AG	AG	AG	AG	AG	AG	GG	GG	AG	AG	GG	AA	AA	AA	AG	GG	GG	AA	AA	AG	AA	GG	AA	AG	AG	AG	AG	AG	AA	GG	AA	AG	AA	AG	AG	AA	GG	AG	AG	AG	AG	GG	AG	GG	AG	AG	AG	AG	AG
PZE-109049079	AA	AA	AA	AA	AA	AA	AA	AA	AA	AA	AA	AA	AA	AA	AA	AA	AA	AA	AA	AA	AA	AA	AA	AA	AA	AA	AA	AA	AA	AA	AA	AA	AA	AA	AA	AA	AA	AA	AA	AA	AA	AA	AA	AA	AA	AA	AA	AA	AA
SYN29941	GG	GG	GG	GG	GG	GG	GG	GG	GG	GG	GG	GG	GG	GG	GG	GG	GG	GG	GG	GG	GG	GG	GG	GG	GG	GG	GG	GG	GG	GG	GG	GG	GG	GG	GG	GG	GG	GG	GG	GG	GG	GG	GG	GG	GG	GG	GG	GG	GG
PZE-104050391	GG	GG	GG	GG	GG	GG	GG	GG	GG	GG	GG	GG	GG	GG	GG	GG	GG	GG	GG	GG	GG	GG	GG	GG	GG	GG	GG	GG	GG	GG	GG	GG	GG	GG	GG	GG	GG	GG	GG	GG	GG	GG	GG	GG	GG	GG	GG	GG	GG
SYN24806	CC	AC	AA	AC	AC	CC	AA	AC	AC	AC	AC	CC	CC	AA	CC	AA	AC	AC	AC	AA	AC	AC	AC	AC	AA	AC	--	AA	AA	AC	AC	AA	AA	AC	AC	AA	CC	AC	AC	AA	CC	AC	CC	AC	AC	AC	--	AC	AC
PZE-108036690	GG	GG	GG	GG	GG	GG	GG	GG	GG	GG	GG	GG	GG	GG	GG	GG	GG	GG	GG	GG	GG	GG	GG	GG	GG	GG	GG	GG	GG	GG	GG	GG	GG	GG	GG	GG	GG	GG	GG	GG	GG	GG	GG	GG	GG	GG	GG	GG	GG
SYN524	GG	GG	GG	GG	GG	GG	GG	GG	GG	GG	GG	GG	GG	GG	GG	GG	GG	GG	GG	GG	GG	GG	GG	GG	GG	GG	GG	GG	GG	GG	GG	GG	GG	GG	GG	GG	GG	GG	GG	GG	GG	GG	GG	GG	GG	GG	GG	GG	GG
SYN11114	GG	GG	GG	GG	GG	GG	GG	GG	GG	GG	GG	GG	GG	GG	GG	GG	GG	GG	GG	GG	GG	GG	GG	GG	GG	GG	GG	GG	GG	GG	GG	GG	GG	GG	GG	GG	GG	GG	GG	GG	GG	GG	GG	GG	GG	GG	GG	GG	GG
PZE-104123974	AA	AA	AA	AA	AA	AA	AA	AA	AA	AA	AA	AA	AA	AA	AA	AA	AA	AA	AA	AA	AA	AA	AA	AA	AA	AA	AA	AA	AA	AA	AA	AA	AA	AA	AA	AA	AA	AA	AA	AA	AA	AA	AA	AA	AA	AA	AA	AA	AA
PZE-106089516	AC	AA	CC	AA	CC	CC	AA	AA	AC	AC	AA	AC	AA	AC	AC	CC	AC	CC	AC	AA	AC	AC	AC	AC	AC	AC	--	AC	CC	CC	CC	AC	CC	AC	AC	AC	AA	AC	AC	AC	AC	CC	AC	AC	CC	AC	--	--	AC
PZE-106034372	CC	AA	CC	AA	AC	CC	AC	AC	AC	CC	CC	AC	AC	AC	AC	CC	AA	CC	AA	AA	AC	CC	CC	CC	AC	--	CC	AC	AC	AA	AA	AC	AC	AC	AC	AC	AC	AC	--	CC	AC	CC	AC	AC	CC	AA	AA	AA	AA
SYN7438	AA	AA	AG	AA	AA	AG	AA	AA	AG	AA	AA	AG	AA	AA	AA	AA	AA	AA	AA	GG	AA	GG	AA	AG	AG	--	--	AG	AG	AA	AA	AG	AA	AA	AA	AA	AA	AG	--	AA	AA	AG	AA	AA	AA	AA	AA	AA	--
PZE-102080069	GG	GG	GG	GG	GG	GG	GG	GG	GG	GG	GG	GG	GG	GG	GG	GG	GG	GG	GG	GG	GG	GG	GG	GG	GG	GG	GG	GG	GG	GG	GG	GG	GG	GG	GG	GG	GG	GG	GG	GG	GG	GG	GG	GG	GG	GG	GG	GG	GG
SYN14368	AA	AA	AA	AA	AA	AA	AA	AA	AA	AA	AA	AA	AA	AA	AA	AA	AA	AA	AA	AA	AA	AA	AA	AA	AA	AA	AA	AA	AA	AA	AA	AA	AA	AA	AA	AA	AA	AA	AA	AA	AA	AA	AA	AA	AA	AA	AA	AA	AA
PZE-106045624	--	--	--	--	--	--	--	--	--	--	--	--	--	--	--	--	--	--	--	--	--	--	--	--	--	--	--	--	--	--	--	--	--	--	--	--	--	--	--	--	--	--	--	--	--	--	--	--	--
PZE-108076067	AA	AA	AA	AA	AA	AA	AA	AA	AA	AA	AA	AA	AA	AA	AA	AA	AA	AA	AA	AA	AA	AA	AA	AA	AA	AA	AA	AA	AA	AA	AA	AA	AA	AA	AA	AA	AA	AA	AA	AA	AA	AA	AA	AA	AA	AA	AA	AA	AA
PZE-109012555	GG	GG	GG	GG	GG	GG	GG	GG	GG	GG	GG	GG	GG	GG	GG	GG	GG	GG	GG	GG	GG	GG	GG	GG	GG	GG	GG	GG	GG	GG	GG	GG	GG	GG	GG	GG	GG	GG	GG	GG	GG	GG	GG	GG	GG	GG	GG	GG	GG
PZE-106087627	AG	GG	AA	GG	AA	AA	GG	GG	AG	AG	GG	AG	GG	AG	AG	AA	AG	AA	AG	GG	AG	AG	AG	AG	AG	AG	--	AG	AA	AA	AA	AG	AA	AG	AG	AG	GG	AG	AG	AG	AG	AA	AG	AG	AA	AG	GG	AG	AG
PZE-109027307	AA	AA	AA	AA	AA	AA	AA	AA	AA	AA	AA	AA	AA	AA	AA	AA	AA	AA	AA	AA	AA	AA	AA	AA	AA	AA	AA	AA	AA	AA	AA	AA	AA	AA	AA	AA	AA	AA	AA	AA	AA	AA	AA	AA	AA	AA	AA	AA	AA
SYN15057	AA	AA	AA	AA	AA	AA	AA	AA	AA	AA	AA	AA	AA	AA	AA	AA	AA	AA	AA	AA	AA	AA	AA	AA	AA	AA	AA	AA	AA	AA	AA	AA	AA	AA	AA	AA	AA	AA	AA	AA	AA	AA	AA	AA	AA	AA	AA	AA	AA
SYN21564	CC	CC	CC	CC	CC	CC	CC	CC	CC	CC	CC	CC	CC	CC	CC	CC	CC	CC	CC	CC	CC	CC	CC	CC	CC	CC	CC	CC	CC	CC	CC	CC	CC	CC	CC	CC	CC	CC	CC	CC	CC	CC	CC	CC	CC	CC	CC	CC	CC
PZE-103157460	CC	CC	CC	CC	CC	CC	CC	CC	CC	CC	CC	CC	CC	CC	CC	CC	CC	CC	CC	CC	CC	CC	CC	CC	CC	CC	CC	CC	CC	CC	CC	CC	CC	CC	CC	CC	CC	CC	CC	CC	CC	CC	CC	CC	CC	CC	CC	CC	CC
PZE-107032657	AG	GG	AG	AG	AG	AA	AA	AG	GG	AG	AG	AG	AG	AG	AG	AG	AG	AG	AG	AG	AG	AG	AA	AG	AG	AG	AG	GG	GG	AG	AG	AG	AG	AG	GG	AG	AA	AG	AG	AG	AG	GG	AG	AG	GG	AG	AG	AG	AG
PZE-106007874	AA	CC	AA	CC	AC	AA	AC	AC	CC	AA	AA	AC	AC	AC	AC	AC	CC	AA	CC	CC	AC	AA	AA	AC	AC	AC	AC	AC	AC	AC	CC	AC	AC	AC	AA	AC	AC	--	AC	AA	AC	AA	AC	AC	AA	CC	CC	CC	--
SYN31570	AG	AA	AA	AA	AG	AA	AG	GG	AG	AG	AG	GG	AA	AA	AG	GG	GG	AG	GG	GG	AG	AG	AG	AA	AG	AG	--	AA	AG	AG	AG	GG	GG	GG	AA	AA	AA	AG	AG	GG	AG	AG	AG	AA	AG	AG	--	AG	AG
PZE-101100477	AG	AG	GG	GG	AA	AA	GG	AG	AG	GG	GG	AG	AG	AG	AG	AG	AG	AG	GG	AG	AA	AG	GG	GG	AG	--	AG	--	GG	AG	AA	AG	AG	GG	AG	AG	GG	--	--	--	AG	GG	GG	AG	AA	AG	AA	--	--
PZE-108091190	AG	AA	AG	GG	AG	GG	AG	AG	GG	GG	AG	AA	AG	AA	AG	AG	AG	AG	AG	GG	AA	AG	AG	AG	AA	AG	AG	AG	AG	AG	AG	AG	AA	AG	GG	AG	AG	--	--	AG	AG	AG	AG	AG	AA	AG	GG	GG	GG
SYN26605	AG	GG	GG	GG	AG	GG	AG	AG	GG	AG	AG	AG	GG	GG	AG	AA	AG	AG	AG	AG	AG	GG	AG	GG	AA	--	--	GG	AG	AG	AG	AG	AA	AG	GG	GG	AG	AG	AG	AA	AG	AG	AG	GG	AG	--	GG	AG	--
PZE-105109096	GG	GG	GG	GG	GG	GG	GG	GG	GG	GG	GG	GG	GG	GG	GG	GG	GG	GG	GG	GG	GG	GG	GG	GG	GG	GG	GG	GG	GG	GG	GG	GG	GG	GG	GG	GG	GG	GG	GG	GG	GG	GG	GG	GG	GG	GG	GG	GG	GG
SYN32729	AA	AA	AA	AA	AA	AA	AA	AA	AA	AA	AA	AA	AA	AA	AA	AA	AA	AA	AA	AA	AA	AA	AA	AA	AA	AA	AA	AA	AA	AA	AA	AA	AA	AA	AA	AA	AA	AA	AA	AA	AA	AA	AA	AA	AA	AA	AA	AA	AA
PZE-101058274	AA	AA	AA	AA	AA	AA	AA	AA	AA	AA	AA	AA	AA	AA	AA	AA	AA	AA	AA	AA	AA	AA	AA	AA	AA	AA	AA	AA	AA	AA	AA	AA	AA	AA	AA	AA	AA	AA	AA	AA	AA	AA	AA	AA	AA	AA	AA	AA	AA
PZE-109027564	GG	GG	GG	GG	GG	GG	GG	GG	GG	GG	GG	GG	GG	GG	GG	GG	GG	GG	GG	GG	GG	GG	GG	GG	GG	GG	GG	GG	GG	GG	GG	GG	GG	GG	GG	GG	GG	GG	GG	GG	GG	GG	GG	GG	GG	GG	GG	GG	GG
PZE-105070840	AA	AA	AA	AA	AA	AA	AA	AA	AA	AA	AA	AA	AA	AA	AA	AA	AA	AA	AA	AA	AA	AA	AA	AA	AA	AA	AA	AA	AA	AA	AA	AA	AA	AA	AA	AA	AA	AA	AA	AA	AA	AA	AA	AA	AA	AA	AA	AA	AA
SYN23445	GG	GG	GG	GG	GG	GG	GG	GG	GG	GG	GG	GG	GG	GG	GG	GG	GG	GG	GG	GG	GG	GG	GG	GG	GG	GG	GG	GG	GG	GG	GG	GG	GG	GG	GG	GG	GG	GG	GG	GG	GG	GG	GG	GG	GG	GG	GG	GG	GG
PZE-103082105	AG	AA	AA	AA	AG	AA	AG	GG	AA	AG	AG	AG	AA	AA	AG	GG	GG	AG	AG	GG	AG	AG	AG	AA	AG	--	--	AA	AG	AG	AG	GG	GG	GG	AA	AA	AG	AG	AG	GG	AG	AG	AG	AA	AG	--	--	--	--
PZE-110057174	GG	GG	AG	GG	GG	AG	GG	GG	AG	GG	GG	AG	GG	GG	GG	GG	GG	GG	GG	AG	GG	AA	GG	AG	AG	GG	GG	AG	AG	GG	GG	AG	GG	GG	GG	GG	GG	--	GG	GG	GG	AG	GG	GG	GG	GG	GG	GG	GG
PZE-108062087	AC	AA	AC	CC	AC	AC	CC	AA	CC	CC	CC	AA	AC	AA	AA	AC	AC	AC	CC	CC	AC	AC	AC	CC	AA	AC	AC	AC	AC	AC	CC	AC	AA	AC	CC	AC	AC	--	AA	AC	AC	AC	AC	AC	AA	--	CC	CC	CC
SYN21966	GG	AA	GG	AA	AG	GG	AG	AG	AA	GG	GG	AG	AG	AG	AG	AG	AA	GG	AA	AA	AG	GG	GG	AG	AG	AG	AG	AG	AG	AG	AA	AG	AG	AG	GG	AG	AG	AG	AG	GG	AG	GG	AG	AG	GG	AA	AA	AA	AG
PZE-108131479	AA	AA	AA	AA	AA	AA	AA	AA	AA	AA	AA	AA	AA	AA	AA	AA	AA	AA	AA	AA	AA	AA	AA	AA	AA	AA	AA	AA	AA	AA	AA	AA	AA	AA	AA	AA	AA	AA	AA	AA	AA	AA	AA	AA	AA	AA	AA	AA	AA
PZE-109027216	CC	AC	AC	CC	AC	AA	AA	AC	AA	CC	CC	AA	AC	AA	CC	AC	CC	AA	AA	CC	AA	CC	AC	AA	AA	AC	AC	AC	AC	AC	CC	AC	AC	AC	AC	AC	AC	AC	AC	AC	AC	AC	AA	AC	AA	--	AA	--	AC
PZE-110042018	GG	GG	GG	GG	GG	GG	GG	GG	GG	GG	GG	GG	GG	GG	GG	GG	GG	GG	GG	GG	GG	GG	GG	GG	GG	GG	GG	GG	GG	GG	GG	GG	GG	GG	GG	GG	GG	GG	GG	GG	GG	GG	GG	GG	GG	GG	GG	GG	GG
PZE-103035114	AA	AA	AA	AA	AA	AA	AA	AA	AA	AA	AA	AA	AA	AA	AA	AA	AA	AA	AA	AA	AA	AA	AA	AA	AA	AA	AA	AA	AA	AA	AA	AA	AA	AA	AA	AA	AA	AA	AA	AA	AA	AA	AA	AA	AA	AA	AA	AA	AA
PZE-108038271	AC	CC	AC	AA	AC	AC	AA	CC	AA	AA	AA	CC	AC	CC	CC	CC	AC	AC	AA	AA	AC	AC	AC	AA	CC	AC	AC	AC	AC	AC	AA	AC	CC	AC	AA	AC	AC	CC	CC	AC	AC	AC	AC	AC	CC	AC	AA	AA	AA
PZE-104157368	TT	AT	TT	AT	AA	TT	AT	TT	AT	AT	AT	AT	AA	AT	AT	TT	AA	AT	AA	AA	AT	AT	AT	AT	AT	AT	AT	AA	AT	AA	TT	TT	AA	TT	AT	TT	AT	AT	AT	AA	AA	TT	TT	AA	AA	AT	AA	AA	AT
PZE-101150712	AA	AA	AA	AA	AA	AA	AA	AA	AA	AA	AA	AA	AA	AA	AA	AA	AA	AA	AA	AA	AA	AA	AA	AA	AA	AA	AA	AA	AA	AA	AA	AA	AA	AA	AA	AA	AA	AA	AA	AA	AA	AA	AA	AA	AA	AA	AA	AA	AA
PZE-104053258	GG	GG	GG	GG	GG	GG	GG	GG	GG	GG	GG	GG	GG	GG	GG	GG	GG	GG	GG	GG	GG	GG	GG	GG	GG	GG	GG	GG	GG	GG	GG	GG	GG	GG	GG	GG	GG	GG	GG	GG	GG	GG	GG	GG	GG	GG	GG	GG	GG
PZE-101182552	AG	AG	AG	AG	AG	GG	AA	AA	AG	AG	AA	GG	GG	GG	AG	AG	AG	GG	AG	AG	GG	AA	AG	AG	AG	--	--	AG	GG	AG	GG	AG	GG	AG	AG	GG	AA	AG	AG	GG	AG	AA	AG	AG	GG	AG	AG	GG	GG
PZE-102043018	AA	AA	AA	AA	AA	AA	AA	AA	AA	AA	AA	AA	AA	AA	AA	AA	AA	AA	AA	AA	AA	AA	AA	AA	AA	AA	AA	AA	AA	AA	AA	AA	AA	AA	AA	AA	AA	AA	AA	AA	AA	AA	AA	AA	AA	AA	AA	AA	AA
PZE-105038994	GG	GG	GG	GG	GG	GG	GG	GG	GG	GG	GG	GG	GG	GG	GG	GG	GG	GG	GG	GG	GG	GG	GG	GG	GG	GG	GG	GG	GG	GG	GG	GG	GG	GG	GG	GG	GG	GG	GG	GG	GG	GG	GG	GG	GG	GG	GG	GG	GG
SYN20717	GG	GG	GG	GG	GG	GG	GG	GG	GG	GG	GG	GG	GG	GG	GG	GG	GG	GG	GG	GG	GG	GG	GG	GG	GG	GG	GG	GG	GG	GG	GG	GG	GG	GG	GG	GG	GG	GG	GG	GG	GG	GG	GG	GG	GG	GG	GG	GG	GG
PZE-102149656	AA	AA	AA	AA	AA	AA	AA	AA	AA	AA	AA	AA	AA	AA	AA	AA	AA	AA	AA	AA	AA	AA	AA	AA	AA	AA	AA	AA	AA	AA	AA	AA	AA	AA	AA	AA	AA	AA	AA	AA	AA	AA	AA	AA	AA	AA	AA	AA	AA
SYN2119	AA	AG	GG	GG	AG	AA	GG	AA	AG	AA	AG	AG	GG	GG	AA	AG	AG	GG	GG	GG	AG	AA	GG	AG	GG	AG	AG	AA	AG	AG	AG	GG	AG	GG	AG	AA	AG	GG	GG	GG	AA	AG	AG	AG	AG	AA	AG	AG	AG
PZE-102069529	AG	AG	AA	AG	GG	AG	AG	GG	GG	AA	AG	GG	AA	AG	AG	AG	GG	AG	AG	GG	GG	AG	AG	GG	GG	--	--	GG	AG	AG	AA	AG	AA	GG	AA	AA	AG	--	AG	AA	AG	AG	AG	AG	GG	AA	AG	AA	--
PZE-104033489	AA	AA	AA	AA	AA	AA	AA	AA	AA	AA	AA	AA	AA	AA	AA	AA	AA	AA	AA	AA	AA	AA	AA	AA	AA	AA	AA	AA	AA	AA	AA	AA	AA	AA	AA	AA	AA	AA	AA	AA	AA	AA	AA	AA	AA	AA	AA	AA	AA
PZE-108057442	AG	AA	AG	GG	AG	AG	GG	AA	GG	GG	GG	AA	AG	AA	AA	AA	AG	AG	GG	GG	AG	AG	AG	GG	AA	--	--	AG	AG	AG	GG	AG	AA	AG	GG	AG	AG	--	--	AG	AG	AG	AG	AG	AA	--	GG	GG	GG
PZE-109097849	GG	GG	AG	AG	AG	GG	GG	AG	AG	AA	AA	AG	GG	AG	AA	AA	AG	AG	GG	AA	GG	AA	AG	GG	AG	--	--	AG	GG	GG	AA	AG	AA	AG	AG	AA	GG	AG	AG	AG	AG	AG	GG	AA	GG	AG	AG	AG	AG
PZE-106079922	AC	CC	AA	CC	AA	AA	CC	CC	AC	AC	CC	AC	CC	AC	AC	AA	AC	AA	AC	CC	CC	AC	AC	AA	AC	AC	AC	AC	AA	AA	AA	AC	AA	AC	AC	AC	AC	AC	AC	AC	AC	AA	AC	AC	AA	CC	CC	CC	AC
SYN34677	GG	AG	AG	GG	AG	AA	AA	AG	AA	GG	GG	AA	AA	AA	GG	AG	GG	AG	AA	GG	AA	GG	AG	AA	AA	AG	--	AG	AG	AG	GG	AG	GG	GG	AG	AG	AG	AG	AG	AG	AG	AG	AA	GG	AA	AG	AG	AG	AG
SYN12737	AG	AA	AG	GG	AG	AG	GG	AA	GG	GG	GG	AA	AG	AA	AA	AG	AG	AG	GG	GG	AG	AG	AG	GG	AA	AG	AG	AG	AG	AG	GG	AG	AA	AG	GG	AG	AG	AA	AA	AG	AG	AG	AG	AG	AA	--	GG	GG	--
SYN9690	AA	AA	AA	AA	AA	AA	AA	AA	AA	AA	AA	AA	AA	AA	AA	AA	AA	AA	AA	AA	AA	AA	AA	AA	AA	AA	AA	AA	AA	AA	AA	AA	AA	AA	AA	AA	AA	AA	AA	AA	AA	AA	AA	AA	AA	AA	AA	AA	AA
PZE-101066291	AA	AA	AA	AA	AA	AA	AA	AA	AA	AA	AA	AA	AA	AA	AA	AA	AA	AA	AA	AA	AA	AA	AA	AA	AA	AA	AA	AA	AA	AA	AA	AA	AA	AA	AA	AA	AA	AA	AA	AA	AA	AA	AA	AA	AA	AA	AA	AA	AA
PZE-105006095	AG	AA	GG	AG	AG	AA	AG	AA	AG	GG	AA	AA	AA	AA	AA	AA	AA	GG	AG	AG	AG	GG	GG	AG	AA	GG	GG	AG	GG	AG	AG	AA	AG	GG	GG	AG	AG	GG	GG	GG	GG	GG	AA	GG	AG	--	AG	AG	AG
PZE-108042666	GG	GG	GG	GG	GG	GG	GG	GG	GG	GG	GG	GG	GG	GG	GG	GG	GG	GG	GG	GG	GG	GG	GG	GG	GG	GG	GG	GG	GG	GG	GG	GG	GG	GG	GG	GG	GG	GG	GG	GG	GG	GG	GG	GG	GG	GG	GG	GG	GG
PZE-108067466	CC	CC	CC	CC	CC	CC	CC	CC	CC	CC	CC	CC	CC	CC	CC	CC	CC	CC	CC	CC	CC	CC	CC	CC	CC	CC	CC	CC	CC	CC	CC	CC	CC	CC	CC	CC	CC	CC	CC	CC	CC	CC	CC	CC	CC	CC	CC	CC	CC
SYN23915	AA	--	AA	--	AA	AA	--	--	AA	AA	--	AA	--	AA	AA	AA	AA	AA	AA	--	--	AA	AA	AA	AA	AA	AA	AA	--	AA	AA	AA	AA	AA	AA	AA	AA	AA	AA	AA	AA	AA	AA	AA	AA	AA	AA	AA	AA
PZE-104043636	GG	GG	GG	GG	GG	GG	GG	GG	GG	GG	GG	GG	GG	GG	GG	GG	GG	GG	GG	GG	GG	GG	GG	GG	GG	GG	GG	GG	GG	GG	GG	GG	GG	GG	GG	GG	GG	GG	GG	GG	GG	GG	GG	GG	GG	GG	GG	GG	GG
PZE-105137112	CC	CC	CC	CC	CC	CC	CC	CC	CC	CC	CC	CC	CC	CC	CC	CC	CC	CC	CC	CC	CC	CC	CC	CC	CC	CC	CC	CC	CC	CC	CC	CC	CC	CC	CC	CC	CC	CC	CC	CC	CC	CC	CC	CC	CC	CC	CC	CC	CC
PZE-104042136	CC	CC	CC	CC	CC	CC	CC	CC	CC	CC	CC	CC	CC	CC	CC	CC	CC	CC	CC	CC	CC	CC	CC	CC	CC	CC	CC	CC	CC	CC	CC	CC	CC	CC	CC	CC	CC	CC	CC	CC	CC	CC	CC	CC	CC	CC	CC	CC	CC
PZA02479.1	AA	AG	GG	AG	AG	AA	AG	AA	AG	AA	AA	AG	GG	GG	AA	AG	AA	AG	GG	GG	AG	AA	GG	AA	GG	AG	AG	AG	AG	AG	AA	AG	AG	GG	AG	AA	AG	--	--	--	AA	AA	AG	AG	AA	AG	GG	AG	AG
PZE-107082619	AC	CC	AC	AC	AC	AA	AC	AC	CC	AC	AA	AA	AC	AC	AC	AC	AC	AC	AC	AC	AA	AC	AA	AC	AC	AC	AC	CC	CC	AC	AC	AC	AC	AC	CC	AC	AA	AC	AC	AC	AA	CC	AC	AA	CC	--	--	CC	CC
PZE-105047805	AA	AA	AA	AA	AA	AA	AA	AA	AA	AA	AA	AA	AA	AA	AA	AA	AA	AA	AA	AA	AA	AA	AA	AA	AA	AA	AA	AA	AA	AA	AA	AA	AA	AA	AA	AA	AA	AA	AA	AA	AA	AA	AA	AA	AA	AA	AA	AA	AA
PZE-104157101	AA	AG	AA	AG	GG	AA	AG	AA	AG	AG	AG	AG	GG	AG	AG	AA	GG	AG	GG	GG	AG	AG	AG	AG	AG	AG	AG	GG	AG	GG	AA	AA	GG	AG	AG	AA	AG	AG	AG	GG	GG	AA	AA	GG	GG	AG	--	GG	--
PZE-101027807	CC	CC	CC	CC	CC	CC	CC	CC	CC	CC	CC	CC	CC	CC	CC	CC	CC	CC	CC	CC	CC	CC	CC	CC	CC	CC	CC	CC	CC	CC	CC	CC	CC	CC	CC	CC	CC	CC	CC	CC	CC	CC	CC	CC	CC	CC	CC	CC	CC
PZE-105041298	CC	CC	CC	CC	CC	CC	CC	CC	CC	CC	CC	CC	CC	CC	CC	CC	CC	CC	CC	CC	CC	CC	CC	CC	CC	CC	CC	CC	CC	CC	CC	CC	CC	CC	CC	CC	CC	CC	CC	CC	CC	CC	CC	CC	CC	CC	CC	CC	CC
SYN35654	AG	AG	AA	AA	AG	AG	AA	AG	AG	AA	AA	AG	AG	AG	AG	AG	AA	AG	AG	AG	GG	AG	AA	AA	AG	AG	AA	AG	AA	AG	GG	AG	AG	AA	AG	AG	AG	AG	AG	GG	AG	AA	AA	GG	GG	AG	GG	AG	--
PZE-106061440	GG	GG	GG	GG	GG	GG	GG	GG	GG	GG	GG	GG	GG	GG	GG	GG	GG	GG	GG	GG	GG	GG	GG	GG	GG	GG	GG	GG	GG	GG	GG	GG	GG	GG	GG	GG	GG	GG	GG	GG	GG	GG	GG	GG	GG	GG	GG	GG	GG
SYN6084	AG	AA	AG	AG	AA	AG	GG	AG	AG	AG	AA	AG	AG	GG	AG	AA	AA	AG	GG	AA	GG	AA	AG	GG	GG	AG	AG	GG	AG	AG	AG	AG	AG	AG	GG	AG	AG	AG	AG	AG	AG	AA	GG	AG	AG	--	GG	AG	--
PZE-102096199	GG	GG	GG	GG	GG	GG	GG	GG	GG	GG	GG	GG	GG	GG	GG	GG	GG	GG	GG	GG	GG	GG	GG	GG	GG	GG	GG	GG	GG	GG	GG	GG	GG	GG	GG	GG	GG	GG	GG	GG	GG	GG	GG	GG	GG	GG	GG	GG	GG
PZE-106018222	GG	AA	GG	AA	AG	GG	AG	AG	AG	GG	GG	AG	AG	AG	AG	GG	AA	GG	AA	AA	AG	GG	GG	GG	AG	AG	GG	AG	AG	AG	AA	AG	AG	AG	GG	AG	AG	AG	AG	GG	AG	GG	AG	AG	GG	AA	AA	AA	AA
PZE-109019784	AA	AA	AA	AA	AA	AA	AA	AA	AA	AA	AA	AA	AA	AA	AA	AA	AA	AA	AA	AA	AA	AA	AA	AA	AA	AA	AA	AA	AA	AA	AA	AA	AA	AA	AA	AA	AA	AA	AA	AA	AA	AA	AA	AA	AA	AA	AA	AA	AA
SYN34947	AA	AA	AA	AA	AA	AA	AA	AA	AA	AA	AA	AA	AA	AA	AA	AA	AA	AA	AA	AA	AA	AA	AA	AA	AA	AA	AA	AA	AA	AA	AA	AA	AA	AA	AA	AA	AA	AA	AA	AA	AA	AA	AA	AA	AA	AA	AA	AA	AA
PZE-106043310	CC	AA	CC	AA	AC	CC	AC	AC	AC	CC	AA	AC	AC	AC	CC	CC	AC	CC	AA	AA	AC	CC	CC	CC	CC	--	--	AC	AA	AA	AA	AC	AC	AA	AC	AC	AC	AC	AC	AC	AC	CC	AC	AA	CC	AA	AA	AA	AA
SYN9992	CC	CC	CC	CC	CC	CC	CC	CC	CC	CC	CC	CC	CC	CC	CC	CC	CC	CC	CC	CC	CC	CC	CC	CC	CC	CC	CC	CC	CC	CC	CC	CC	CC	CC	CC	CC	CC	CC	CC	CC	CC	CC	CC	CC	CC	CC	CC	CC	CC
PZE-108046270	GG	GG	GG	GG	GG	GG	GG	GG	GG	GG	GG	GG	GG	GG	GG	GG	GG	GG	GG	GG	GG	GG	GG	GG	GG	GG	GG	GG	GG	GG	GG	GG	GG	GG	GG	GG	GG	GG	GG	GG	GG	GG	GG	GG	GG	GG	GG	GG	GG
PZE-101153599	CC	CC	CC	CC	CC	CC	CC	CC	CC	CC	CC	CC	CC	CC	CC	CC	CC	CC	CC	CC	CC	CC	CC	CC	CC	CC	CC	CC	CC	CC	CC	CC	CC	CC	CC	CC	CC	CC	CC	CC	CC	CC	CC	CC	CC	CC	CC	CC	CC
SYN7304	GG	GG	GG	GG	GG	GG	GG	GG	GG	GG	GG	GG	GG	GG	GG	GG	GG	GG	GG	GG	GG	GG	GG	GG	GG	GG	GG	GG	GG	GG	GG	GG	GG	GG	GG	GG	GG	GG	GG	GG	GG	GG	GG	GG	GG	GG	GG	GG	GG
PZE-104022145	AA	AG	GG	AG	GG	AA	AG	AA	AA	AA	AG	AG	AG	GG	AA	AG	AG	GG	AG	GG	AG	AG	GG	GG	GG	AG	AG	AA	AG	GG	AG	AG	AG	GG	GG	AG	AG	AG	AG	GG	AA	AG	AG	GG	AG	AA	AG	AG	AG
PZE-106053643	AA	AA	AA	AA	AA	AA	AA	AA	AA	AA	AA	AA	AA	AA	AA	AA	AA	AA	AA	AA	AA	AA	AA	AA	AA	AA	AA	AA	AA	AA	AA	AA	AA	AA	AA	AA	AA	AA	AA	AA	AA	AA	AA	AA	AA	AA	AA	AA	AA
PZE-110083604	AA	AA	AA	AA	AA	AA	AA	AA	AA	AA	AA	AA	AA	AA	AA	AA	AA	AA	AA	AA	AA	AA	AA	AA	AA	AA	AA	AA	AA	AA	AA	AA	AA	AA	AA	AA	AA	AA	AA	AA	AA	AA	AA	AA	AA	AA	AA	AA	AA
PZE-102092721	AC	AC	CC	AC	AA	AC	AC	AA	AA	CC	AC	AA	CC	AC	AC	AC	AA	AC	AC	AA	AA	AC	AC	AA	AA	CC	CC	AA	AC	AC	AC	AC	AC	AC	CC	CC	AC	CC	CC	CC	AC	AC	AC	AC	AA	CC	AC	AC	AC
PZE-108046193	GG	GG	GG	GG	GG	GG	GG	GG	GG	GG	GG	GG	GG	GG	GG	GG	GG	GG	GG	GG	GG	GG	GG	GG	GG	GG	GG	GG	GG	GG	GG	GG	GG	GG	GG	GG	GG	GG	GG	GG	GG	GG	GG	GG	GG	GG	GG	GG	GG
PZE-105141173	GG	GG	GG	GG	GG	GG	GG	GG	GG	GG	GG	GG	GG	GG	GG	GG	GG	GG	GG	GG	GG	GG	GG	GG	GG	GG	GG	GG	GG	GG	GG	GG	GG	GG	GG	GG	GG	GG	GG	GG	GG	GG	GG	GG	GG	GG	GG	GG	GG
PZE-107035032	AA	AA	GG	AA	AA	AA	GG	AA	AA	GG	GG	AA	AA	AA	AA	AA	AA	AA	AA	AA	AA	AA	GG	GG	AA	AA	AA	AA	GG	AA	AA	AA	AA	AA	AA	AA	AA	AA	AA	AA	AA	GG	AA	AA	AA	AA	AA	AA	AA
PZE-104077676	AA	AA	AA	AA	AA	AA	AA	AA	AA	AA	AA	AA	AA	AA	AA	AA	AA	AA	AA	AA	AA	AA	AA	AA	AA	AA	AA	AA	AA	AA	AA	AA	AA	AA	AA	AA	AA	AA	AA	AA	AA	AA	AA	AA	AA	AA	AA	AA	AA
SYN19160	AA	AA	CC	AA	CC	CC	AA	AA	AA	AA	AA	AA	AA	AA	AA	CC	AA	AA	AA	AA	AA	AA	AA	AA	AA	AA	--	AA	CC	AA	CC	CC	CC	AA	AA	AA	AA	AA	AA	AA	AA	AA	CC	AA	AA	AA	AA	AA	AA
PZE-104113905	--	AG	GG	GG	AG	--	GG	AA	AG	--	--	AG	GG	GG	--	AG	AG	AG	GG	GG	AG	--	GG	--	GG	AG	AG	--	AG	AG	AA	GG	AG	GG	AG	AA	AG	AG	AG	AG	--	--	AG	AG	AG	--	GG	AG	AG
PZE-101256289	AA	AA	AA	AA	AA	AA	AA	AA	AA	AA	AA	AA	AA	AA	AA	AA	AA	AA	AA	AA	AA	AA	AA	AA	AA	AA	AA	AA	AA	AA	AA	AA	AA	AA	AA	AA	AA	AA	AA	AA	AA	AA	AA	AA	AA	AA	AA	AA	AA
PZA00987.1	AA	AA	AA	AA	AA	AA	AA	AA	AA	AA	AA	AA	AA	AA	AA	AA	AA	AA	AA	AA	AA	AA	AA	AA	AA	AA	AA	AA	AA	AA	AA	AA	AA	AA	AA	AA	AA	AA	AA	AA	AA	AA	AA	AA	AA	AA	AA	AA	AA
PZA02663.1	GG	GG	GG	GG	GG	GG	GG	GG	GG	GG	GG	GG	GG	GG	GG	GG	GG	GG	GG	GG	GG	GG	GG	GG	GG	GG	GG	GG	GG	GG	GG	GG	GG	GG	GG	GG	GG	GG	GG	GG	GG	GG	GG	GG	GG	GG	GG	GG	GG
SYN11795	AA	GG	AG	AA	AG	AA	AG	GG	AG	GG	AG	AG	GG	AG	GG	AG	AA	AG	AG	AA	AG	AG	AA	AG	AG	AG	AG	GG	AG	AG	AG	AG	GG	AA	AG	AA	AG	AG	AG	AG	AG	AG	AG	AG	AG	AG	AA	--	AG
PZE-106008147	AA	GG	AA	GG	AG	AA	AG	AG	GG	AA	AA	AG	AG	AG	AG	AG	GG	AA	GG	GG	AG	AA	AA	AG	AG	AG	AG	AG	AG	AG	GG	AG	AG	AG	AA	AG	AG	AG	AG	--	AG	AA	AG	AG	AA	GG	GG	GG	GG
PZE-109052137	AA	AG	AG	AA	AG	GG	GG	AG	GG	AA	AA	GG	AG	GG	AA	AG	AA	GG	GG	AA	GG	AA	AG	GG	GG	AG	AG	AG	AG	AG	AA	AG	AG	AG	AG	AG	AG	AG	AG	AG	AG	AG	GG	AG	GG	AG	GG	AG	AG
PZE-101029689	GG	GG	GG	GG	GG	GG	GG	GG	GG	GG	GG	GG	GG	GG	GG	GG	GG	GG	GG	GG	GG	GG	GG	GG	GG	GG	GG	GG	GG	GG	GG	GG	GG	GG	GG	GG	GG	GG	GG	GG	GG	GG	GG	GG	GG	GG	GG	GG	GG
PZE-105166637	GG	GG	GG	GG	GG	GG	GG	GG	GG	GG	GG	GG	GG	GG	GG	GG	GG	GG	GG	GG	GG	GG	GG	GG	GG	GG	GG	GG	GG	GG	GG	GG	GG	GG	GG	GG	GG	GG	GG	GG	GG	GG	GG	GG	GG	GG	GG	GG	GG
ZM013577-0615	AG	AG	GG	AG	AA	AG	AG	AA	AA	GG	AA	AA	GG	AG	AG	AG	AA	GG	AG	AA	AA	AG	AG	AA	AA	AG	GG	AA	AG	AG	AG	AG	AG	AA	GG	GG	AG	AG	AG	GG	AG	AG	AG	AA	AA	GG	AG	AG	AG
PZE-108059088	AG	AA	AG	GG	AG	AG	GG	AA	GG	GG	GG	AA	AG	AA	AA	AG	AG	AG	GG	GG	AG	AG	AG	GG	AA	AG	--	AG	AG	AG	GG	AG	AA	AG	GG	AG	AG	--	--	AG	AG	AG	AG	AG	AA	AG	GG	GG	GG
PZE-105047974	AA	GG	AG	AA	AG	AA	AG	GG	AG	GG	AG	AG	GG	AG	GG	AG	AA	AG	AG	AA	AG	AG	AA	AG	AG	AG	AG	GG	AG	AG	AG	AG	GG	AA	AG	AA	AG	AG	AG	AG	AG	AG	AG	AG	AG	AG	AA	AG	AG
SYN25173	AG	AG	GG	GG	AG	AG	GG	AG	AG	GG	GG	AG	AG	AG	AG	AG	AG	AG	AG	AG	AA	AG	GG	GG	AG	--	GG	AG	GG	AG	AA	AG	AG	GG	AG	AG	AG	--	--	AA	AG	GG	GG	AA	AA	AG	AA	--	AA
SYN5704	AA	AG	GG	GG	AG	AA	GG	AA	AG	AA	AG	AG	GG	GG	AA	AG	AG	GG	GG	GG	AG	AA	GG	AG	GG	AG	AG	AA	AG	AG	AG	GG	AG	GG	AG	AA	AG	--	GG	GG	AA	AG	AG	AG	AG	AA	AG	AG	AG
PZE-106080884	AG	AA	GG	AA	GG	GG	AA	AA	AG	AG	AA	AG	AA	AG	AG	GG	AG	GG	AG	AA	AA	AG	AG	GG	AG	AG	--	AG	GG	GG	GG	AG	GG	AG	AG	AG	AG	AG	AG	AG	AG	GG	AG	AG	GG	AG	AA	AG	AG
PZE-106081873	AG	GG	AG	GG	AG	AG	GG	GG	AG	AG	GG	AG	GG	AG	AG	AG	AG	AG	AG	GG	GG	AG	AG	AG	AG	AG	AG	AG	AG	AG	AG	AG	AG	AG	AG	AG	AG	AG	AG	AG	AG	AG	AG	AG	AG	AG	GG	AG	AG
PZE-101094237	AG	AG	AA	AA	GG	AG	AA	AG	AG	AA	AA	AG	AG	AG	AG	AG	AG	AG	AA	AG	GG	AG	AA	AA	AG	--	AG	--	AA	AG	GG	AG	AG	AA	AG	AG	AA	AG	AG	GG	AG	AA	AA	AG	GG	GG	GG	--	--
PZE-102089108	CC	CC	CC	CC	CC	CC	CC	CC	CC	CC	CC	CC	CC	CC	CC	CC	CC	CC	CC	CC	CC	CC	CC	CC	CC	CC	CC	CC	CC	CC	CC	CC	CC	CC	CC	CC	CC	CC	CC	CC	CC	CC	CC	CC	CC	CC	CC	CC	CC
PZE-104024889	AA	AA	AA	AA	AA	AA	AA	AA	AA	AA	AA	AA	AA	AA	AA	AA	AA	AA	AA	AA	AA	AA	AA	AA	AA	AA	AA	AA	AA	AA	AA	AA	AA	AA	AA	AA	AA	AA	AA	AA	AA	AA	AA	AA	AA	AA	AA	AA	AA
PZE-104127244	AA	AA	AA	AA	AA	AA	AA	AA	AA	AA	AA	AA	AA	AA	AA	AA	AA	AA	AA	AA	AA	AA	AA	AA	AA	AA	AA	AA	AA	AA	AA	AA	AA	AA	AA	AA	AA	AA	AA	AA	AA	AA	AA	AA	AA	AA	AA	AA	AA
SYN10687	GG	GG	--	GG	--	GG	--	GG	GG	GG	GG	GG	GG	--	GG	--	GG	GG	GG	GG	GG	--	GG	GG	--	GG	GG	--	--	GG	GG	--	--	GG	GG	GG	GG	GG	GG	GG	GG	GG	GG	GG	GG	GG	GG	GG	GG
PZE-108099425	GG	GG	GG	GG	GG	GG	GG	GG	GG	GG	GG	GG	GG	GG	GG	GG	GG	GG	GG	GG	GG	GG	GG	GG	GG	GG	GG	GG	GG	GG	GG	GG	GG	GG	GG	GG	GG	GG	GG	GG	GG	GG	GG	GG	GG	GG	GG	GG	GG
SYN28736	AA	AA	AA	AA	AA	AA	AA	AA	AA	AA	AA	AA	AA	AA	AA	AA	AA	AA	AA	AA	AA	AA	AA	AA	AA	AA	AA	AA	AA	AA	AA	AA	AA	AA	AA	AA	AA	AA	AA	AA	AA	AA	AA	AA	AA	AA	AA	AA	AA
SYN29871	GG	GG	GG	GG	GG	GG	GG	GG	GG	GG	GG	GG	GG	GG	GG	GG	GG	GG	GG	GG	GG	GG	GG	GG	GG	GG	GG	GG	GG	GG	GG	GG	GG	GG	GG	GG	GG	GG	GG	GG	GG	GG	GG	GG	GG	GG	GG	GG	GG
PZE-103075614	AA	AA	AA	AA	AA	AA	AA	AA	AA	AA	AA	AA	AA	AA	AA	AA	AA	AA	AA	AA	AA	AA	AA	AA	AA	AA	AA	AA	AA	AA	AA	AA	AA	AA	AA	AA	AA	AA	AA	AA	AA	AA	AA	AA	AA	AA	AA	AA	AA
PZE-110034840	AA	AA	AA	AA	AA	AA	AA	AA	AA	AA	AA	AA	AA	AA	AA	AA	AA	AA	AA	AA	AA	AA	AA	AA	AA	AA	AA	AA	AA	AA	AA	AA	AA	AA	AA	AA	AA	AA	AA	AA	AA	AA	AA	AA	AA	AA	AA	AA	AA
PZE-102085158	AA	AA	AA	AA	AA	AA	AA	AA	AA	AA	AA	AA	AA	AA	AA	AA	AA	AA	AA	AA	AA	AA	AA	AA	AA	AA	AA	AA	AA	AA	AA	AA	AA	AA	AA	AA	AA	AA	AA	AA	AA	AA	AA	AA	AA	AA	AA	AA	AA
SYN32107	AA	GG	AG	AA	AG	AA	GG	GG	AG	GG	AG	AG	GG	AG	AG	AG	AA	AG	AG	AA	AG	AG	AA	AG	AG	AG	AG	GG	AG	AG	AG	AG	GG	AA	AG	AA	AG	--	--	AG	AG	AG	AG	AA	AG	--	--	AG	AG
PZE-101100634	AG	AG	AA	AA	GG	GG	AA	AG	AG	AA	AA	AG	AG	AG	AG	AG	AG	AG	AA	AG	GG	AG	AA	AA	AG	AG	AG	AG	AA	AG	GG	AG	AG	AA	AG	AG	AA	AG	--	GG	AG	AA	AA	AG	GG	--	GG	AG	--
PZE-106101278	AG	GG	AA	GG	AA	AA	GG	AG	AG	AG	GG	AG	GG	AG	GG	AA	AG	AA	AG	GG	AG	AG	AG	AG	AG	--	AA	AG	AA	AA	AA	AA	AA	AG	AG	AG	GG	--	--	AG	AG	AG	AA	AG	AA	AG	AG	AG	AG
PZE-108111762	GG	GG	GG	GG	GG	GG	GG	GG	GG	GG	GG	GG	GG	GG	GG	GG	GG	GG	GG	GG	GG	GG	GG	GG	GG	GG	GG	GG	GG	GG	GG	GG	GG	GG	GG	GG	GG	GG	GG	GG	GG	GG	GG	GG	GG	GG	GG	GG	GG
PZE-102142740	AA	AA	AA	AA	AA	AA	AA	AA	AA	AA	AA	AA	AA	AA	AA	AA	AA	AA	AA	AA	AA	AA	AA	AA	AA	AA	AA	AA	AA	AA	AA	AA	AA	AA	AA	AA	AA	AA	AA	AA	AA	AA	AA	AA	AA	AA	AA	AA	AA
PZE-107017377	GG	GG	GG	GG	GG	GG	GG	GG	GG	GG	GG	GG	GG	GG	GG	GG	GG	GG	GG	GG	GG	GG	GG	GG	GG	GG	GG	GG	GG	GG	GG	GG	GG	GG	GG	GG	GG	GG	GG	GG	GG	GG	GG	GG	GG	GG	GG	GG	GG
PZE-106016962	CC	AA	CC	AA	AC	CC	AC	AC	AC	CC	CC	AC	AC	AC	AC	CC	AA	CC	AA	AA	AC	CC	CC	CC	AC	--	--	AC	AC	AC	AA	AC	AC	AC	CC	AC	AC	AC	AC	CC	AC	CC	AC	AC	CC	AA	AA	AA	AA
PUT-163a-76013247-3735	CC	CC	CC	CC	CC	CC	CC	CC	CC	CC	CC	CC	CC	CC	CC	CC	CC	CC	CC	CC	CC	CC	CC	CC	CC	CC	CC	CC	CC	CC	CC	CC	CC	CC	CC	CC	CC	CC	CC	CC	CC	CC	CC	CC	CC	CC	CC	CC	CC
PZE-108035583	AA	AA	AA	AA	AA	AA	AA	AA	AA	AA	AA	AA	AA	AA	AA	AA	AA	AA	AA	AA	AA	AA	AA	AA	AA	AA	AA	AA	AA	AA	AA	AA	AA	AA	AA	AA	AA	AA	AA	AA	AA	AA	AA	AA	AA	AA	AA	AA	AA
PZE-104050148	AA	AA	AA	AA	AA	AA	AA	AA	AA	AA	AA	AA	AA	AA	AA	AA	AA	AA	AA	AA	AA	AA	AA	AA	AA	AA	AA	AA	AA	AA	AA	AA	AA	AA	AA	AA	AA	AA	AA	AA	AA	AA	AA	AA	AA	AA	AA	AA	AA
PZE-108035931	CC	CC	CC	CC	CC	CC	CC	CC	CC	CC	CC	CC	CC	CC	CC	CC	CC	CC	CC	CC	CC	CC	CC	CC	CC	CC	CC	CC	CC	CC	CC	CC	CC	CC	CC	CC	CC	CC	CC	CC	CC	CC	CC	CC	CC	CC	CC	CC	CC
SYN25114	GG	GG	GG	GG	GG	GG	GG	GG	GG	GG	GG	GG	GG	GG	GG	GG	GG	GG	GG	GG	GG	GG	GG	GG	GG	GG	GG	GG	GG	GG	GG	GG	GG	GG	GG	GG	GG	GG	GG	GG	GG	GG	GG	GG	GG	GG	GG	GG	GG
PZE-104055406	GG	GG	GG	GG	GG	GG	GG	GG	GG	GG	GG	GG	GG	GG	GG	GG	GG	GG	GG	GG	GG	GG	GG	GG	GG	GG	GG	GG	GG	GG	GG	GG	GG	GG	GG	GG	GG	GG	GG	GG	GG	GG	GG	GG	GG	GG	GG	GG	GG
PZE-101027182	AC	AA	AC	AC	AC	AC	AC	AC	AC	AC	AA	AA	AC	AC	AC	AC	AA	AC	AC	AC	AC	CC	AC	AA	AC	AC	AC	AC	AA	AA	CC	AC	AA	AA	AA	AC	AC	AC	AC	CC	CC	AA	AC	AC	AC	AC	AC	AC	AC
PZE-101169068	AC	AC	AC	AC	AC	CC	AA	AC	AC	AC	AA	CC	CC	CC	AC	AC	AC	AC	AA	AC	CC	AC	AA	AC	AC	AC	AC	AC	CC	AC	CC	AC	CC	AC	AC	CC	AA	--	--	CC	AC	AA	AC	AC	CC	--	AC	AC	AC
SYN24633	AG	GG	AG	GG	AG	AG	GG	AG	AG	GG	GG	GG	AG	AG	AG	AG	GG	AG	AG	AA	AG	AG	AG	GG	AA	AG	--	AG	GG	AG	AA	AG	AG	GG	GG	AG	AG	AG	AG	AA	AG	GG	GG	AG	AG	AG	AG	AG	AG
PZE-101214118	AA	AA	AA	AA	AA	GG	AA	AA	AA	AA	AA	GG	GG	GG	AA	AA	AA	GG	GG	AA	GG	AA	GG	AA	AA	AA	AA	GG	GG	AA	GG	AA	GG	AA	AA	AG	AA	AA	AA	AA	AA	AA	AA	AA	GG	AA	AA	AA	AA
PZE-110106461	AA	AA	AA	AA	AA	AA	AA	AA	AA	AA	AA	AA	AA	AA	AA	AA	AA	AA	AA	AA	AA	AA	AA	AA	AA	AA	AA	AA	AA	AA	AA	AA	AA	AA	AA	AA	AA	AA	AA	AA	AA	AA	AA	AA	AA	AA	AA	AA	AA
PZE-103050495	AA	AA	AA	AA	AA	AA	AA	AA	AA	AA	AA	AA	AA	AA	AA	AA	AA	AA	AA	AA	AA	AA	AA	AA	AA	AA	AA	AA	AA	AA	AA	AA	AA	AA	AA	AA	AA	AA	AA	AA	AA	AA	AA	AA	AA	AA	AA	AA	AA
SYN12403	GG	GG	GG	GG	GG	GG	GG	GG	GG	GG	GG	GG	GG	GG	GG	GG	GG	GG	GG	GG	GG	GG	GG	GG	GG	GG	GG	GG	GG	GG	GG	GG	GG	GG	GG	GG	GG	GG	GG	GG	GG	GG	GG	GG	GG	GG	GG	GG	GG
PZE-107082348	AG	AA	AG	AG	AG	GG	AG	AG	AA	AG	GG	GG	AG	AG	AG	AG	AG	AG	AG	AG	GG	AG	GG	AG	AG	AG	AG	AA	AA	AG	AG	AG	AG	AG	AA	AG	GG	AG	AG	AG	GG	AA	AG	GG	AA	AG	GG	--	--
PZE-105147561	AA	AA	AA	AA	AA	AA	AA	AA	AA	AA	AA	AA	AA	AA	AA	AA	AA	AA	AA	AA	AA	AA	AA	AA	AA	AA	AA	AA	AA	AA	AA	AA	AA	AA	AA	AA	AA	AA	AA	AA	AA	AA	AA	AA	AA	AA	AA	AA	AA
PZE-108046288	AA	AA	AA	AA	AA	AA	AA	AA	AA	AA	AA	AA	AA	AA	AA	AA	AA	AA	AA	AA	AA	AA	AA	AA	AA	AA	AA	AA	AA	AA	AA	AA	AA	AA	AA	AA	AA	AA	AA	AA	AA	AA	AA	AA	AA	AA	AA	AA	AA
PZE-106018933	AA	TT	AA	TT	AT	AA	AT	AT	AT	AA	AA	AT	AT	AT	AT	AA	TT	AA	TT	TT	AT	AA	AA	AA	AT	AT	--	AT	AT	AT	TT	AT	AT	AT	AA	AT	AT	AT	AT	AA	AT	AA	AT	AT	AA	TT	TT	TT	AT
PZE-105073970	GG	AA	AG	GG	AG	GG	AA	AA	AG	AA	AG	AG	AA	AG	AG	AG	GG	AG	AG	GG	AG	AG	GG	AG	AG	AG	AG	AA	AG	AG	AG	AG	AA	GG	AG	GG	AG	--	--	AG	AG	AG	AG	GG	AG	AG	GG	--	AG
PZE-105082022	GG	CC	CG	GG	CG	GG	CC	CC	CG	CC	CG	CG	CC	CG	CG	CG	GG	CG	CG	GG	CG	CG	GG	CG	CG	CG	CG	CC	CG	CG	CG	CG	CC	GG	CG	GG	CG	--	--	CG	CG	CG	CG	GG	CG	CG	--	CG	CG
PZE-103138981	AA	AA	AA	AA	AA	AA	AA	AA	AA	AA	AA	AA	AA	AA	AA	AA	AA	AA	AA	AA	AA	AA	AA	AA	AA	AA	AA	AA	AA	AA	AA	AA	AA	AA	AA	AA	AA	AA	AA	AA	AA	AA	AA	AA	AA	AA	AA	AA	AA
PZE-102176849	--	--	--	--	--	--	--	--	--	--	--	--	--	--	--	--	--	--	--	--	--	--	--	--	--	--	--	--	--	--	--	--	--	--	--	--	--	--	--	--	AG	--	--	--	--	--	--	--	--
PZE-105147766	AA	AA	AA	AA	AA	AA	AA	AA	AA	AA	AA	AA	AA	AA	AA	AA	AA	AA	AA	AA	AA	AA	AA	AA	AA	AA	AA	AA	AA	AA	AA	AA	AA	AA	AA	AA	AA	AA	AA	AA	AA	AA	AA	AA	AA	AA	AA	AA	AA
SYN12354	GG	GG	GG	GG	GG	GG	GG	GG	GG	GG	GG	GG	GG	GG	GG	GG	GG	GG	GG	GG	GG	GG	GG	GG	GG	GG	GG	GG	GG	GG	GG	GG	GG	GG	GG	GG	GG	GG	GG	GG	GG	GG	GG	GG	GG	GG	GG	GG	GG
PZA03556.2	AA	AA	AA	AA	AA	AA	AA	AA	AA	AA	AA	AA	AA	AA	AA	AA	AA	AA	AA	AA	AA	AA	AA	AA	AA	AA	AA	AA	AA	AA	AA	AA	AA	AA	AA	AA	AA	AA	AA	AA	AA	AA	AA	AA	AA	AA	AA	AA	AA
PZE-108082079	AA	AA	AA	AA	AA	AA	AA	AA	AA	AA	AA	AA	AA	AA	AA	AA	AA	AA	AA	AA	AA	AA	AA	AA	AA	AA	AA	AA	AA	AA	AA	AA	AA	AA	AA	AA	AA	AA	AA	AA	AA	AA	AA	AA	AA	AA	AA	AA	AA
PZE-108082592	AG	GG	AG	AA	AG	AA	AG	AG	AA	AA	AA	GG	AG	GG	AG	AG	AG	AG	AA	AA	GG	AG	AG	AA	GG	AG	AG	AG	AG	AG	AA	AG	GG	AG	AA	AG	AG	--	--	AG	AG	AG	AG	AG	GG	AG	AA	AA	AA
PZE-103081692	GG	GG	GG	GG	GG	GG	GG	GG	GG	GG	GG	GG	GG	GG	GG	GG	GG	GG	GG	GG	GG	GG	GG	GG	GG	GG	GG	GG	GG	GG	GG	GG	GG	GG	GG	GG	GG	GG	GG	GG	GG	GG	GG	GG	GG	GG	GG	GG	GG
PZE-104087736	AA	AG	GG	GG	GG	AA	GG	AA	AG	AA	AG	AG	AG	GG	AA	AG	AG	GG	AG	GG	AG	GG	GG	GG	GG	AG	AG	AA	AG	AG	AG	GG	AG	GG	GG	AG	AG	--	--	--	AA	AG	AG	GG	AG	AA	AG	AG	AG
PZE-107137037	AA	GG	GG	GG	AG	AG	AG	GG	GG	GG	AA	AG	GG	AA	GG	AG	GG	AG	AG	GG	GG	AG	AG	GG	AG	AG	AG	AG	GG	AA	AG	AG	AA	GG	GG	AG	AG	AG	AG	AG	AG	AA	GG	AG	AG	AG	AG	GG	--
SYN20306	AA	GG	AG	AA	AG	AA	AG	GG	AG	GG	AG	AG	GG	AG	GG	AG	AA	AG	AG	AA	AG	AG	AA	AG	AG	AG	AG	GG	AG	AG	AG	AG	GG	AA	AG	AA	AG	AG	AG	AG	AA	AG	AG	AG	AG	--	AA	AG	AG
PZA03363.1	AG	GG	AG	AG	AG	AA	AA	AG	GG	AG	AG	AG	AG	AG	AG	AG	AG	AG	AG	AG	AG	AG	AA	AG	AG	AG	AG	GG	GG	AG	AG	AG	AG	AG	GG	GG	AA	AG	AG	AG	AA	GG	AG	AG	GG	GG	--	GG	AG
PZE-108080005	AA	AA	AA	AA	AA	AA	AA	AA	AA	AA	AA	AA	AA	AA	AA	AA	AA	AA	AA	AA	AA	AA	AA	AA	AA	AA	AA	AA	AA	AA	AA	AA	AA	AA	AA	AA	AA	AA	AA	AA	AA	AA	AA	AA	AA	AA	AA	AA	AA
SYN13986	AA	AG	GG	AA	GG	AG	AG	AA	AA	AG	AG	AG	GG	GG	AG	AG	AG	GG	AG	GG	AG	AG	GG	GG	GG	AG	--	AA	AG	GG	AG	GG	GG	GG	GG	AG	AG	AG	AG	GG	--	GG	AG	GG	AG	--	AG	AG	AG
PZE-108098384	AG	GG	AG	AA	AG	AG	AG	AG	AA	AA	AG	GG	GG	GG	AG	AG	AG	AG	AG	AA	GG	AG	AG	AG	GG	AG	AG	AG	AG	GG	AG	AG	GG	AG	AA	AG	AG	--	GG	AG	AG	AG	AG	AG	GG	AG	AA	AA	AA
PZE-108055028	AG	AA	AG	GG	AG	AG	GG	AA	GG	GG	GG	AA	AG	AA	AA	AA	AG	AG	GG	GG	AG	AG	AG	GG	AA	AG	AG	AG	AG	AG	GG	AG	AA	AG	GG	AG	AG	--	--	AG	AG	AG	AG	AG	AA	AG	GG	GG	AG
PZE-106032980	GG	AA	GG	AA	AG	GG	AG	AG	AG	GG	GG	AG	AG	AG	AG	GG	AA	GG	AA	AA	AG	GG	GG	GG	AG	AG	GG	AG	AG	AA	AA	AG	AG	AG	AG	AG	AG	AG	AG	GG	AG	GG	AG	AG	GG	AA	AA	AA	AA
PUT-163a-60354900-2743	TT	TT	TT	TT	TT	TT	TT	TT	TT	TT	TT	TT	TT	TT	TT	TT	TT	TT	TT	TT	TT	TT	TT	TT	TT	TT	TT	TT	TT	TT	TT	TT	TT	TT	TT	TT	TT	TT	TT	TT	TT	TT	TT	TT	TT	TT	TT	TT	TT
PZE-104021381	GG	AG	AA	AG	AA	GG	AG	GG	GG	GG	AG	AG	AG	AA	GG	AG	AG	AA	AG	AA	AG	AG	AA	AA	AA	AG	--	GG	AG	AA	AG	AG	AG	AA	AA	AG	AG	AG	AG	AG	GG	AG	AG	AA	AG	GG	AG	AG	AG
PZE-103044102	AC	AA	AA	AA	AC	AA	AC	CC	AA	AC	AC	AC	AA	AA	AC	CC	CC	AC	AC	AC	AC	AC	AC	AA	CC	AC	AC	AA	AC	AC	AC	CC	CC	CC	AA	AA	AC	AC	AC	CC	AC	AC	AC	AA	AC	AC	AA	AC	AC
PZE-107057754	AA	AA	AA	AA	AA	AA	AA	AA	AA	AA	AA	AA	AA	AA	AA	AA	AA	AA	AA	AA	AA	AA	AA	AA	AA	AA	AA	AA	AA	AA	AA	AA	AA	AA	AA	AA	AA	AA	AA	AA	AA	AA	AA	AA	AA	AA	AA	AA	AA
SYN36274	AA	AA	AA	AA	AA	AA	AA	AA	AA	AA	AA	AA	AA	AA	AA	AA	AA	AA	AA	AA	AA	AA	AA	AA	AA	AA	AA	AA	AA	AA	AA	AA	AA	AA	AA	AA	AA	AA	AA	AA	AA	AA	AA	AA	AA	AA	AA	AA	AA
SYN29878	GG	GG	AG	GG	AG	AG	AA	AG	AG	GG	GG	AG	AG	AA	AG	AG	GG	AA	AA	GG	AA	GG	AG	AA	AA	AG	AG	AA	AG	AG	GG	AG	AG	AG	AA	AG	AG	AG	AG	AG	AG	GG	AA	AG	AA	AG	AA	AG	AG
PZE-110036849	AA	AA	AG	AA	AA	AG	AA	AA	AG	AA	AA	AG	AA	AA	AG	AA	AA	AA	AA	GG	AA	GG	AA	AG	AG	--	--	AG	AG	AA	AA	AG	AA	AA	AA	AG	AA	--	--	AA	AA	AG	AA	AA	AA	AA	AA	AA	AG
SYN30185	GG	GG	GG	GG	GG	GG	GG	GG	GG	GG	GG	GG	GG	GG	GG	GG	GG	GG	GG	GG	GG	GG	GG	GG	GG	GG	GG	GG	GG	GG	GG	GG	GG	GG	GG	GG	GG	GG	GG	GG	GG	GG	GG	GG	GG	GG	GG	GG	GG
PZE-103049396	AG	AA	AA	AA	AG	AA	AG	GG	AA	AG	AG	AG	AA	AA	AG	GG	GG	AG	AG	GG	AG	AG	AG	AA	GG	AG	AG	AA	AG	AG	AG	GG	GG	GG	AA	AA	AG	AG	AG	GG	AG	AG	AG	AA	AG	AG	AA	AG	AG
PZE-107098219	AG	GG	AG	AG	AG	AA	GG	AG	GG	AG	AA	AA	AG	AG	AG	AG	AG	AG	AG	AG	AA	AG	AA	AG	GG	AG	AG	GG	GG	AG	AG	AG	AG	AG	GG	AG	AG	AG	AG	AG	AA	GG	AG	AA	GG	--	AG	AG	--
PZE-108041367	AA	AA	AA	AA	AA	AA	AA	AA	AA	AA	AA	AA	AA	AA	AA	AA	AA	AA	AA	AA	AA	AA	AA	AA	AA	AA	AA	AA	AA	AA	AA	AA	AA	AA	AA	AA	AA	AA	AA	AA	AA	AA	AA	AA	AA	AA	AA	AA	AA
PZE-107061080	AA	AA	AA	AA	AA	AA	AA	AA	AA	AA	AA	AA	AA	AA	AA	AA	AA	AA	AA	AA	AA	AA	AA	AA	AA	AA	AA	AA	AA	AA	AA	AA	AA	AA	AA	AA	AA	AA	AA	AA	AA	AA	AA	AA	AA	AA	AA	AA	AA
PZE-104040539	AA	AA	AA	AA	AA	AA	AA	AA	AA	AA	AA	AA	AA	AA	AA	AA	AA	AA	AA	AA	AA	AA	AA	AA	AA	AA	AA	AA	AA	AA	AA	AA	AA	AA	AA	AA	AA	AA	AA	AA	AA	AA	AA	AA	AA	AA	AA	AA	AA
PZE-109041852	GG	CG	CG	GG	CG	CC	CC	CG	CC	GG	GG	CC	CG	CC	GG	CG	GG	CC	CC	GG	CC	GG	CG	CC	CC	CG	CG	CG	CG	CG	GG	CG	CG	CG	CG	CG	CG	CG	CG	CG	CG	CG	CC	CG	CC	CG	CC	CG	CG
PZE-107060629	CC	CC	CC	CC	CC	CC	CC	CC	CC	CC	CC	CC	CC	CC	CC	CC	CC	CC	CC	CC	CC	CC	CC	CC	CC	CC	CC	CC	CC	CC	CC	CC	CC	CC	CC	CC	CC	CC	CC	CC	CC	CC	CC	CC	CC	CC	CC	CC	CC
SYN2061	AA	AA	AA	AA	AA	AA	AA	AA	AA	AA	AA	AA	AA	AA	AA	AA	AA	AA	AA	AA	AA	AA	AA	AA	AA	AA	AA	AA	AA	AA	AA	AA	AA	AA	AA	AA	AA	AA	AA	AA	AA	AA	AA	AA	AA	AA	AA	AA	AA
PZE-109038023	GG	AG	AG	GG	AG	AA	AA	AG	AA	GG	GG	AA	AG	AA	GG	AG	GG	AA	AA	GG	AA	GG	AG	AA	AA	AG	AG	AG	AG	AG	GG	AG	AG	AG	AG	AG	AG	AG	AG	AG	AG	AG	AA	AG	AA	AG	AA	AG	AG
PZE-105040767	AA	GG	AG	AA	AG	AA	AG	GG	AG	GG	AG	AG	GG	AG	GG	AG	AA	AG	AG	AA	AG	AG	AA	AG	AG	AG	AG	GG	AG	AG	AG	AG	GG	AA	AG	AA	AG	--	--	AG	AG	AG	AG	AG	AG	--	AA	AG	AG
PZE-108080140	GG	GG	GG	GG	GG	GG	GG	GG	GG	GG	GG	GG	GG	GG	GG	GG	GG	GG	GG	GG	GG	GG	GG	GG	GG	GG	GG	GG	GG	GG	GG	GG	GG	GG	GG	GG	GG	GG	GG	GG	GG	GG	GG	GG	GG	GG	GG	GG	GG
PZE-105080632	GG	AA	AG	GG	AG	GG	AA	AA	AG	AA	AG	AG	AA	AG	AG	AG	GG	AG	AG	GG	AG	AG	GG	AG	AG	AG	AG	AA	AG	AG	AG	AG	AA	GG	AG	GG	AG	--	--	AG	AG	AG	AG	GG	AG	AG	--	--	AG
PZE-105042690	GG	AA	AG	GG	AG	GG	AG	AA	AG	AA	AG	AG	AA	AG	AA	AG	GG	AG	AG	GG	AG	AG	GG	AG	AG	AG	AG	AA	AG	AG	AG	AG	AA	GG	AG	GG	AG	AG	--	AG	AG	AG	AG	AG	AG	AG	GG	AG	AG
PZE-101135343	GG	GG	GG	GG	GG	GG	GG	GG	GG	GG	GG	GG	GG	GG	GG	GG	GG	GG	GG	GG	GG	GG	GG	GG	GG	GG	GG	GG	GG	GG	GG	GG	GG	GG	GG	GG	GG	GG	GG	GG	GG	GG	GG	GG	GG	GG	GG	GG	GG
PZE-104134644	AA	AG	GG	AG	AG	AA	AG	AA	AG	AA	AA	AG	GG	GG	AA	AG	AA	AG	GG	GG	AG	AA	GG	AA	GG	AG	AG	AG	AG	AG	AA	AG	AG	GG	AG	AA	AG	AG	--	GG	--	AA	AG	AG	AA	--	AG	AG	AG
PZE-101136855	AG	AG	AG	AA	GG	GG	AA	AG	AG	AA	AA	AG	AG	AG	AG	AG	AG	AA	AA	AG	GG	AG	AA	AA	AG	AG	AG	AG	AA	AG	GG	AG	GG	AG	AG	AG	AA	AG	AG	GG	AG	AA	AA	AG	GG	AG	GG	AG	AG
SYN33425	AA	AA	AA	AA	AA	AA	AA	AA	AA	AA	AA	AA	AA	AA	AA	AA	AA	AA	AA	AA	AA	AA	AA	AA	AA	AA	AA	AA	AA	AA	AA	AA	AA	AA	AA	AA	AA	AA	AA	AA	AA	AA	AA	AA	AA	AA	AA	AA	AA
PZE-105084254	GG	GG	GG	GG	GG	GG	GG	GG	GG	GG	GG	GG	GG	GG	GG	GG	GG	GG	GG	GG	GG	GG	GG	GG	GG	GG	GG	GG	GG	GG	GG	GG	GG	GG	GG	GG	GG	GG	GG	GG	GG	GG	GG	GG	GG	GG	GG	GG	GG
PZA03595.2	GG	AG	AG	GG	AG	AA	AA	AG	AA	GG	GG	AA	AG	AA	GG	AG	GG	AA	AA	GG	AA	GG	AG	AA	AA	AG	AG	AG	AG	AG	GG	AG	AG	AG	AG	AG	AG	AG	AG	AG	AG	AG	AA	AG	AA	AG	AA	AG	AG
SYN35922	GG	GG	GG	GG	GG	GG	GG	GG	GG	GG	GG	GG	GG	GG	GG	GG	GG	GG	GG	GG	GG	GG	GG	GG	GG	GG	GG	GG	GG	GG	GG	GG	GG	GG	GG	GG	GG	GG	GG	GG	GG	GG	GG	GG	GG	GG	GG	GG	GG
PZE-106102395	AG	AA	GG	AA	GG	GG	AA	AG	AA	AG	AA	AG	AA	AG	AA	GG	AG	GG	AG	AA	AG	AG	AG	AG	AG	AG	GG	AG	GG	GG	GG	GG	GG	AG	AG	AG	AA	AG	--	AG	AG	AG	GG	AG	GG	AG	AG	AG	AG
PZE-104077257	GG	AG	AA	AA	AA	GG	AG	GG	AG	GG	AG	AG	AG	AA	GG	AG	AG	AA	AG	AA	AG	AA	AA	AA	AA	AG	--	GG	AG	AG	AG	AG	AG	AA	AA	AG	AG	AG	AG	AA	GG	AG	AG	AA	AG	GG	AG	AG	AG
PZE-110021391	GG	GG	GG	GG	GG	GG	GG	GG	GG	GG	GG	GG	GG	GG	GG	GG	GG	GG	GG	GG	GG	GG	GG	GG	GG	GG	GG	GG	GG	GG	GG	GG	GG	GG	GG	GG	GG	GG	GG	GG	GG	GG	GG	GG	GG	GG	GG	GG	GG
PZE-103141647	AA	AA	AA	AA	AA	AA	AA	AA	AA	AA	AA	AA	AA	AA	AA	AA	AA	AA	AA	AA	AA	AA	AA	AA	AA	AA	AA	AA	AA	AA	AA	AA	AA	AA	AA	AA	AA	AA	AA	AA	AA	AA	AA	AA	AA	AA	AA	AA	AA
PZE-108026317	AA	AA	AA	AA	AA	AA	AA	AA	AA	AA	AA	AA	AA	AA	AA	AA	AA	AA	AA	AA	AA	AA	AA	AA	AA	AA	AA	AA	AA	AA	AA	AA	AA	AA	AA	AA	AA	AA	AA	AA	AA	AA	AA	AA	AA	AA	AA	AA	AA
PZE-108073195	AA	AA	AA	AA	AA	AA	AA	AA	AA	AA	AA	AA	AA	AA	AA	AA	AA	AA	AA	AA	AA	AA	AA	AA	AA	AA	AA	AA	AA	AA	AA	AA	AA	AA	AA	AA	AA	AA	AA	AA	AA	AA	AA	AA	AA	AA	AA	AA	AA
SYN27612	AA	AA	AA	AA	AA	AA	AA	AA	AA	AA	AA	AA	AA	AA	AA	AA	AA	AA	AA	AA	AA	AA	AA	AA	AA	AA	AA	AA	AA	AA	AA	AA	AA	AA	AA	AA	AA	AA	AA	AA	AA	AA	AA	AA	AA	AA	AA	AA	AA
PZE-102091873	AA	AA	AA	AA	AA	AA	AA	AA	AA	AA	AA	AA	AA	AA	AA	AA	AA	AA	AA	AA	AA	AA	AA	AA	AA	AA	AA	AA	AA	AA	AA	AA	AA	AA	AA	AA	AA	AA	AA	AA	AA	AA	AA	AA	AA	AA	AA	AA	AA
SYN7969	AG	AA	AG	AA	GG	GG	AA	AG	AA	AA	AG	GG	AA	GG	AG	AG	GG	AA	GG	GG	AG	AG	GG	AG	AG	AG	AG	AA	GG	AG	AG	AG	AA	AG	AG	AG	GG	AG	AG	AG	GG	AA	AG	AG	GG	AG	--	AG	AG
PZE-101084523	CC	CC	CC	CC	CC	CC	CC	CC	CC	CC	CC	CC	CC	CC	CC	CC	CC	CC	CC	CC	CC	CC	CC	CC	CC	CC	CC	CC	CC	CC	CC	CC	CC	CC	CC	CC	CC	CC	CC	CC	CC	CC	CC	CC	CC	CC	CC	CC	CC
SYN27559	GG	GG	GG	GG	GG	GG	GG	GG	GG	GG	GG	GG	GG	GG	GG	GG	GG	GG	GG	GG	GG	GG	GG	GG	GG	GG	GG	GG	GG	GG	GG	GG	GG	GG	GG	GG	GG	GG	GG	GG	GG	GG	GG	GG	GG	GG	GG	GG	GG
PZE-105053122	AA	GG	AG	AA	AG	AA	AG	GG	AG	GG	AG	AG	GG	AG	GG	AG	AA	AG	AG	AA	AG	AG	AA	AG	AG	AG	AG	GG	AG	AG	AG	AG	GG	AA	AG	AA	AG	AG	AG	AG	AG	AG	AG	AG	AG	AG	AA	AG	AG
SYN38020	GG	AA	AG	GG	AG	GG	AA	AA	AG	AA	AG	AG	AA	AG	AG	AG	GG	AG	AG	GG	AG	AG	GG	AG	AG	AG	AG	AA	AG	AG	AG	AG	AA	GG	AG	GG	AG	--	--	AG	AG	AG	AG	GG	AG	AG	--	AG	AG
PZE-108071872	CC	CC	CC	CC	CC	CC	CC	CC	CC	CC	CC	CC	CC	CC	CC	CC	CC	CC	CC	CC	CC	CC	CC	CC	CC	CC	CC	CC	CC	CC	CC	CC	CC	CC	CC	CC	CC	CC	CC	CC	CC	CC	CC	CC	CC	CC	CC	CC	CC
PZE-104136224	AA	AA	AA	AA	AA	AA	AA	AA	AA	AA	AA	AA	AA	AA	AA	AA	AA	AA	AA	AA	AA	AA	AA	AA	AA	AA	AA	AA	AA	AA	AA	AA	AA	AA	AA	AA	AA	AA	AA	AA	AA	AA	AA	AA	AA	AA	AA	AA	AA
SYN34377	AG	AA	GG	AG	GG	GG	AG	AG	AG	AG	AG	AA	AA	GG	AA	GG	AG	AG	AG	AG	AG	AG	AG	AA	GG	AG	AG	GG	GG	AG	GG	GG	GG	AG	AG	AG	AA	AG	AG	--	AA	AG	AG	AG	AG	AG	--	AG	AG
SYN20702	AC	CC	AC	AC	AC	CC	AC	CC	AA	AA	AA	AC	AA	AC	AC	AC	AA	AC	AA	CC	AC	CC	CC	AC	CC	AC	AC	AC	AC	CC	AC	AA	AC	AC	CC	AA	AA	AC	AC	AC	AC	AA	AC	AA	AC	AC	AC	AC	AC
PZE-106033965	AA	GG	AA	GG	AG	AA	AG	AG	AG	AA	AA	AG	AG	AG	AG	AA	GG	AA	GG	GG	AG	AA	AA	AA	AG	AG	AA	AG	AG	GG	GG	AG	AG	AG	AG	AG	AG	AG	AG	AA	AG	AA	AG	AG	AA	GG	GG	GG	--
PZE-102117625	AG	AG	GG	AG	AA	AG	AG	AA	AA	GG	AA	AA	GG	AG	AG	AG	AA	GG	AG	AA	AA	AG	AG	AA	AA	AG	GG	AA	AG	AG	AG	AG	AG	AA	GG	GG	AG	AG	AG	GG	AG	AG	AG	AA	AA	GG	AG	AG	AG
PZE-104052175	CC	AC	AA	AC	AA	CC	AC	CC	AC	CC	AC	AC	AC	AA	CC	AC	AC	AA	AC	AA	AC	AC	AA	AA	AA	AC	AC	CC	AC	AA	AC	AC	AC	AA	AA	AC	AC	AC	AC	--	CC	AC	AC	AA	AC	CC	AC	AC	AC
PZE-103033919	AG	GG	GG	GG	AG	GG	AG	AG	GG	AG	AG	AG	GG	GG	AG	AA	AG	AG	AG	AG	AG	AG	AG	GG	AA	AG	AG	GG	AG	AG	AG	AA	AA	AA	GG	GG	AG	AG	AG	--	AG	AG	AG	GG	AG	AG	GG	AG	AG
PZE-110040601	AA	AA	AA	AA	AA	AA	AA	AA	AA	AA	AA	AA	AA	AA	AA	AA	AA	AA	AA	AA	AA	AA	AA	AA	AA	AA	AA	AA	AA	AA	AA	AA	AA	AA	AA	AA	AA	AA	AA	AA	AA	AA	AA	AA	AA	AA	AA	AA	AA
PZE-110049371	AA	AA	AG	AA	AA	AG	AA	AA	AG	AA	AA	AG	AA	AA	AA	AA	AA	AA	AA	GG	AA	GG	AA	AG	AG	AA	AA	AG	AG	AA	AA	AG	AA	AA	AA	AG	AA	AG	AG	AA	AA	AG	AA	AA	AA	AA	AA	AA	AG
PZE-101150513	CC	CC	CC	CC	CC	CC	CC	CC	CC	CC	CC	CC	CC	CC	CC	CC	CC	CC	CC	CC	CC	CC	CC	CC	CC	CC	CC	CC	CC	CC	CC	CC	CC	CC	CC	CC	CC	CC	CC	CC	CC	CC	CC	CC	CC	CC	CC	CC	CC
PZE-106062788	AA	AA	AA	AA	AA	AA	AA	AA	AA	AA	AA	AA	AA	AA	AA	AA	AA	AA	AA	AA	AA	AA	AA	AA	AA	AA	AA	AA	AA	AA	AA	AA	AA	AA	AA	AA	AA	AA	AA	AA	AA	AA	AA	AA	AA	AA	AA	AA	AA
SYN34894	AG	AG	AA	AG	GG	AG	AG	GG	GG	AA	GG	GG	AA	AG	AG	AG	GG	AA	AG	GG	GG	AG	AG	GG	GG	AG	AG	GG	AG	AG	AG	AG	AG	GG	AA	AA	AG	AG	AG	AA	AG	AG	AG	GG	GG	AG	AG	AG	AG
PZE-101203291	AC	AC	AC	AC	AC	CC	AA	AA	CC	AC	AA	CC	CC	CC	AA	AA	AA	CC	CC	AC	CC	AA	AC	AC	AC	AC	--	CC	CC	AC	CC	AC	CC	AC	AC	CC	AA	AC	AC	CC	AC	AA	AC	AA	CC	AC	AC	AC	AC
PZE-108074267	AA	AA	AA	AA	AA	AA	AA	AA	AA	AA	AA	AA	AA	AA	AA	AA	AA	AA	AA	AA	AA	AA	AA	AA	AA	AA	AA	AA	AA	AA	AA	AA	AA	AA	AA	AA	AA	AA	AA	AA	AA	AA	AA	AA	AA	AA	AA	AA	AA
PZE-108053821	AA	AA	AA	AA	AA	AA	AA	AA	AA	AA	AA	AA	AA	AA	AA	AA	AA	AA	AA	AA	AA	AA	AA	AA	AA	AA	AA	AA	AA	AA	AA	AA	AA	AA	AA	AA	AA	AA	AA	AA	AA	AA	AA	AA	AA	AA	AA	AA	AA
PZE-105116229	GG	AA	AG	AG	AG	GG	AA	AA	AG	AA	AG	AG	AA	AG	AG	AG	GG	AG	AG	GG	AG	AG	GG	AG	AG	AG	AG	AA	AG	AG	AG	AG	AA	GG	AG	GG	AG	--	--	AG	AG	AG	AG	GG	GG	AG	GG	AG	--
PZE-101046132	AG	AA	AG	AA	AG	AG	AA	AG	AG	AA	AA	AG	AG	AG	AG	AG	AA	AG	AG	GG	AG	AG	AG	AA	GG	AG	AG	AG	AA	AG	GG	AG	AG	AA	AA	AG	AG	AG	AG	--	AG	AA	AA	GG	AG	AG	AG	AG	AG
PZE-106115020	TT	TT	TT	TT	TT	--	--	--	--	--	--	TT	TT	TT	TT	TT	TT	--	--	--	--	--	--	--	--	TT	TT	TT	TT	--	--	--	--	--	--	--	--	TT	TT	TT	TT	--	--	--	--	--	--	TT	TT
PZE-103075246	AG	AA	AA	AA	AG	AA	AG	GG	AA	AG	AG	AG	AA	AA	AG	GG	GG	AG	AG	GG	AG	AG	AG	AA	AG	--	--	AA	AG	AG	AG	GG	GG	GG	AA	AA	AG	AG	AG	GG	AG	AG	AG	AA	AG	--	--	--	--
PZE-106077683	AA	AA	AA	AA	AA	AA	AA	AA	AA	AA	AA	AA	AA	AA	AA	AA	AA	AA	AA	AA	AA	AA	AA	AA	AA	AA	AA	AA	AA	AA	AA	AA	AA	AA	AA	AA	AA	AA	AA	AA	AA	AA	AA	AA	AA	AA	AA	AA	AA
PZE-102049280	AC	AC	CC	AC	AA	AC	AA	AC	AA	CC	AC	AA	CC	AC	AC	AC	AA	AC	AC	AA	AA	AC	AC	AA	AA	AC	CC	AA	AC	AC	CC	AC	CC	AA	CC	AC	AC	CC	CC	CC	AC	AA	CC	AC	AA	CC	AC	CC	CC
PZE-105102176	GG	AG	AG	GG	AG	GG	AG	AA	AG	AA	AG	AG	--	AG	AG	AG	GG	AG	AG	GG	AG	AG	GG	AG	AG	AG	AG	AA	AG	AG	AG	AG	AA	GG	AG	GG	AG	--	--	AG	AG	AG	AG	GG	AG	AG	GG	AG	AG
PZE-106056051	GG	AG	GG	AG	AG	GG	AA	AG	AG	GG	AA	AG	AA	AG	GG	GG	AG	GG	AA	AA	AG	AG	AG	GG	AG	AG	--	AG	AG	AG	GG	AG	AG	AA	AG	AG	AG	AG	AG	AG	AG	GG	AG	AG	GG	AA	AA	AG	AG
PZE-105123635	AA	CC	AC	AC	AC	AA	CC	CC	AC	CC	AC	AA	CC	AC	AC	AC	AA	AC	AC	AA	AC	AC	AA	AC	AC	AC	AC	CC	AC	AC	AC	AC	CC	AA	AC	AA	AC	AC	--	AC	AA	AC	AC	AA	AA	AC	--	AC	CC
PZE-102129070	AG	AG	AG	AG	AA	AG	AG	AA	AA	GG	AA	AA	GG	AG	AG	AG	AA	GG	AG	AA	AA	AG	AG	AA	AA	AG	AG	AA	AA	AG	AG	AG	AG	AA	GG	GG	AG	AG	AG	GG	AA	AG	AG	AA	AA	GG	AG	AG	AG
PZE-109047418	CC	CC	CC	CC	CC	CC	CC	CC	CC	CC	CC	CC	CC	CC	CC	CC	CC	CC	CC	CC	CC	CC	CC	CC	CC	CC	CC	CC	CC	CC	CC	CC	CC	CC	CC	CC	CC	CC	CC	CC	CC	CC	CC	CC	CC	CC	CC	CC	CC
PZE-109070379	AA	AA	AA	AA	AA	AA	AA	AA	AA	AA	AA	AA	AA	AA	AA	AA	AA	AA	AA	AA	AA	AA	AA	AA	AA	AA	AA	AA	AA	AA	AA	AA	AA	AA	AA	AA	AA	AA	AA	AA	AA	AA	AA	AA	AA	AA	AA	AA	AA
PZE-106018356	GG	AA	GG	AA	AG	GG	AG	AG	AG	GG	GG	AG	AG	AG	AG	GG	AA	GG	AA	AA	AG	GG	GG	GG	AG	AG	AG	AG	AG	AG	AA	AG	AG	AG	GG	AG	AG	AG	AG	GG	AG	GG	AG	AG	GG	AA	AA	AA	AA
PZE-107130438	GG	AA	AG	AA	AG	AG	GG	AA	AA	AG	GG	AG	AA	GG	AG	GG	AA	AA	AG	AA	AA	AG	AG	AA	AG	AG	--	AG	AA	GG	AG	AG	GG	AG	AA	GG	AG	AG	GG	AG	AG	GG	AG	AG	AG	AG	AG	--	AG
PZE-101101518	AC	AC	CC	CC	AA	AA	CC	AC	AC	CC	CC	AC	AC	AC	AC	AC	AC	AC	CC	AC	AA	AC	CC	CC	AC	AC	AC	AC	CC	AC	AA	AC	AC	CC	AC	AC	CC	AC	AC	--	AC	CC	CC	AC	AA	--	AA	AC	AC
PZE-107050191	AA	AA	AA	AA	AA	AA	AA	AA	AA	AA	AA	AA	AA	AA	AA	AA	AA	AA	AA	AA	AA	AA	AA	AA	AA	AA	AA	AA	AA	AA	AA	AA	AA	AA	AA	AA	AA	AA	AA	AA	AA	AA	AA	AA	AA	AA	AA	AA	AA
PZE-104117395	AA	AG	GG	GG	AG	AA	GG	AA	AG	AA	AA	AG	GG	GG	AA	AG	AA	AG	GG	GG	AG	AA	GG	AA	GG	AG	AG	AA	AG	AG	AA	AG	AG	GG	AG	AA	AG	GG	GG	GG	AA	AA	AG	AG	AG	AG	GG	AG	AG
PZE-107021963	AC	CC	AA	AC	AC	AA	AA	CC	CC	AC	AC	AC	AC	AC	AC	AC	AC	AC	AC	AC	AC	AC	AA	AC	AC	AC	AC	CC	CC	AC	AC	AC	CC	AC	CC	AC	AA	AC	AC	AC	AA	CC	AC	AC	CC	--	--	AC	AC
PZE-108087617	CC	CC	CC	CC	CC	CC	CC	CC	CC	CC	CC	CC	CC	CC	CC	CC	CC	CC	CC	CC	CC	CC	CC	CC	CC	CC	CC	CC	CC	CC	CC	CC	CC	CC	CC	CC	CC	CC	CC	CC	CC	CC	CC	CC	CC	CC	CC	CC	CC
PZE-104079748	GG	GG	GG	GG	GG	GG	GG	GG	GG	GG	GG	GG	GG	GG	GG	GG	GG	GG	GG	GG	GG	GG	GG	GG	GG	GG	GG	GG	GG	GG	GG	GG	GG	GG	GG	GG	GG	GG	GG	GG	GG	GG	GG	GG	GG	GG	GG	GG	GG
PZE-109046201	AA	AG	AG	AA	AG	GG	GG	AG	GG	AA	AA	GG	AG	GG	AA	AG	AA	GG	GG	AA	GG	AA	AG	GG	GG	AG	AG	AG	AG	AG	AA	AG	AG	AG	AG	AG	AG	AG	AG	AG	AG	AG	GG	AG	GG	GG	GG	AG	AG
PZE-108035929	GG	GG	GG	GG	GG	GG	GG	GG	GG	GG	GG	GG	GG	GG	GG	GG	GG	GG	GG	GG	GG	GG	GG	GG	GG	GG	GG	GG	GG	GG	GG	GG	GG	GG	GG	GG	GG	GG	GG	GG	GG	GG	GG	GG	GG	GG	GG	GG	GG
PZE-101052294	AC	CC	AC	CC	AC	AC	CC	AC	AC	CC	CC	AC	AC	AC	AC	AC	CC	AC	AC	AA	AC	AC	CC	CC	AA	AC	AC	AC	CC	AC	AA	AC	AC	CC	CC	AC	AC	AC	AC	AA	AC	CC	CC	AA	AC	AC	AC	AC	AC
PZE-101222419	--	--	--	--	--	--	--	--	--	--	--	--	--	--	--	--	--	--	--	--	--	--	--	--	--	--	--	--	--	--	--	--	--	--	--	--	--	--	--	--	--	--	--	--	--	--	--	--	--
PZE-104092771	GG	AG	AA	AA	AG	GG	AA	GG	AG	GG	AG	AG	AG	AA	GG	AG	AG	AA	AG	AA	AG	AG	AA	AG	AA	AG	AG	GG	AG	AG	AG	AA	AG	AA	AG	GG	AG	AG	AG	AG	GG	AG	AG	AG	AG	GG	AG	AG	AG
SYN26903	GG	GG	GG	GG	GG	GG	GG	GG	GG	GG	GG	GG	GG	GG	GG	GG	GG	GG	GG	GG	GG	GG	GG	GG	GG	GG	GG	GG	GG	GG	GG	GG	GG	GG	GG	GG	GG	GG	GG	GG	GG	GG	GG	GG	GG	GG	GG	GG	GG
PZA02029.19	GG	AA	AG	GG	AG	GG	AG	AA	AG	GG	AG	AG	AA	AG	AA	AA	AG	AG	AG	GG	AG	AG	GG	AG	AA	--	--	AA	AG	AG	AG	AA	AA	GG	AG	GG	AG	--	--	AG	GG	AG	AG	AG	AG	AG	AG	AA	AA
PZE-104023748	AA	AC	CC	AC	CC	AA	AC	AA	AA	AA	AC	AC	AC	CC	AA	AC	AC	CC	AC	CC	AC	AC	CC	CC	CC	AC	AC	AA	AC	CC	AC	AC	AC	CC	CC	AC	AC	AC	AC	CC	--	AC	AC	CC	AC	--	AC	AC	AC
PZE-102047851	AA	AA	AA	AA	AA	AA	AA	AA	AA	AA	AA	AA	AA	AA	AA	AA	AA	AA	AA	AA	AA	AA	AA	AA	AA	AA	AA	AA	AA	AA	AA	AA	AA	AA	AA	AA	AA	AA	AA	AA	AA	AA	AA	AA	AA	AA	AA	AA	AA
PZE-104064203	AA	AA	AA	AA	AA	AA	AA	AA	AA	AA	AA	AA	AA	AA	AA	AA	AA	AA	AA	AA	AA	AA	AA	AA	AA	AA	AA	AA	AA	AA	AA	AA	AA	AA	AA	AA	AA	AA	AA	AA	AA	AA	AA	AA	AA	AA	AA	AA	AA
SYN37724	GG	GG	GG	GG	GG	GG	GG	GG	GG	GG	GG	GG	GG	GG	GG	GG	GG	GG	GG	GG	GG	GG	GG	GG	GG	GG	GG	GG	GG	GG	GG	GG	GG	GG	GG	GG	GG	GG	GG	GG	GG	GG	GG	GG	GG	GG	GG	GG	GG
PZE-107128534	GG	AA	AG	AG	AG	AG	GG	AA	AA	AG	GG	AG	AA	GG	AG	GG	AA	AA	AG	AA	AA	AG	AG	AA	AG	AG	AG	AG	AA	GG	AG	AG	GG	AG	AA	GG	AG	AG	AG	AA	AG	AG	AG	AG	AG	AG	AG	AG	AG
SYN17100	CC	AC	AC	CC	CC	AC	CC	AC	AC	CC	AC	AC	CC	CC	AC	CC	CC	AC	AA	AA	CC	AA	AC	AC	AC	AC	AC	AA	AC	CC	CC	AC	AC	CC	CC	AA	CC	AC	AC	AC	CC	AC	AC	CC	CC	CC	CC	AC	AC
PZE-108060935	AC	AA	AC	CC	AC	AC	CC	AA	CC	CC	CC	AA	AC	AA	AA	AC	AC	AC	CC	CC	AC	AC	AC	CC	AA	AC	AC	AC	AC	AC	CC	AC	AA	AC	CC	AC	AC	AA	AA	AC	AC	AC	AC	AC	AA	CC	CC	CC	CC
PZE-102006385	AA	AG	GG	AG	GG	GG	AA	AA	AA	GG	AA	AA	AA	AG	AA	AG	AG	AA	AG	AA	AG	GG	AG	AG	AA	AG	AG	GG	AA	GG	AA	AG	AA	GG	GG	GG	AG	AG	AG	AG	GG	AG	AG	AG	GG	--	AG	--	--
PZE-105044555	AA	AA	AA	AA	AA	AA	AA	AA	AA	AA	AA	AA	AA	AA	AA	AA	AA	AA	AA	AA	AA	AA	AA	AA	AA	AA	AA	AA	AA	AA	AA	AA	AA	AA	AA	AA	AA	AA	AA	AA	AA	AA	AA	AA	AA	AA	AA	AA	AA
SYN26838	AG	AG	AA	GG	GG	AG	GG	AG	AG	AA	AG	GG	AA	AG	AG	AG	GG	AG	AG	GG	GG	AG	AG	GG	AG	AG	--	GG	AG	AG	AA	AG	AA	GG	AG	AG	AG	AG	AG	--	GG	GG	AA	AG	GG	--	AG	--	--
PZE-104065637	GG	GG	GG	GG	GG	GG	GG	GG	GG	GG	GG	GG	GG	GG	GG	GG	GG	GG	GG	GG	GG	GG	GG	GG	GG	GG	GG	GG	GG	GG	GG	GG	GG	GG	GG	GG	GG	GG	GG	GG	GG	GG	GG	GG	GG	GG	GG	GG	GG
PZE-101256370	GG	GG	GG	GG	GG	GG	GG	GG	GG	GG	GG	GG	GG	GG	GG	GG	GG	GG	GG	GG	GG	GG	GG	GG	GG	GG	GG	GG	GG	GG	GG	GG	GG	GG	GG	GG	GG	GG	GG	GG	GG	GG	GG	GG	GG	GG	GG	GG	GG
SYN24217	CC	CC	CC	CC	CC	CC	CC	CC	CC	CC	CC	CC	CC	CC	CC	CC	CC	CC	CC	CC	CC	CC	CC	CC	CC	CC	CC	CC	CC	CC	CC	CC	CC	CC	CC	CC	CC	CC	CC	CC	CC	CC	CC	CC	CC	CC	CC	CC	CC
PZE-101167577	CG	CG	CG	CG	CG	GG	CC	CG	CG	CG	CC	GG	GG	GG	CG	CG	CG	CG	CC	CG	GG	CG	CC	CG	CG	CG	CG	CG	GG	CG	GG	CG	GG	CG	CG	GG	CC	CC	CC	GG	CG	CC	CG	CG	GG	CC	CG	CG	CG
PZE-108033478	AA	AA	AA	AA	AA	AA	AA	AA	AA	AA	AA	AA	AA	AA	AA	AA	AA	AA	AA	AA	AA	AA	AA	AA	AA	AA	AA	AA	AA	AA	AA	AA	AA	AA	AA	AA	AA	AA	AA	AA	AA	AA	AA	AA	AA	AA	AA	AA	AA
PZE-108042154	GG	GG	GG	GG	GG	GG	GG	GG	GG	GG	GG	GG	GG	GG	GG	GG	GG	GG	GG	GG	GG	GG	GG	GG	GG	GG	GG	GG	GG	GG	GG	GG	GG	GG	GG	GG	GG	GG	GG	GG	GG	GG	GG	GG	GG	GG	GG	GG	GG
PZE-104111457	GG	GG	GG	GG	GG	GG	GG	GG	GG	GG	GG	GG	GG	GG	GG	GG	GG	GG	GG	GG	GG	GG	GG	GG	GG	GG	GG	GG	GG	GG	GG	GG	GG	GG	GG	GG	GG	GG	GG	GG	GG	GG	GG	GG	GG	GG	GG	GG	GG
SYN35929	AA	AA	AA	AA	AA	AA	AA	AA	AA	AA	AA	AA	AA	AA	AA	AA	AA	AA	AA	AA	AA	AA	AA	AA	AA	AA	AA	AA	AA	AA	AA	AA	AA	AA	AA	AA	AA	AA	AA	AA	AA	AA	AA	AA	AA	AA	AA	AA	AA
SYN21963	AA	AA	AA	AA	AA	AA	AA	AA	AA	AA	AA	AA	AA	AA	AA	AA	AA	AA	AA	AA	AA	AA	AA	AA	AA	AA	AA	AA	AA	AA	AA	AA	AA	AA	AA	AA	AA	AA	AA	AA	AA	AA	AA	AA	AA	AA	AA	AA	AA
PZE-108032605	AA	AA	AA	AA	AA	AA	AA	AA	AA	AA	AA	AA	AA	AA	AA	AA	AA	AA	AA	AA	AA	AA	AA	AA	AA	AA	AA	AA	AA	AA	AA	AA	AA	AA	AA	AA	AA	AA	AA	AA	AA	AA	AA	AA	AA	AA	AA	AA	AA
SYN36957	GG	GG	GG	GG	GG	GG	GG	GG	GG	GG	GG	GG	GG	GG	GG	GG	GG	GG	GG	GG	GG	GG	GG	GG	GG	GG	GG	GG	GG	GG	GG	GG	GG	GG	GG	GG	GG	GG	GG	GG	GG	GG	GG	GG	GG	GG	GG	GG	GG
PZE-103061735	AA	AA	AA	AA	AA	AA	AA	AA	AA	AA	AA	AA	AA	AA	AA	AA	AA	AA	AA	AA	AA	AA	AA	AA	AA	AA	AA	AA	AA	AA	AA	AA	AA	AA	AA	AA	AA	AA	AA	AA	AA	AA	AA	AA	AA	AA	AA	AA	AA
PZE-106083873	AG	AA	GG	AA	GG	GG	AA	AA	AG	--	AA	AG	AA	AG	AG	GG	--	GG	AG	AA	AA	AG	AG	AG	AG	AG	GG	GG	GG	GG	GG	AG	GG	AG	--	--	AG	AG	--	--	--	GG	AG	--	GG	AG	AA	AG	AG
PZE-107033764	GG	GG	GG	GG	GG	GG	GG	GG	GG	GG	GG	GG	GG	GG	GG	GG	GG	GG	GG	GG	GG	GG	GG	GG	GG	GG	GG	GG	GG	GG	GG	GG	GG	GG	GG	GG	GG	GG	GG	GG	GG	GG	GG	GG	GG	GG	GG	GG	GG
PZE-104075473	GG	GG	GG	GG	GG	GG	GG	GG	GG	GG	GG	GG	GG	GG	GG	GG	GG	GG	GG	GG	GG	GG	GG	GG	GG	GG	GG	GG	GG	GG	GG	GG	GG	GG	GG	GG	GG	GG	GG	GG	GG	GG	GG	GG	GG	GG	GG	GG	GG
PZE-101088337	AC	AC	AA	AA	CC	AC	AA	AC	AC	AA	AA	AC	AC	AC	AC	AC	AC	AC	AC	AC	CC	AC	AA	AA	AC	AC	--	AC	AA	AC	CC	AC	AC	AA	AC	AC	AC	AC	--	CC	AC	AA	AA	AC	CC	--	CC	--	CC
PZE-104050647	AA	AG	GG	AG	GG	AA	AG	AA	AG	AA	AG	AG	AG	GG	AA	AG	AG	GG	AG	GG	AG	AG	GG	GG	GG	AG	AG	AA	AG	GG	AG	AG	AG	GG	GG	AG	AG	AG	AG	GG	AA	AG	AG	GG	AG	AA	AG	AG	AG
SYN28069	CC	AC	AA	AA	AC	CC	AC	CC	AC	CC	CC	AC	AA	AA	CC	AC	CC	AC	AA	AA	AC	CC	AA	CC	AA	AC	AC	CC	AC	AC	CC	AC	AC	AA	AC	CC	AC	--	--	--	CC	CC	AC	AC	CC	AC	AC	AC	AC
PZE-104093153	AA	AA	AA	AA	AA	AA	AA	AA	AA	AA	AA	AA	AA	AA	AA	AA	AA	AA	AA	AA	AA	AA	AA	AA	AA	AA	AA	AA	AA	AA	AA	AA	AA	AA	AA	AA	AA	AA	AA	AA	AA	AA	AA	AA	AA	AA	AA	AA	AA
PZE-104075114	AA	AG	GG	GG	GG	AA	AG	AA	AG	AA	AG	AG	AG	GG	AA	AG	AG	GG	AG	GG	AG	GG	GG	GG	GG	AG	--	AA	AG	AG	AG	AG	AG	GG	GG	AG	AG	AG	AG	GG	AA	AG	AG	GG	AG	--	AG	AG	AG
PZE-103059706	AC	AA	AA	AA	AC	AA	AC	CC	AA	AC	AC	AC	AA	AA	AC	CC	AC	AC	AC	CC	AC	AC	AC	AA	CC	AC	--	AA	AC	AC	AC	CC	CC	CC	AA	AA	AC	AC	AC	AC	AC	AC	AC	AA	AC	AC	AA	AC	AC
PZE-107025209	AA	AA	AA	AA	AA	AA	AA	AA	AA	AA	AA	AA	AA	AA	AA	AA	AA	AA	AA	AA	AA	AA	AA	AA	AA	AA	AA	AA	AA	AA	AA	AA	AA	AA	AA	AA	AA	AA	AA	AA	AA	AA	AA	AA	AA	AA	AA	AA	AA
PZE-101104216	AG	AG	GG	GG	AA	AA	GG	AG	AG	GG	GG	AG	AG	AG	AG	AG	AG	AG	GG	AG	AA	AG	GG	GG	AG	AG	AG	AG	GG	AG	AA	AG	AG	GG	AG	AG	GG	AG	AG	AA	AG	GG	GG	--	AA	AG	AA	AG	AG
PZE-105098349	GG	AA	AG	GG	AG	GG	AA	AA	AG	AA	AG	AG	AA	AG	AG	AG	GG	AG	AG	GG	AG	AG	GG	AG	AG	AG	AG	AA	AG	AG	AG	AG	AA	GG	AG	GG	AG	--	--	AG	AG	AG	AG	GG	AG	AG	GG	AG	AG
PZE-101155681	CC	CC	CC	CC	CC	CC	CC	CC	CC	CC	CC	CC	CC	CC	CC	CC	CC	CC	CC	CC	CC	CC	CC	CC	CC	CC	CC	CC	CC	CC	CC	CC	CC	CC	CC	CC	CC	CC	CC	CC	CC	CC	CC	CC	CC	CC	CC	CC	CC
PZE-108060165	AA	AA	AA	AA	AA	AA	AA	AA	AA	AA	AA	AA	AA	AA	AA	AA	AA	AA	AA	AA	AA	AA	AA	AA	AA	AA	AA	AA	AA	AA	AA	AA	AA	AA	AA	AA	AA	AA	AA	AA	AA	AA	AA	AA	AA	AA	AA	AA	AA
PZE-110017983	GG	GG	GG	GG	GG	GG	GG	GG	GG	GG	GG	GG	GG	GG	GG	GG	GG	GG	GG	GG	GG	GG	GG	GG	GG	GG	GG	GG	GG	GG	GG	GG	GG	GG	GG	GG	GG	GG	GG	GG	GG	GG	GG	GG	GG	GG	GG	GG	GG
PZE-104071127	AA	AA	AA	AA	AA	AA	AA	AA	AA	AA	AA	AA	AA	AA	AA	AA	AA	AA	AA	AA	AA	AA	AA	AA	AA	AA	AA	AA	AA	AA	AA	AA	AA	AA	AA	AA	AA	AA	AA	AA	AA	AA	AA	AA	AA	AA	AA	AA	AA
PZE-108041881	AG	AA	AG	GG	AG	AG	GG	AA	GG	GG	GG	AA	AG	AA	AA	AA	AG	AG	GG	GG	AG	AG	AG	GG	AA	AG	AG	AG	AG	AG	GG	AG	AA	AG	GG	AG	AG	--	--	AG	AG	AG	AG	AG	AA	GG	GG	GG	GG
PZE-103093154	GG	GG	GG	GG	GG	GG	GG	GG	GG	GG	GG	GG	GG	GG	GG	GG	GG	GG	GG	GG	GG	GG	GG	GG	GG	GG	GG	GG	GG	GG	GG	GG	GG	GG	GG	GG	GG	GG	GG	GG	GG	GG	GG	GG	GG	GG	GG	GG	GG
PZE-103091040	AA	AA	AA	AA	AA	AA	AA	AA	AA	AA	AA	AA	AA	AA	AA	AA	AA	AA	AA	AA	AA	AA	AA	AA	AA	AA	AA	AA	AA	AA	AA	AA	AA	AA	AA	AA	AA	AA	AA	AA	AA	AA	AA	AA	AA	AA	AA	AA	AA
PZE-101103230	--	--	--	--	--	--	--	--	--	--	--	--	--	--	--	--	--	--	--	--	--	--	--	--	--	--	--	--	--	--	--	--	--	--	--	--	--	--	--	--	--	--	--	--	--	--	--	--	--
PZE-108005561	AC	AA	AC	AC	AC	AA	AC	AA	CC	CC	AC	AC	CC	AC	AC	AC	CC	AC	AC	AA	AC	AA	AC	AC	AA	AC	AC	AC	AC	AA	AC	CC	AC	AC	AA	CC	CC	AC	AC	CC	AC	CC	AC	CC	AC	CC	AC	AC	AC
SYN2727	AA	AA	AA	AA	AA	AA	AA	AA	AA	AA	AA	AA	AA	AA	AA	AA	AA	AA	AA	AA	AA	AA	AA	AA	AA	AA	AA	AA	AA	AA	AA	AA	AA	AA	AA	AA	AA	AA	AA	AA	AA	AA	AA	AA	AA	AA	AA	AA	AA
PZA02450.1	CC	CC	CC	CC	CC	CC	CC	CC	CC	CC	CC	CC	CC	CC	CC	CC	CC	CC	CC	CC	CC	CC	CC	CC	CC	CC	CC	CC	CC	CC	CC	CC	CC	CC	CC	CC	CC	CC	CC	CC	CC	CC	CC	CC	CC	CC	CC	CC	CC
PZE-109056255	GG	GG	GG	GG	GG	GG	GG	GG	GG	GG	GG	GG	GG	GG	GG	GG	GG	GG	GG	GG	GG	GG	GG	GG	GG	GG	GG	GG	GG	GG	GG	GG	GG	GG	GG	GG	GG	GG	GG	GG	GG	GG	GG	GG	GG	GG	GG	GG	GG
PZE-104117455	AA	AG	GG	GG	AG	AA	GG	AA	AG	AA	AA	AG	GG	GG	AA	AG	AA	AG	GG	GG	AG	AA	GG	AA	GG	AG	AG	AA	AG	AG	AA	AG	AG	GG	AG	AA	AG	GG	GG	GG	AG	AA	AG	AG	AG	AG	GG	AG	AG
SYN25943	AA	AA	AA	AA	AA	AA	AA	AA	AA	AA	AA	AA	AA	AA	AA	AA	AA	AA	AA	AA	AA	AA	AA	AA	AA	AA	AA	AA	AA	AA	AA	AA	AA	AA	AA	AA	AA	AA	AA	AA	AA	AA	AA	AA	AA	AA	AA	AA	AA
PZE-101100960	CC	CC	CC	CC	CC	CC	CC	CC	CC	CC	CC	CC	CC	CC	CC	CC	CC	CC	CC	CC	CC	CC	CC	CC	CC	CC	CC	CC	CC	CC	CC	CC	CC	CC	CC	CC	CC	CC	CC	CC	CC	CC	CC	CC	CC	CC	CC	CC	CC
PZE-109068629	CC	CC	CC	CC	CC	CC	CC	CC	CC	CC	CC	CC	CC	CC	CC	CC	CC	CC	CC	CC	CC	CC	CC	CC	CC	CC	CC	CC	CC	CC	CC	CC	CC	CC	CC	CC	CC	CC	CC	CC	CC	CC	CC	CC	CC	CC	CC	CC	CC
PUT-163a-71763840-3475	CC	CC	CG	CG	CG	CG	GG	CC	CC	CG	CC	GG	GG	CG	CG	CG	CC	GG	CG	CC	CC	CG	CG	CC	CC	CG	CG	CC	CC	CG	CG	CG	GG	CC	GG	GG	CG	CG	CG	CC	CC	CG	CG	CG	CG	CG	CG	CC	CC
sh1.11	AG	GG	AG	AG	GG	AG	AA	AG	AG	AG	GG	AG	AG	AA	AG	GG	GG	AG	AA	AG	AA	AG	AG	AA	AA	--	--	AA	AG	AG	AG	AG	AG	AG	AG	AG	AG	GG	GG	AG	AG	GG	AA	AG	AG	AG	AA	--	AG
PZE-110016639	AA	AA	AA	AA	AA	AA	AA	AA	AA	AA	AA	AA	AA	AA	AA	AA	AA	AA	AA	AA	AA	AA	AA	AA	AA	AA	AA	AA	AA	AA	AA	AA	AA	AA	AA	AA	AA	AA	AA	AA	AA	AA	AA	AA	AA	AA	AA	AA	AA
PZE-103092676	CC	CC	CC	CC	CC	CC	CC	CC	CC	CC	CC	CC	CC	CC	CC	CC	CC	CC	CC	CC	CC	CC	CC	CC	CC	CC	CC	CC	CC	CC	CC	CC	CC	CC	CC	CC	CC	CC	CC	CC	CC	CC	CC	CC	CC	CC	CC	CC	CC
PZE-109045604	AA	AA	AA	AA	AA	AA	AA	AA	AA	AA	AA	AA	AA	AA	AA	AA	AA	AA	AA	AA	AA	AA	AA	AA	AA	AA	AA	AA	AA	AA	AA	AA	AA	AA	AA	AA	AA	AA	AA	AA	AA	AA	AA	AA	AA	AA	AA	AA	AA
PZE-101064477	CC	CC	CC	CC	CC	CC	CC	CC	CC	CC	CC	CC	CC	CC	CC	CC	CC	CC	CC	CC	CC	CC	CC	CC	CC	CC	CC	CC	CC	CC	CC	CC	CC	CC	CC	CC	CC	CC	CC	CC	CC	CC	CC	CC	CC	CC	CC	CC	CC
PZE-106032478	CC	AA	CC	AA	AC	CC	AC	AC	AC	CC	CC	AC	AC	AC	AC	CC	AA	CC	AA	AA	AC	CC	CC	CC	AC	AC	AC	AC	AC	AA	AA	AC	AC	AC	AC	AC	AC	CC	AC	CC	AC	CC	AC	AC	CC	AA	AA	AA	AA
PZE-101044715	GG	GG	GG	GG	GG	GG	GG	GG	GG	GG	GG	GG	GG	GG	GG	GG	GG	GG	GG	GG	GG	GG	GG	GG	GG	GG	GG	GG	GG	GG	GG	GG	GG	GG	GG	GG	GG	GG	GG	GG	GG	GG	GG	GG	GG	GG	GG	GG	GG
PZE-106039882	AA	AA	AA	AA	AA	AA	AA	AA	AA	AA	AA	AA	AA	AA	AA	AA	AA	AA	AA	AA	AA	AA	AA	AA	AA	AA	AA	AA	AA	AA	AA	AA	AA	AA	AA	AA	AA	AA	AA	AA	AA	AA	AA	AA	AA	AA	AA	AA	AA
SYN13761	CC	CC	CC	CC	CC	CC	CC	CC	CC	CC	CC	CC	CC	CC	CC	CC	CC	CC	CC	CC	CC	CC	CC	CC	CC	CC	CC	CC	CC	CC	CC	CC	CC	CC	CC	CC	CC	CC	CC	CC	CC	CC	CC	CC	CC	CC	CC	CC	CC
PZE-108038452	AC	AA	AC	CC	AC	AC	CC	AA	CC	CC	CC	AA	AC	AA	AA	AA	AC	AC	CC	CC	AC	AC	AC	CC	AA	AC	AC	AC	AC	AC	CC	AC	AA	AC	CC	AC	AC	AA	AA	AC	AC	AC	AC	AC	AA	AC	CC	CC	CC
PZE-104075509	GG	GG	GG	GG	GG	GG	GG	GG	GG	GG	GG	GG	GG	GG	GG	GG	GG	GG	GG	GG	GG	GG	GG	GG	GG	GG	GG	GG	GG	GG	GG	GG	GG	GG	GG	GG	GG	GG	GG	GG	GG	GG	GG	GG	GG	GG	GG	GG	GG
PZE-105136417	GG	GG	GG	GG	GG	GG	GG	GG	GG	GG	GG	GG	GG	GG	GG	GG	GG	GG	GG	GG	GG	GG	GG	GG	GG	GG	GG	GG	GG	GG	GG	GG	GG	GG	GG	GG	GG	GG	GG	GG	GG	GG	GG	GG	GG	GG	GG	GG	GG
PZE-104022691	GG	AG	AA	AG	AA	GG	AG	GG	GG	GG	AG	AG	AG	AA	GG	AG	AG	AA	AG	AA	AG	AG	AA	AA	AA	AG	AG	GG	AG	AA	AG	AG	AG	AA	AA	AG	AG	AG	AG	--	GG	AG	AG	AA	AG	--	AG	AG	AG
PZE-108086867	AG	GG	AG	AA	AG	AA	AG	AG	AA	AA	AA	GG	AG	GG	AG	AG	AG	AG	AG	AA	GG	AG	AG	AA	GG	AG	AG	AG	AG	AG	AG	AG	GG	AG	AA	AG	AG	GG	GG	AG	AG	AG	AG	AG	GG	AG	AA	AA	AA
PZB02058.1	GG	GG	GG	GG	GG	GG	GG	GG	GG	GG	GG	GG	GG	GG	GG	GG	GG	GG	GG	GG	GG	GG	GG	GG	GG	GG	GG	GG	GG	GG	GG	GG	GG	GG	GG	GG	GG	GG	GG	GG	GG	GG	GG	GG	GG	GG	GG	GG	GG
PZE-110008882	AA	AA	AC	AA	AA	AC	AA	AC	AC	AA	AC	AC	AA	AA	AC	AA	AA	AA	CC	CC	AA	CC	AC	AC	AC	AC	AC	CC	AC	AA	AA	AC	AC	AA	AA	CC	AA	--	AC	AC	AA	AC	AC	AA	AA	AA	AA	AA	--
PZE-108063633	AG	GG	AG	AA	AG	AG	AA	GG	AA	AA	AA	GG	AG	GG	GG	AG	AG	AG	AA	AA	AG	AG	AG	AA	GG	--	--	AG	AG	AG	AA	AG	GG	AG	AA	AG	AG	GG	GG	AG	AG	AG	AG	AG	GG	--	AA	AA	AA
PZE-103132112	AA	AA	AA	AA	AA	AA	AA	AA	AA	AA	AA	AA	AA	AA	AA	AA	AA	AA	AA	AA	AA	AA	AA	AA	AA	AA	AA	AA	AA	AA	AA	AA	AA	AA	AA	AA	AA	AA	AA	AA	AA	AA	AA	AA	AA	AA	AA	AA	AA
PZE-102120444	AG	AG	AA	AG	GG	AG	AG	GG	AG	AA	AG	AG	AA	AG	AG	AG	GG	AA	AG	GG	GG	AG	AG	GG	GG	AG	AG	GG	GG	AG	AG	AG	AG	AG	AA	AA	AG	AG	AG	AG	AG	AG	AG	GG	GG	AA	AG	AG	AG
PZE-104021091	GG	GG	GG	GG	GG	GG	GG	GG	GG	GG	GG	GG	GG	GG	GG	GG	GG	GG	GG	GG	GG	GG	GG	GG	GG	GG	GG	GG	GG	GG	GG	GG	GG	GG	GG	GG	GG	GG	GG	GG	GG	GG	GG	GG	GG	GG	GG	GG	GG
PZE-104042357	--	--	--	--	--	--	--	--	--	--	--	--	--	--	--	--	--	--	--	--	--	--	--	--	--	--	--	--	--	--	--	--	--	--	--	--	--	--	--	--	--	--	--	--	--	--	--	--	--
PZE-107051799	GG	GG	GG	GG	GG	--	--	GG	GG	GG	GG	GG	GG	GG	GG	GG	GG	GG	GG	GG	GG	GG	GG	GG	GG	GG	GG	GG	GG	GG	GG	GG	GG	GG	GG	GG	--	GG	GG	GG	GG	GG	GG	GG	GG	GG	GG	GG	GG
PZE-103052343	AC	AA	AA	AA	AC	AA	AC	CC	AA	AC	AC	AC	AA	AA	AC	CC	CC	AC	AC	CC	AC	AC	AC	AA	CC	AC	AC	AA	AC	AC	AC	CC	CC	CC	AA	AA	AC	AC	AC	CC	AC	AC	AC	AA	AC	AC	AA	AC	AC
SYN15462	AA	AC	AC	AA	AC	CC	CC	AC	CC	AA	AA	CC	AC	CC	AA	AC	AA	CC	CC	AA	CC	AA	AC	CC	CC	AC	AC	AC	AC	AC	AA	AC	AC	AC	AC	AC	AC	AC	AC	AC	AC	AC	CC	AC	CC	--	CC	AC	--
PZE-109103538	AA	AA	AA	AA	AA	AA	AA	AA	AA	AA	AA	AA	AA	AA	AA	AA	AA	AA	AA	AA	AA	AA	AA	AA	AA	AA	AA	AA	AA	AA	AA	AA	AA	AA	AA	AA	AA	AA	AA	AA	AA	AA	AA	AA	AA	AA	AA	AA	AA
PZE-103049573	AG	AA	AA	AA	AG	AA	AG	GG	AA	AG	AG	AG	AA	AA	AG	GG	GG	AG	AG	GG	AG	AG	AG	AA	GG	AG	--	AA	AG	AG	AG	GG	GG	GG	AA	AA	AG	AG	AG	GG	AG	AG	AG	AA	AG	AG	--	--	--
PZE-105154164	AA	AA	AA	AA	AA	AA	AA	AA	AA	AA	AA	AA	AA	AA	AA	AA	AA	AA	AA	AA	AA	AA	AA	AA	AA	AA	AA	AA	AA	AA	AA	AA	AA	AA	AA	AA	AA	AA	AA	AA	AA	AA	AA	AA	AA	AA	AA	AA	AA
PZE-108052803	AG	AA	AG	GG	AG	AG	GG	AA	GG	GG	GG	AA	AG	AA	AA	AA	AG	AG	GG	GG	AG	AG	AG	GG	AA	AG	AG	AG	AG	AG	GG	AG	AA	AG	GG	AG	AG	--	--	AG	AG	AG	AG	AG	AA	--	GG	GG	GG
PZE-106018476	GG	AA	GG	AA	AG	GG	AG	AG	AG	GG	GG	AG	AG	AG	AG	GG	AA	GG	AA	AA	AG	GG	GG	GG	AG	AG	GG	AG	AG	AG	AA	AG	AG	AG	GG	AG	AG	AG	AG	GG	AG	GG	AG	AG	GG	AA	AA	AA	--
PZE-104048257	GG	AG	AA	AG	AA	GG	AG	GG	AG	GG	AG	AG	AG	AA	GG	AG	AG	AA	AG	AA	AG	AG	AA	AA	AA	AG	--	GG	AG	AA	AG	AG	AG	AA	AA	AG	AG	AG	AG	AG	GG	AG	AG	AA	AG	GG	AG	AG	AG
PZE-104128483	AA	AA	AA	AA	AA	AA	AA	AA	AA	AA	AA	AA	AA	AA	AA	AA	AA	AA	AA	AA	AA	AA	AA	AA	AA	AA	AA	AA	AA	AA	AA	AA	AA	AA	AA	AA	AA	AA	AA	AA	AA	AA	AA	AA	AA	AA	AA	AA	AA
PZE-105182641	AG	AA	AG	AA	AG	AG	AA	GG	AA	AG	AA	GG	AG	AG	AG	AG	AA	AG	GG	GG	GG	AA	GG	AG	AG	AG	AG	GG	GG	GG	AG	AG	AA	AG	AG	AA	AG	AG	AG	AG	AG	AA	AG	AA	AG	GG	GG	AG	AG
PZE-102079971	GG	GG	GG	GG	GG	GG	GG	GG	GG	GG	GG	GG	GG	GG	GG	GG	GG	GG	GG	GG	GG	GG	GG	GG	GG	GG	GG	GG	GG	GG	GG	GG	GG	GG	GG	GG	GG	GG	GG	GG	GG	GG	GG	GG	GG	GG	GG	GG	GG
SYN23917	CC	CC	CC	CC	CC	CC	CC	CC	CC	CC	CC	CC	CC	CC	CC	CC	CC	CC	CC	CC	CC	CC	CC	CC	CC	CC	CC	CC	CC	CC	CC	CC	CC	CC	CC	CC	CC	CC	CC	CC	CC	CC	CC	CC	CC	CC	CC	CC	CC
PZE-108042142	AA	AA	AA	AA	AA	AA	AA	AA	AA	AA	AA	AA	AA	AA	AA	AA	AA	AA	AA	AA	AA	AA	AA	AA	AA	AA	AA	AA	AA	AA	AA	AA	AA	AA	AA	AA	AA	AA	AA	AA	AA	AA	AA	AA	AA	AA	AA	AA	AA
PZE-108039381	AG	GG	AG	AA	AG	AG	AA	GG	AA	AA	AA	GG	AG	GG	GG	GG	AG	AG	AA	AA	AG	AG	AG	AA	GG	--	--	AG	AG	AG	AA	AG	GG	AG	AA	AG	AG	GG	GG	AG	AG	AG	AG	AG	GG	AG	AA	AA	AA
PZE-105079919	GG	GG	GG	GG	GG	GG	GG	GG	GG	GG	GG	GG	GG	GG	GG	GG	GG	GG	GG	GG	GG	GG	GG	GG	GG	GG	GG	GG	GG	GG	GG	GG	GG	GG	GG	GG	GG	GG	GG	GG	GG	GG	GG	GG	GG	GG	GG	GG	GG
PZE-105074655	GG	AA	AG	GG	AG	GG	AA	AA	AG	AA	AG	AG	AA	AG	AG	AG	GG	AG	AG	GG	AG	AG	GG	AG	AG	AG	AG	AA	AG	AG	AG	AG	AA	GG	AG	GG	AG	AG	AG	AG	AG	AG	AG	GG	AG	--	GG	--	--
SYN37962	AG	AA	AG	AG	AG	GG	GG	AA	AG	AA	AG	AA	AA	AG	GG	AA	AG	AG	AG	AG	AA	AG	GG	AG	AG	AG	AG	AA	AA	AG	AG	GG	AA	AG	AA	AG	AG	AG	--	AG	AG	AA	AG	GG	AA	AG	AG	AG	AG
PZE-104005295	AG	AG	AG	AG	AG	GG	AA	AA	AA	GG	AA	AG	GG	AG	AG	AG	AG	AG	GG	AA	AA	AA	AA	AA	GG	AG	AG	AA	AA	AG	AG	AG	AG	AG	AG	GG	AG	AG	AG	AG	AA	AG	AG	AG	AG	GG	AG	AG	AG
PZE-104131042	AA	AA	AA	AA	AA	AA	AA	AA	AA	AA	AA	AA	AA	AA	AA	AA	AA	AA	AA	AA	AA	AA	AA	AA	AA	AA	AA	AA	AA	AA	AA	AA	AA	AA	AA	AA	AA	AA	AA	AA	AA	AA	AA	AA	AA	AA	AA	AA	AA
PZE-104133266	AA	AC	CC	AC	AC	AA	AC	AA	AC	AA	AA	AC	CC	CC	AA	AC	AA	AC	CC	CC	AC	AA	CC	AA	CC	AC	AC	AC	AC	AC	AA	AC	AC	CC	AC	AA	AC	--	--	CC	--	AA	AC	AC	AA	AC	CC	AC	AC
PZE-108041894	AG	AA	AG	GG	AG	AG	GG	AA	GG	GG	GG	AA	AG	AA	AA	AA	AG	AG	GG	GG	AG	AG	AG	GG	AA	AG	AG	AG	AG	AG	GG	AG	AA	AG	GG	AG	AG	--	AA	AG	AG	AG	AG	AG	AA	--	GG	GG	GG
SYN7150	GG	GG	AA	AG	AA	AG	GG	AA	AG	AA	AA	GG	GG	AA	AG	AG	AG	AG	AG	AA	GG	AA	AG	AA	AA	GG	GG	AG	GG	GG	AG	AG	AA	AG	AG	AA	GG	AG	AG	AA	AG	GG	GG	AG	GG	GG	AG	AG	AG
PZE-106028114	AA	GG	AA	GG	AG	AA	AG	AG	AG	AA	AA	AG	AG	AG	AG	AA	GG	AA	GG	GG	AG	AA	AA	AA	AG	AG	--	AG	AG	AG	GG	AG	AG	AG	AA	AG	AG	AG	AG	AA	AG	AA	AG	AG	AA	GG	GG	GG	GG
PZA00396.9	AA	AC	CC	AC	CC	CC	AC	AC	AA	AC	AA	AC	AA	AC	AA	AC	AC	AA	AC	AA	AC	CC	AC	AC	AA	AC	--	CC	AA	CC	AA	AC	AA	CC	CC	AC	AC	AC	AC	AC	CC	AC	AC	AC	AC	--	AC	--	--
SYN24017	AA	AA	AA	AA	AA	AA	AA	AA	AA	AA	AA	AA	AA	AA	AA	AA	AA	AA	AA	AA	AA	AA	AA	AA	AA	AA	AA	AA	AA	AA	AA	AA	AA	AA	AA	AA	AA	AA	AA	AA	AA	AA	AA	AA	AA	AA	AA	AA	AA
PZE-105102182	GG	AA	AG	GG	AG	GG	AA	AA	AG	AA	AG	AG	AA	AG	AG	AG	GG	AG	AG	GG	AG	AG	GG	AG	AG	AG	AG	AA	AG	AG	AG	AG	AA	GG	AG	GG	AG	GG	GG	AG	AG	AG	AG	GG	AG	--	GG	AA	AG
SYN32615	AA	AA	AG	AA	AA	AG	AA	AA	AG	AA	AA	AG	AA	AA	AA	AA	AA	AA	AA	AG	AA	AG	AA	AG	AG	AA	AA	AG	AG	AA	AA	AG	AA	AA	AA	AA	AA	AA	AA	AA	AA	AG	AA	AA	AA	AA	AA	AA	--
PZE-102086050	AG	AG	AA	AG	GG	AG	AG	GG	GG	AA	AG	GG	AA	AG	AG	AG	GG	AG	AG	GG	GG	AG	AG	GG	GG	AG	AG	GG	AG	AG	AG	AG	AG	AG	AA	AA	AG	AG	AG	AA	AG	AG	AG	AG	GG	AG	AG	AG	AG
PZE-101222687	AG	AG	AG	AG	AG	AA	GG	GG	AG	AG	GG	AA	AA	AA	AG	GG	GG	AA	AA	AG	AA	GG	AA	AG	AG	AG	AG	AG	AA	GG	AA	AG	AA	AG	AG	AA	GG	AG	AG	AG	AG	GG	AG	GG	AA	AG	AG	AG	AG
SYN5712	AG	AG	AG	GG	AA	AG	AG	GG	GG	AG	GG	AG	AA	AG	AG	AG	AG	AA	AG	AG	AG	GG	AA	AA	AA	AG	GG	GG	AG	AA	AG	AA	AA	AA	AA	AG	AG	AG	AG	--	GG	AA	AG	AA	AG	AG	AG	AG	AG
PZE-103063892	AA	AA	AA	AA	AA	AA	AA	AA	AA	AA	AA	AA	AA	AA	AA	AA	AA	AA	AA	AA	AA	AA	AA	AA	AA	AA	AA	AA	AA	AA	AA	AA	AA	AA	AA	AA	AA	AA	AA	AA	AA	AA	AA	AA	AA	AA	AA	AA	AA
PZE-105122055	AA	CC	AC	AC	AC	AA	CC	CC	AC	CC	AC	AA	CC	AC	AC	AC	AA	AC	AC	AA	AC	AC	AA	AC	AC	AC	AC	CC	AC	AC	AC	AC	CC	AA	AC	AA	AC	AC	AC	AC	AA	AC	AC	AA	AA	AC	AA	AC	--
PZE-108057528	GG	GG	GG	GG	GG	GG	GG	GG	GG	GG	GG	GG	GG	GG	GG	GG	GG	GG	GG	GG	GG	GG	GG	GG	GG	GG	GG	GG	GG	GG	GG	GG	GG	GG	GG	GG	GG	GG	GG	GG	GG	GG	GG	GG	GG	GG	GG	GG	GG
PZE-107075855	CC	CC	CC	CC	CC	CC	CC	CC	CC	CC	CC	CC	CC	CC	CC	CC	CC	CC	CC	CC	CC	CC	CC	CC	CC	CC	CC	CC	CC	CC	CC	CC	CC	CC	CC	CC	CC	CC	CC	CC	CC	CC	CC	CC	CC	CC	CC	CC	CC
PZE-101048892	AG	GG	AG	GG	AG	AG	GG	AG	AG	GG	GG	AG	AG	AG	AG	AG	GG	AG	AG	AA	AG	AG	AG	GG	AA	AG	AG	AG	GG	AG	AA	AG	AG	GG	GG	AG	AG	AG	AG	AG	AG	GG	GG	AA	AG	AG	AG	AG	AG
PZE-110038658	GG	GG	GG	GG	GG	GG	GG	GG	GG	GG	GG	GG	GG	GG	GG	GG	GG	GG	GG	GG	GG	GG	GG	GG	GG	GG	GG	GG	GG	GG	GG	GG	GG	GG	GG	GG	GG	GG	GG	GG	GG	GG	GG	GG	GG	GG	GG	GG	GG
PZE-110018194	CC	CC	CC	CC	CC	CC	CC	CC	CC	CC	CC	CC	CC	CC	CC	CC	CC	CC	CC	CC	CC	CC	CC	CC	CC	CC	CC	CC	CC	CC	CC	CC	CC	CC	CC	CC	CC	CC	CC	CC	CC	CC	CC	CC	CC	CC	CC	CC	CC
PZE-104096748	AA	AA	AA	AA	AA	AA	AA	AA	AA	AA	AA	AA	AA	AA	AA	AA	AA	AA	AA	AA	AA	AA	AA	AA	AA	AA	AA	AA	AA	AA	AA	AA	AA	AA	AA	AA	AA	AA	AA	AA	AA	AA	AA	AA	AA	AA	AA	AA	AA
PZE-101046876	AG	GG	AG	GG	AG	AG	GG	AG	AG	GG	GG	AG	AG	AG	AG	AG	GG	AG	AG	AA	AG	AG	AG	GG	AA	AG	AG	AG	GG	AG	AA	AG	AG	GG	GG	AG	AG	AG	AG	AA	AG	GG	GG	AA	AG	AG	AG	AG	AG
PZE-108065989	AG	GG	AG	AA	AG	AG	AA	GG	AA	AA	AA	GG	AG	GG	GG	AG	AG	AG	AA	AA	AG	AG	AG	AA	GG	AG	AG	AG	AG	AG	AA	AG	GG	AG	AA	AG	AG	GG	GG	AG	AG	AG	AG	AG	GG	AG	--	AA	--
PZE-110105621	AG	AG	GG	GG	GG	AG	AG	GG	GG	AA	GG	AG	AG	GG	AG	AA	AA	GG	GG	GG	AG	GG	GG	AG	GG	GG	GG	GG	AG	GG	GG	GG	AG	GG	GG	GG	AG	--	AG	AG	AG	AG	GG	AA	AG	AG	GG	AG	AG
SYN14995	AG	GG	AG	AG	AA	AA	GG	AG	GG	GG	AG	AA	GG	AA	AG	AG	AA	GG	AA	AA	AG	AG	AA	AG	AG	GG	--	GG	AA	AG	AG	AG	GG	AG	AG	AG	AA	--	--	AG	AA	GG	AG	AG	AA	--	--	--	--
PZE-103098213	CC	CC	CC	CC	CC	CC	CC	CC	CC	CC	CC	CC	CC	CC	CC	CC	CC	CC	CC	CC	CC	CC	CC	CC	CC	CC	CC	CC	CC	CC	CC	CC	CC	CC	CC	CC	CC	CC	CC	CC	CC	CC	CC	CC	CC	CC	CC	CC	CC
PZE-104061283	GG	GG	GG	GG	GG	GG	GG	GG	GG	GG	GG	GG	GG	GG	GG	GG	GG	GG	GG	GG	GG	GG	GG	GG	GG	GG	GG	GG	GG	GG	GG	GG	GG	GG	GG	GG	GG	GG	GG	GG	GG	GG	GG	GG	GG	GG	GG	GG	GG
PZE-104148799	CC	AC	AC	AC	AA	CC	AC	CC	AC	AC	AC	AA	AA	AA	AC	CC	AA	AC	AA	AA	AC	CC	AA	CC	AA	--	--	AA	--	AA	CC	AC	AC	AC	AC	CC	CC	AC	AC	AA	AC	CC	AC	AC	AC	--	--	AC	AC
PZE-101052634	AC	AA	AC	AA	AC	AC	AA	AC	AC	AA	AA	AC	AC	AC	AC	AC	AA	AC	AC	CC	AC	AC	AA	AA	CC	AC	AC	AC	AA	AC	CC	AC	AC	AA	AA	AC	AC	AC	AC	CC	AC	AA	AA	CC	AC	AC	AC	AC	AC
PZE-108051264	AG	AA	AG	GG	AG	AG	GG	AA	GG	GG	GG	AA	AG	AA	AA	AA	AG	AG	GG	GG	AG	AG	AG	GG	AA	AG	AG	AG	AG	AG	GG	AG	AA	AG	GG	AG	AG	AA	--	AG	AG	AG	AG	AG	AA	--	GG	GG	GG
PZE-109037923	GG	GG	GG	GG	GG	GG	GG	GG	GG	GG	GG	GG	GG	GG	GG	GG	GG	GG	GG	GG	GG	GG	GG	GG	GG	GG	GG	GG	GG	GG	GG	GG	GG	GG	GG	GG	GG	GG	GG	GG	GG	GG	GG	GG	GG	GG	GG	GG	GG
PZE-107040041	AG	GG	AG	AG	AG	AA	AA	AG	GG	AG	AG	AG	AG	AG	AG	AG	AG	AG	AG	AG	AG	AG	AA	AG	AG	AG	AG	GG	GG	AG	AG	AG	AG	AG	GG	AG	AA	AG	AG	AG	AA	GG	AG	AG	GG	AG	--	AG	AG
PZE-104099080	GG	GG	GG	GG	GG	GG	GG	GG	GG	GG	GG	GG	GG	GG	GG	GG	GG	GG	GG	GG	GG	GG	GG	GG	GG	GG	GG	GG	GG	GG	GG	GG	GG	GG	GG	GG	GG	GG	GG	GG	GG	GG	GG	GG	GG	GG	GG	GG	GG
PZE-103052001	GG	GG	GG	GG	GG	GG	GG	GG	GG	GG	GG	GG	GG	GG	GG	GG	GG	GG	GG	GG	GG	GG	GG	GG	GG	GG	GG	GG	GG	GG	GG	GG	GG	GG	GG	GG	GG	GG	GG	GG	GG	GG	GG	GG	GG	GG	GG	GG	GG
PZE-101135554	AA	AA	AA	AA	AA	AA	AA	AA	AA	AA	AA	AA	AA	AA	AA	AA	AA	AA	AA	AA	AA	AA	AA	AA	AA	AA	AA	AA	AA	AA	AA	AA	AA	AA	AA	AA	AA	AA	AA	AA	AA	AA	AA	AA	AA	AA	AA	AA	AA
SYN31361	CC	CC	CC	CC	CC	CC	CC	CC	CC	CC	CC	CC	CC	CC	CC	CC	CC	CC	CC	CC	CC	CC	CC	CC	CC	CC	CC	CC	CC	CC	CC	CC	CC	CC	CC	CC	CC	CC	CC	CC	CC	CC	CC	CC	CC	CC	CC	CC	CC
PZE-107015950	AG	GG	AA	AG	AG	AA	AA	GG	AG	AG	AG	AG	AG	AG	AG	AG	AG	AG	AG	AG	AG	AG	AA	AG	AG	AG	AG	GG	GG	AG	AG	AG	GG	AG	GG	AG	AA	AG	AG	AG	AA	GG	AG	AG	GG	GG	AG	AG	AG
SYN18708	AG	AA	AG	AG	AG	AG	AG	AG	AG	AG	AA	AA	AG	AG	AG	AG	AA	AG	AG	GG	AG	AG	AG	AA	GG	AG	AG	AG	AA	AA	GG	AG	AA	AA	AA	AG	AG	AG	AG	GG	GG	AA	AG	AG	AG	AG	AG	AG	AG
PZE-104045559	AA	AA	AA	AA	AA	AA	AA	AA	AA	AA	AA	AA	AA	AA	AA	AA	AA	AA	AA	AA	AA	AA	AA	AA	AA	AA	AA	AA	AA	AA	AA	AA	AA	AA	AA	AA	AA	AA	AA	AA	AA	AA	AA	AA	AA	AA	AA	AA	AA
SYN17124	AA	AA	AA	AA	AA	AA	AA	AA	AA	AA	AA	AA	AA	AA	AA	AA	AA	AA	AA	AA	AA	AA	AA	AA	AA	AA	AA	AA	AA	AA	AA	AA	AA	AA	AA	AA	AA	AA	AA	AA	AA	AA	AA	AA	AA	AA	AA	AA	AA
PZE-105096701	CC	AA	AC	CC	AC	CC	AA	AA	AC	AA	AC	AC	AA	AC	AC	AC	CC	AC	AC	CC	AC	AC	CC	AC	AC	AC	AC	AA	AC	AC	AC	AC	AA	CC	AC	CC	AC	AC	AC	AC	AC	AC	AC	CC	AC	AC	CC	--	AC
PZE-108115325	CG	GG	CG	CC	GG	CG	CG	CG	CC	CG	CG	GG	GG	GG	CG	CG	CG	CG	CG	CG	GG	CG	CG	CG	GG	CG	CG	CG	CG	GG	CG	GG	CG	CG	CC	CG	CG	CG	CG	CG	CG	CG	CG	CG	CG	CG	CC	CC	CC
PZE-101189489	AG	AG	AG	AG	AG	AA	GG	GG	AA	AG	GG	AA	AA	AA	GG	GG	GG	AA	AA	AG	AA	GG	AG	AG	AG	AG	AG	AG	AA	AG	AA	AG	AA	AG	AG	AA	GG	AG	AG	AA	AG	GG	AG	AG	AA	GG	AG	AG	AG
PZE-106079198	GG	GG	GG	GG	GG	GG	GG	GG	GG	GG	GG	GG	GG	GG	GG	GG	GG	GG	GG	GG	GG	GG	GG	GG	GG	GG	GG	GG	GG	GG	GG	GG	GG	GG	GG	GG	GG	GG	GG	GG	GG	GG	GG	GG	GG	GG	GG	GG	GG
PZE-101196709	AA	AA	AA	AA	AA	AA	AA	AA	AA	AA	AA	AA	AA	AA	AA	AA	AA	AA	AA	AA	AA	AA	AA	AA	AA	AA	AA	AA	AA	AA	AA	AA	AA	AA	AA	AA	AA	AA	AA	AA	AA	AA	AA	AA	AA	AA	AA	AA	AA
PZE-103175779	AA	AA	AA	AA	AA	AA	AA	AA	AA	AA	AA	AA	AA	AA	AA	AA	AA	AA	AA	AA	AA	AA	AA	AA	AA	AA	AA	AA	AA	AA	AA	AA	AA	AA	AA	AA	AA	AA	AA	AA	AA	AA	AA	AA	AA	AA	AA	AA	AA
PZE-104099380	AA	AA	AA	AA	AA	AA	AA	AA	AA	AA	AA	AA	AA	AA	AA	AA	AA	AA	AA	AA	AA	AA	AA	AA	AA	AA	AA	AA	AA	AA	AA	AA	AA	AA	AA	AA	AA	AA	AA	AA	AA	AA	AA	AA	AA	AA	AA	AA	AA
PZE-105062945	AA	AA	AA	AA	AA	AA	AA	AA	AA	AA	AA	AA	AA	AA	AA	AA	AA	AA	AA	AA	AA	AA	AA	AA	AA	AA	AA	AA	AA	AA	AA	AA	AA	AA	AA	AA	AA	AA	AA	AA	AA	AA	AA	AA	AA	AA	AA	AA	AA
PZE-108018725	AG	AA	AG	GG	AG	AG	AG	AA	GG	GG	GG	AA	AG	AG	AA	AA	AG	AG	GG	GG	AG	AG	AG	GG	AA	--	--	AG	AG	AA	AG	AG	AA	AA	AG	AG	AG	--	AA	AG	AG	GG	AG	AG	AA	AG	AG	GG	GG
PZE-106078719	AA	AA	AA	AA	AA	AA	AA	AA	AA	AA	AA	AA	AA	AA	AA	AA	AA	AA	AA	AA	AA	AA	AA	AA	AA	AA	AA	AA	AA	AA	AA	AA	AA	AA	AA	AA	AA	AA	AA	AA	AA	AA	AA	AA	AA	AA	AA	AA	AA
PZE-104068824	AA	AG	GG	GG	GG	AA	AA	AA	AA	AA	AA	AA	AA	GG	AG	AG	AG	GG	--	GG	AA	AA	GG	GG	GG	AG	AG	--	AG	GG	AA	AA	AA	GG	GG	AA	AA	AG	AG	GG	AG	--	--	GG	AA	AA	AA	AA	AA
PZE-102113766	AG	AG	AA	AG	GG	AG	AG	GG	GG	AA	GG	GG	AA	AG	AG	AG	GG	AA	AG	GG	GG	AG	AG	GG	GG	AG	--	GG	AG	AG	AG	AG	AG	GG	AA	AA	AG	AG	AG	AA	AG	AG	AG	GG	GG	--	AG	AG	AG
PZE-103157755	GG	AG	AA	AG	AG	AA	AG	GG	AG	AA	AA	AA	AA	GG	AA	AG	AG	AA	AA	AA	AG	AG	AA	AG	GG	AG	AG	AG	AA	AA	AA	AA	AG	AA	AA	AG	AG	AG	AG	AG	AG	GG	GG	AG	AG	--	GG	AG	AA
PZE-101214422	AA	AA	AA	AA	AA	AA	AA	AA	AA	AA	AA	AA	AA	AA	AA	AA	AA	AA	AA	AA	AA	AA	AA	AA	AA	AA	AA	AA	AA	AA	AA	AA	AA	AA	AA	AA	AA	AA	AA	AA	AA	AA	AA	AA	AA	AA	AA	AA	AA
PZE-108070783	AA	AA	AA	AA	AA	AA	AA	AA	AA	AA	AA	AA	AA	AA	AA	AA	AA	AA	AA	AA	AA	AA	AA	AA	AA	AA	AA	AA	AA	AA	AA	AA	AA	AA	AA	AA	AA	AA	AA	AA	AA	AA	AA	AA	AA	AA	AA	AA	AA
PZE-101146598	AC	AC	AC	AC	CC	CC	AA	AC	AC	AA	AA	AC	CC	AC	AC	AC	AC	AA	AA	AA	CC	AC	AA	AC	AC	AC	AC	AC	AA	AC	CC	AC	CC	AC	AC	CC	AA	AA	AA	CC	AC	AA	AA	AC	CC	AC	CC	AC	AC
PZE-104084757	GG	GG	GG	GG	GG	GG	GG	GG	GG	GG	GG	GG	GG	GG	GG	GG	GG	GG	GG	GG	GG	GG	GG	GG	GG	GG	GG	GG	GG	GG	GG	GG	GG	GG	GG	GG	GG	GG	GG	GG	GG	GG	GG	GG	GG	GG	GG	GG	GG
PZE-102118282	AA	AA	AA	AA	AC	AA	AA	--	--	AA	AC	AC	AA	AA	AA	AA	AC	AA	AA	--	--	AA	AA	AC	AC	AA	AA	AC	AA	AA	AA	AA	AA	--	AA	AA	AA	AA	AA	AA	AA	AA	AA	AA	AC	AA	AA	AA	AA
SYN32244	AA	GG	AG	AA	AG	AA	GG	GG	AG	GG	AG	AG	GG	AG	GG	AG	AA	AG	AG	AA	AG	AG	AA	AG	AG	AG	AG	GG	AG	AG	AG	AG	GG	AA	AG	AA	AG	--	--	AG	AG	AG	AG	AA	AG	AG	--	AG	AG
PZE-108049414	GG	GG	GG	GG	GG	GG	GG	GG	GG	GG	GG	GG	GG	GG	GG	GG	GG	GG	GG	GG	GG	GG	GG	GG	GG	GG	GG	GG	GG	GG	GG	GG	GG	GG	GG	GG	GG	GG	GG	GG	GG	GG	GG	GG	GG	GG	GG	GG	GG
PZE-106000325	CC	CC	CC	CC	CC	CC	CC	CC	CC	CC	CC	CC	CC	CC	CC	CC	CC	CC	CC	CC	CC	CC	CC	CC	CC	CC	CC	CC	CC	CC	CC	CC	CC	CC	CC	CC	CC	CC	CC	CC	CC	CC	CC	CC	CC	CC	CC	CC	CC
SYN25053	AA	AA	AA	AA	AA	AA	AA	AA	AA	AA	AA	AA	AA	AA	AA	AA	AA	AA	AA	AA	AA	AA	AA	AA	AA	AA	AA	AA	AA	AA	AA	AA	AA	AA	AA	AA	AA	AA	AA	AA	AA	AA	AA	AA	AA	AA	AA	AA	AA
PZE-107051697	AC	AA	AC	AC	AC	CC	CC	AC	AA	AC	AC	AC	AC	AC	AC	AC	AC	AC	AC	AC	AC	AC	CC	AC	AC	AC	AC	AA	AA	AC	AC	AC	AC	AC	AA	AC	CC	AC	AC	AC	AC	AA	AC	AC	AA	AC	CC	--	AC
PZE-103054563	AA	AA	AA	AA	AA	AA	AA	AA	AA	AA	AA	AA	AA	AA	AA	AA	AA	AA	AA	AA	AA	AA	AA	AA	AA	AA	AA	AA	AA	AA	AA	AA	AA	AA	AA	AA	AA	AA	AA	AA	AA	AA	AA	AA	AA	AA	AA	AA	AA
SYN30483	AG	AG	AG	AG	AG	AG	AA	GG	AG	AG	AG	AA	AA	GG	AG	AA	AG	AG	GG	AA	GG	AG	AA	AG	GG	--	--	GG	AG	AA	AA	AA	AA	AG	AA	AG	AG	AG	AG	AG	AG	GG	GG	AG	AG	--	GG	--	AA
SYN7364	CC	AA	AC	AC	AC	CC	AA	AA	AC	AA	AC	CC	AA	AC	AC	AC	CC	AC	AC	CC	AC	AC	CC	AC	AC	AC	AC	AA	AC	AC	AC	AC	AA	CC	AC	CC	AC	AC	CC	AC	AC	AC	AC	CC	CC	AC	CC	--	--
PZB01457.1	AA	AA	AA	AA	AA	AA	AA	AA	AA	AA	AA	AA	AA	AA	AA	AA	AA	AA	AA	AA	AA	AA	AA	AA	AA	AA	AA	AA	AA	AA	AA	AA	AA	AA	AA	AA	AA	AA	AA	AA	AA	AA	AA	AA	AA	AA	AA	AA	AA
PZE-105084712	GG	AA	AG	GG	AG	GG	AA	AA	AG	AA	AG	AG	AA	AG	AG	AG	GG	AG	AG	GG	AG	AG	GG	AG	AG	AG	AG	AA	AG	AG	AG	AG	AA	GG	AG	GG	AG	GG	GG	AG	AG	AG	AG	GG	AG	AG	GG	AG	AG
PZE-104035686	GG	GG	GG	GG	GG	GG	GG	GG	GG	GG	GG	GG	GG	GG	GG	GG	GG	GG	GG	GG	GG	GG	GG	GG	GG	GG	GG	GG	GG	GG	GG	GG	GG	GG	GG	GG	GG	GG	GG	GG	GG	GG	GG	GG	GG	GG	GG	GG	GG
PZE-110037392	AA	AA	AA	AA	AA	AA	AA	AA	AA	AA	AA	AA	AA	AA	AA	AA	AA	AA	AA	AA	AA	AA	AA	AA	AA	AA	AA	AA	AA	AA	AA	AA	AA	AA	AA	AA	AA	AA	AA	AA	AA	AA	AA	AA	AA	AA	AA	AA	AA
PZE-103165581	AA	AA	AA	AA	AA	AA	AA	AA	AA	AA	AA	AA	AA	AA	AA	AA	AA	AA	AA	AA	AA	AA	AA	AA	AA	AA	AA	AA	AA	AA	AA	AA	AA	AA	AA	AA	AA	AA	AA	AA	AA	AA	AA	AA	AA	AA	AA	AA	AA
PZE-106116788	GG	GG	GG	GG	GG	GG	GG	GG	GG	GG	GG	GG	GG	GG	GG	GG	GG	GG	GG	GG	GG	GG	GG	GG	GG	GG	GG	GG	GG	GG	GG	GG	GG	GG	GG	GG	GG	GG	GG	GG	GG	GG	GG	GG	GG	GG	GG	GG	GG
PZE-102021400	AA	AC	CC	AC	CC	CC	AC	AC	AA	AC	AC	CC	AA	AC	AA	AC	AC	AA	AC	AA	AC	CC	AC	CC	AA	--	AA	CC	AA	AC	AA	AC	AA	CC	AC	AC	AA	AA	AA	AC	CC	AC	AC	CC	CC	--	AC	AA	--
PZE-108076171	GG	GG	GG	GG	GG	GG	GG	GG	GG	GG	GG	GG	GG	GG	GG	GG	GG	GG	GG	GG	GG	GG	GG	GG	GG	GG	GG	GG	GG	GG	GG	GG	GG	GG	GG	GG	GG	GG	GG	GG	GG	GG	GG	GG	GG	GG	GG	GG	GG
PZE-110041758	GG	GG	AG	GG	GG	AG	GG	GG	AG	GG	GG	AG	GG	GG	AG	GG	GG	GG	GG	AA	GG	AA	GG	AG	AG	GG	GG	AG	AG	GG	GG	AG	GG	GG	GG	AG	GG	GG	GG	GG	GG	AG	GG	GG	GG	GG	GG	GG	GG
PZE-108022574	AA	AA	AA	AA	AA	AA	AA	AA	AA	AA	AA	AA	AA	AA	AA	AA	AA	AA	AA	AA	AA	AA	AA	AA	AA	AA	AA	AA	AA	AA	AA	AA	AA	AA	AA	AA	AA	AA	AA	AA	AA	AA	AA	AA	AA	AA	AA	AA	AA
SYN22001	CC	AA	CC	AA	AC	CC	AC	AC	AC	CC	CC	AC	AC	AC	AC	CC	AA	CC	AA	AA	AC	CC	CC	CC	AC	--	CC	AC	AC	AC	AA	AC	AC	AC	CC	AC	AC	AC	AC	CC	AC	CC	AC	AC	CC	AA	AA	AA	AA
PZE-103091851	--	--	--	--	--	--	--	--	--	--	--	--	--	--	--	--	--	--	--	--	--	--	--	--	--	--	--	--	--	--	--	--	--	--	--	--	--	--	--	--	--	--	--	--	--	--	--	--	--
PZE-105103729	GG	GG	GG	GG	GG	GG	GG	GG	GG	GG	GG	GG	GG	GG	GG	GG	GG	GG	GG	GG	GG	GG	GG	GG	GG	GG	GG	GG	GG	GG	GG	GG	GG	GG	GG	GG	GG	GG	GG	GG	GG	GG	GG	GG	GG	GG	GG	GG	GG
PZE-104035796	GG	GG	GG	GG	GG	GG	GG	GG	GG	GG	GG	GG	GG	GG	GG	GG	GG	GG	GG	GG	GG	GG	GG	GG	GG	GG	GG	GG	GG	GG	GG	GG	GG	GG	GG	GG	GG	GG	GG	GG	GG	GG	GG	GG	GG	GG	GG	GG	GG
PZA02194.1	AA	AG	GG	GG	AG	AA	GG	AA	AG	AA	AG	AG	GG	GG	AA	AG	AG	GG	GG	GG	AG	AA	GG	AG	GG	AG	AG	AA	AG	AG	AG	GG	AG	GG	AG	AA	AG	GG	GG	GG	--	AG	AG	AG	AG	--	AG	AG	AG
PZE-104017018	AA	GG	GG	AG	GG	GG	GG	AA	--	GG	GG	AG	GG	GG	--	--	--	GG	GG	GG	GG	GG	GG	GG	GG	AG	--	AA	GG	GG	GG	GG	GG	GG	GG	GG	AG	AG	--	GG	AA	GG	AG	GG	AG	AG	GG	GG	GG
PZE-110025994	AA	AA	AG	AA	AA	AG	AA	AA	AG	AA	AA	AG	AA	AA	AG	AA	AA	AA	AA	GG	AA	GG	AA	AG	AG	--	--	AG	AG	AA	AA	AG	AA	AA	AA	AG	AA	AG	AG	AA	AA	AG	AA	AA	AA	AA	AA	AA	--
PZE-102155296	GG	GG	GG	GG	GG	GG	GG	GG	GG	GG	GG	GG	GG	GG	GG	GG	GG	GG	GG	GG	GG	GG	GG	GG	GG	GG	GG	GG	GG	GG	GG	GG	GG	GG	GG	GG	GG	GG	GG	GG	GG	GG	GG	GG	GG	GG	GG	GG	GG
SYN36209	AG	GG	AA	GG	AA	AA	GG	GG	AG	AG	GG	AG	GG	AG	AG	AA	AG	AA	AG	GG	GG	AG	AG	AA	AG	AG	AG	AG	AA	AA	AA	AG	AA	AG	AG	AG	AG	AG	AG	AG	AG	AA	AG	AG	AA	AG	GG	AG	AG
SYN11451	CC	AC	AA	AC	AC	CC	AA	AC	AC	AC	AC	CC	CC	AA	CC	AA	AC	AC	AC	AA	AC	AC	AC	AC	AA	AC	AC	AA	AA	AC	AC	AA	AA	AC	AC	AA	CC	AC	AC	--	CC	AC	CC	AC	AC	CC	AC	AC	AC
SYN28948	GG	GG	GG	GG	GG	GG	GG	GG	GG	GG	GG	GG	GG	GG	GG	GG	GG	GG	GG	GG	GG	GG	GG	GG	GG	GG	GG	GG	GG	GG	GG	GG	GG	GG	GG	GG	GG	GG	GG	GG	GG	GG	GG	GG	GG	GG	GG	GG	GG
PZE-103075978	AG	GG	GG	GG	AG	GG	AG	AA	GG	AG	AG	AG	GG	GG	AG	AA	AA	AG	AG	AA	AG	AG	AG	GG	AG	--	GG	GG	AG	AG	AG	AA	AA	AA	GG	GG	AG	AG	AG	AA	AG	AG	AG	GG	AG	--	GG	--	--
PZE-104052257	GG	AG	AA	AG	AA	GG	AG	GG	AG	GG	AG	AG	AG	AA	GG	AG	AG	AA	AG	AA	AG	AG	AA	AA	AA	AG	AG	GG	AG	AA	AG	AG	AG	AA	AA	AG	AG	AG	AG	--	GG	AG	AG	AA	AG	GG	AG	AG	AG
PZE-104123569	GG	GG	GG	GG	GG	GG	GG	GG	GG	GG	GG	GG	GG	GG	GG	GG	GG	GG	GG	GG	GG	GG	GG	GG	GG	GG	GG	GG	GG	GG	GG	GG	GG	GG	GG	GG	GG	GG	GG	GG	GG	GG	GG	GG	GG	GG	GG	GG	GG
PZE-103075454	AG	GG	GG	GG	AG	GG	AG	AA	GG	AG	AG	AG	GG	GG	AG	AA	AA	AG	AG	AA	AG	AG	AG	GG	AG	AG	--	GG	AG	AG	AG	AA	AA	AA	GG	GG	AG	AG	AG	AA	AG	AG	AG	GG	AG	--	GG	AG	--
PZE-106083588	AG	AA	GG	AA	GG	GG	AA	AA	AG	AG	AA	AG	AA	AG	AG	GG	AG	GG	AG	AA	AA	AG	AG	AG	AG	AG	--	AG	GG	GG	GG	AG	GG	AG	AG	AG	AG	AG	AG	AG	AG	GG	AG	AG	GG	AG	AA	AG	AG
PZA02255.2	CC	CC	CC	CC	CC	CC	CC	CC	CC	CC	CC	CC	CC	CC	CC	CC	CC	CC	CC	CC	CC	CC	CC	CC	CC	CC	CC	CC	CC	CC	CC	CC	CC	CC	CC	CC	CC	CC	CC	CC	CC	CC	CC	CC	CC	CC	CC	CC	CC
PZE-104142878	AA	AG	GG	GG	AG	AA	AG	AA	AG	AA	AA	AG	GG	GG	AG	AG	AA	AG	GG	GG	GG	AA	GG	AA	GG	AG	AG	AG	AG	AG	AA	AG	AG	GG	AG	AA	AG	AG	--	GG	AG	AA	AG	AG	AG	AG	GG	AG	AG
SYN14386	AC	AA	AA	AA	AC	AA	AC	CC	AA	AC	AC	AC	AA	AA	AC	CC	CC	AC	AC	CC	AC	AC	AC	AA	CC	AC	--	AA	AC	AC	AC	CC	CC	CC	AA	AA	AC	AC	AC	CC	AC	AC	AC	AA	AC	AC	AA	AC	AC
SYN25826	GG	GG	GG	GG	GG	GG	GG	GG	GG	GG	GG	GG	GG	GG	GG	GG	GG	GG	GG	GG	GG	GG	GG	GG	GG	GG	GG	GG	GG	GG	GG	GG	GG	GG	GG	GG	GG	GG	GG	GG	GG	GG	GG	GG	GG	GG	GG	GG	GG
PZE-110019199	AA	AA	AA	AA	AA	AA	AA	AA	AA	AA	AA	AA	AA	AA	AA	AA	AA	AA	AA	AA	AA	AA	AA	AA	AA	AA	AA	AA	AA	AA	AA	AA	AA	AA	AA	AA	AA	AA	AA	AA	AA	AA	AA	AA	AA	AA	AA	AA	AA
SYN36943	GG	GG	GG	GG	GG	GG	GG	GG	GG	GG	GG	GG	GG	GG	GG	GG	GG	GG	GG	GG	GG	GG	GG	GG	GG	GG	GG	GG	GG	GG	GG	GG	GG	GG	GG	GG	GG	GG	GG	GG	GG	GG	GG	GG	GG	GG	GG	GG	GG
PZE-102106673	GG	GG	GG	GG	GG	GG	GG	GG	GG	GG	GG	GG	GG	GG	GG	GG	GG	GG	GG	GG	GG	GG	GG	GG	GG	GG	GG	GG	GG	GG	GG	GG	GG	GG	GG	GG	GG	GG	GG	GG	GG	GG	GG	GG	GG	GG	GG	GG	GG
PZE-102086305	GG	GG	GG	GG	GG	GG	GG	GG	GG	GG	GG	GG	GG	GG	GG	GG	GG	GG	GG	GG	GG	GG	GG	GG	GG	GG	GG	GG	GG	GG	GG	GG	GG	GG	GG	GG	GG	GG	GG	GG	GG	GG	GG	GG	GG	GG	GG	GG	GG
PZE-107105855	AG	GG	AG	AG	AG	AA	AG	AG	GG	AG	AA	AA	AG	AG	AG	AA	AG	AG	AG	AG	AA	AG	AG	AG	GG	AG	AG	GG	GG	AG	AG	AG	AG	AG	GG	AG	AG	AG	AG	AG	AA	GG	AG	AA	GG	--	AA	AG	--
PZE-106085784	AA	AA	AA	AA	AA	AA	AA	AA	AA	AA	AA	AA	AA	AA	AA	AA	AA	AA	AA	AA	AA	AA	AA	AA	AA	AA	AA	AA	AA	AA	AA	AA	AA	AA	AA	AA	AA	AA	AA	AA	AA	AA	AA	AA	AA	AA	AA	AA	AA
PZE-105113962	AA	GG	AG	AG	AG	AA	GG	GG	AG	GG	AG	AG	GG	AG	AG	AG	AA	AG	AG	AA	AG	AG	AA	AG	AG	AG	AG	GG	AG	AG	AG	AG	GG	AA	AG	AA	AG	AG	--	AG	AG	AG	AG	AA	AA	AG	AA	AG	AG
PZE-102087099	GG	GG	GG	GG	GG	GG	GG	GG	GG	GG	GG	GG	GG	GG	GG	GG	GG	GG	GG	GG	GG	GG	GG	GG	GG	GG	GG	GG	GG	GG	GG	GG	GG	GG	GG	GG	GG	GG	GG	GG	GG	GG	GG	GG	GG	GG	GG	GG	GG
PZE-105046942	AA	GG	AG	AA	AG	AA	AG	GG	AG	GG	AG	AG	GG	AG	GG	AG	AA	AG	AG	AA	AG	AG	AA	AG	AG	AG	AG	GG	AG	AG	AG	AG	GG	AA	AG	AA	AG	AG	AG	AG	AG	AG	AG	AG	AG	AG	AA	AG	AG
SYN26885	AA	AA	AA	AA	AA	AA	AA	AA	AA	AA	AA	AA	AA	AA	AA	AA	AA	AA	AA	AA	AA	AA	AA	AA	AA	AA	AA	AA	AA	AA	AA	AA	AA	AA	AA	AA	AA	AA	AA	AA	AA	AA	AA	AA	AA	AA	AA	AA	AA
SYN33126	GG	GG	GG	GG	GG	GG	GG	GG	GG	GG	GG	GG	GG	GG	GG	GG	GG	GG	GG	GG	GG	GG	GG	GG	GG	GG	GG	GG	GG	GG	GG	GG	GG	GG	GG	GG	GG	GG	GG	GG	GG	GG	GG	GG	GG	GG	GG	GG	GG
PZA03205.1	AA	AA	AA	AA	AA	AA	AA	AA	AA	AA	AA	AA	AA	AA	AA	AA	AA	AA	AA	AA	AA	AA	AA	AA	AA	AA	AA	AA	AA	AA	AA	AA	AA	AA	AA	AA	AA	AA	AA	AA	AA	AA	AA	AA	AA	AA	AA	AA	AA
PZE-105128434	GG	GG	GG	GG	GG	GG	GG	GG	GG	GG	GG	GG	GG	GG	GG	GG	GG	GG	GG	GG	GG	GG	GG	GG	GG	GG	GG	GG	GG	GG	GG	GG	GG	GG	GG	GG	GG	GG	GG	GG	GG	GG	GG	GG	GG	GG	GG	GG	GG
PUT-163a-16920212-1046	AA	AA	AA	AA	AA	AA	AA	AA	AA	AA	AA	AA	AA	AA	AA	AA	AA	AA	AA	AA	AA	AA	AA	AA	AA	AA	AA	AA	AA	AA	AA	AA	AA	AA	AA	AA	AA	AA	AA	AA	AA	AA	AA	AA	AA	AA	AA	AA	AA
PZE-104029389	GG	GG	GG	GG	GG	GG	GG	GG	GG	GG	GG	GG	GG	GG	GG	GG	GG	GG	GG	GG	GG	GG	GG	GG	GG	GG	GG	GG	GG	GG	GG	GG	GG	GG	GG	GG	GG	GG	GG	GG	GG	GG	GG	GG	GG	GG	GG	GG	GG
PZE-101140869	GG	GG	GG	GG	GG	GG	GG	GG	GG	GG	GG	GG	GG	GG	GG	GG	GG	GG	GG	GG	GG	GG	GG	GG	GG	GG	GG	GG	GG	GG	GG	GG	GG	GG	GG	GG	GG	GG	GG	GG	GG	GG	GG	GG	GG	GG	GG	GG	GG
PZE-106033097	GG	GG	GG	GG	GG	GG	GG	GG	GG	GG	GG	GG	GG	GG	GG	GG	GG	GG	GG	GG	GG	GG	GG	GG	GG	GG	GG	GG	GG	GG	GG	GG	GG	GG	GG	GG	GG	GG	GG	GG	GG	GG	GG	GG	GG	GG	GG	GG	GG
PZE-109016429	AG	AG	AG	AG	AG	AG	GG	AG	AG	AG	AA	AG	AG	GG	AG	AA	AA	AG	GG	AA	GG	AA	AG	GG	GG	AG	AG	GG	AG	AG	AG	AG	AG	AG	GG	AA	AG	AA	AA	AG	AG	AA	GG	AG	AG	AG	GG	AG	AG
PZE-102056295	AC	AC	CC	AC	AA	AC	AC	AA	AA	CC	AC	AA	CC	AC	AC	AC	AA	AC	AC	AA	AA	AC	AC	AA	AA	CC	CC	AA	AC	AC	CC	AC	CC	AA	CC	CC	AC	CC	CC	CC	AC	AA	CC	AC	AA	CC	CC	CC	CC
PZE-104102206	GG	GG	GG	GG	GG	GG	GG	GG	GG	GG	GG	GG	GG	GG	GG	GG	GG	GG	GG	GG	GG	GG	GG	GG	GG	GG	GG	GG	GG	GG	GG	GG	GG	GG	GG	GG	GG	GG	GG	GG	GG	GG	GG	GG	GG	GG	GG	GG	GG
PZE-103028591	AG	AA	AA	AA	AG	AA	AG	AG	AA	AG	AG	AG	AA	AA	AG	GG	AG	AG	AG	AG	AG	AA	AG	AA	GG	AG	AG	AA	AG	AG	AG	AG	GG	AG	AA	AA	AG	AG	AG	GG	AG	AG	AG	AA	AG	AG	AA	AG	AG
PZA00447.8	GG	GG	GG	GG	GG	GG	GG	GG	GG	GG	GG	GG	GG	GG	GG	GG	GG	GG	GG	GG	GG	GG	GG	GG	GG	GG	GG	GG	GG	GG	GG	GG	GG	GG	GG	GG	GG	GG	GG	GG	GG	GG	GG	GG	GG	GG	GG	GG	GG
PZE-101040838	GG	GG	GG	GG	GG	GG	GG	GG	GG	GG	GG	GG	GG	GG	GG	GG	GG	GG	GG	GG	GG	GG	GG	GG	GG	GG	GG	GG	GG	GG	GG	GG	GG	GG	GG	GG	GG	GG	GG	GG	GG	GG	GG	GG	GG	GG	GG	GG	GG
SYN14136	AC	CC	AC	AA	AC	AA	AA	AC	AA	AA	AA	CC	AC	CC	AC	AC	AC	AC	AA	AA	CC	AC	AC	AA	CC	AC	AC	AC	AC	AC	AA	AC	CC	AC	AA	AC	AC	CC	CC	AC	AC	AC	AC	AC	CC	AC	AA	AA	AA
ZM013385-0395	GG	GG	GG	GG	GG	GG	GG	GG	GG	GG	GG	GG	GG	GG	GG	GG	GG	GG	GG	GG	GG	GG	GG	GG	GG	GG	GG	GG	GG	GG	GG	GG	GG	GG	GG	GG	GG	GG	GG	GG	GG	GG	GG	GG	GG	GG	GG	GG	GG
PZE-107012088	AA	AA	AA	AA	AA	AA	AA	AA	AA	AA	AA	AA	AA	AA	AA	AA	AA	AA	AA	AA	AA	AA	AA	AA	AA	AA	AA	AA	AA	AA	AA	AA	AA	AA	AA	AA	AA	AA	AA	AA	AA	AA	AA	AA	AA	AA	AA	AA	AA
PUT-163a-76291488-3952	CC	GG	CG	CC	CG	CC	CG	GG	CG	GG	CG	CG	GG	CG	GG	CG	CC	CG	CG	CC	CG	CG	CC	CG	CG	CG	CG	GG	CG	CG	CG	CG	GG	CC	CG	CC	CG	--	--	CG	CG	CG	CG	CG	CG	CG	CC	CG	CG
SYN31971	AG	AA	AG	AG	AA	AG	GG	AG	AG	AG	AA	AG	AG	GG	AG	AA	AA	AG	GG	AA	GG	AA	AG	GG	GG	AG	AG	GG	AG	AG	AG	AG	AG	AG	AG	AG	AG	--	--	AG	AG	AA	GG	AG	AG	AG	GG	--	--
PZE-108038814	AA	AA	AA	AA	AA	AA	AA	AA	AA	AA	AA	AA	AA	AA	AA	AA	AA	AA	AA	AA	AA	AA	AA	AA	AA	AA	AA	AA	AA	AA	AA	AA	AA	AA	AA	AA	AA	AA	AA	AA	AA	AA	AA	AA	AA	AA	AA	AA	AA
PZE-109041138	--	--	--	--	--	--	--	--	--	--	--	--	--	--	--	--	--	--	--	--	--	--	--	--	--	--	--	--	--	--	--	--	--	--	--	--	--	--	--	--	--	--	--	--	--	--	--	--	--
PZE-108036386	GG	GG	GG	GG	GG	GG	GG	GG	GG	GG	GG	GG	GG	GG	GG	GG	GG	GG	GG	GG	GG	GG	GG	GG	GG	GG	GG	GG	GG	GG	GG	GG	GG	GG	GG	GG	GG	GG	GG	GG	GG	GG	GG	GG	GG	GG	GG	GG	GG
PZE-109069185	GG	GG	GG	GG	GG	GG	GG	GG	GG	GG	GG	GG	GG	GG	GG	GG	GG	GG	GG	GG	GG	GG	GG	GG	GG	GG	GG	GG	GG	GG	GG	GG	GG	GG	GG	GG	GG	GG	GG	GG	GG	GG	GG	GG	GG	GG	GG	GG	GG
PZE-108087618	GG	GG	GG	GG	GG	GG	GG	GG	GG	GG	GG	GG	GG	GG	GG	GG	GG	GG	GG	GG	GG	GG	GG	GG	GG	GG	GG	GG	GG	GG	GG	GG	GG	GG	GG	GG	GG	GG	GG	GG	GG	GG	GG	GG	GG	GG	GG	GG	GG
PZE-107028704	AA	AA	AA	AA	AA	AA	AA	AA	AA	AA	AA	AA	AA	AA	AA	AA	AA	AA	AA	AA	AA	AA	AA	AA	AA	AA	AA	AA	AA	AA	AA	AA	AA	AA	AA	AA	AA	AA	AA	AA	AA	AA	AA	AA	AA	AA	AA	AA	AA
PZE-106076357	CC	CC	CC	CC	CC	CC	CC	CC	CC	CC	CC	CC	CC	CC	CC	CC	CC	CC	CC	CC	CC	CC	CC	CC	CC	CC	CC	CC	CC	CC	CC	CC	CC	CC	CC	CC	CC	CC	CC	CC	CC	CC	CC	CC	CC	CC	CC	CC	CC
PZA03203.2	AA	AG	GG	AG	GG	AA	AG	AA	AG	AA	AG	AG	AG	GG	AA	AG	AG	GG	AG	GG	AG	AG	GG	GG	GG	AG	AG	AA	AG	GG	AG	AG	AG	GG	GG	AG	AG	AG	AG	GG	AA	AG	AG	GG	AG	AA	AG	AG	AG
PZE-104033683	AA	AA	AA	AA	AA	AA	AA	AA	AA	AA	AA	AA	AA	AA	AA	AA	AA	AA	AA	AA	AA	AA	AA	AA	AA	AA	AA	AA	AA	AA	AA	AA	AA	AA	AA	AA	AA	AA	AA	AA	AA	AA	AA	AA	AA	AA	AA	AA	AA
PZE-107015084	AA	AA	AA	AA	AA	AA	AA	AA	AA	AA	AA	AA	AA	AA	AA	AA	AA	AA	AA	AA	AA	AA	AA	AA	AA	AA	AA	AA	AA	AA	AA	AA	AA	AA	AA	AA	AA	AA	AA	AA	AA	AA	AA	AA	AA	AA	AA	AA	AA
PZE-104093739	GG	GG	GG	GG	GG	GG	GG	GG	GG	GG	GG	GG	GG	GG	GG	GG	GG	GG	GG	GG	GG	GG	GG	GG	GG	GG	GG	GG	GG	GG	GG	GG	GG	GG	GG	GG	GG	GG	GG	GG	GG	GG	GG	GG	GG	GG	GG	GG	GG
PZE-103081521	AG	GG	GG	GG	AG	GG	AG	AA	GG	AG	AG	AG	GG	GG	AG	AA	AA	AG	AG	AA	AG	AG	AG	GG	AG	AG	GG	GG	AG	AG	AG	AA	AA	AA	GG	GG	AG	AG	AG	AA	AG	AG	AG	GG	AG	AG	GG	AG	AG
PZE-101256077	AC	AC	AA	CC	AC	AC	AA	AC	CC	AC	AA	AC	AA	AC	CC	CC	AA	AC	AA	AA	AC	CC	AC	AC	CC	AC	AC	AC	AC	AA	AC	AC	CC	AA	AC	CC	CC	--	AC	AA	AA	AA	AC	CC	AA	AC	AC	AC	AC
PZE-101165770	AG	AG	AG	AG	AG	GG	AA	AG	AG	AG	AA	GG	--	GG	AG	AG	AG	AG	AA	AG	GG	AG	AA	AG	AG	AG	AG	AG	GG	AG	GG	AG	GG	AG	AG	GG	AA	AA	AA	AG	AG	AA	AG	AG	GG	AG	AG	AG	AG
PZE-109037929	GG	AG	AG	GG	AG	AA	AA	AG	AA	GG	GG	AA	AG	AA	GG	AG	GG	AA	AA	GG	AA	GG	AG	AA	AA	AG	AG	AG	AG	AG	GG	AG	AG	AG	AG	AG	AG	AG	AG	AG	AG	AG	AA	AG	AA	AG	AA	AG	AA
PZE-106019045	AA	GG	AA	GG	AG	AA	AG	AG	AG	AA	AA	AG	AG	AG	AG	AA	GG	AA	GG	GG	AG	AA	AA	AA	AG	--	--	AG	AG	AG	GG	AG	AG	AG	AA	AG	AG	AG	AG	AA	AG	AA	AG	AG	AA	GG	GG	GG	GG
PZE-108037481	AG	AA	AG	GG	AG	AG	GG	AA	GG	GG	GG	AA	AG	AA	AA	AA	AG	AG	GG	GG	AG	AG	AG	GG	AA	AG	AG	AG	AG	AG	GG	AG	AA	AG	GG	AG	AG	AG	AG	AG	AG	AG	AG	AG	AA	AG	GG	GG	GG
SYN3787	AA	AA	AA	AA	AA	AA	AA	AA	AA	AA	AA	AA	AA	AA	AA	AA	AA	AA	AA	AA	AA	AA	AA	AA	AA	AA	AA	AA	AA	AA	AA	AA	AA	AA	AA	AA	AA	AA	AA	AA	AA	AA	AA	AA	AA	AA	AA	AA	AA
SYN34135	GG	AG	AG	GG	AG	AA	AA	AG	AG	GG	GG	AA	AG	AA	GG	AG	GG	AA	AA	GG	AA	GG	AG	AA	AA	AG	AG	AG	AG	AG	GG	AG	AG	AG	AG	AG	AG	AG	AG	AG	AG	AG	AA	AG	AA	AG	AA	AG	AG
PZE-105123692	GG	AA	AG	AG	AG	GG	AA	AA	AG	AA	AG	GG	AA	AG	AG	AG	GG	AG	AG	GG	AG	AG	GG	AG	AG	AG	AG	AA	AG	AG	AG	AG	AA	GG	AG	GG	AG	GG	GG	AG	GG	AG	AG	GG	GG	AG	GG	AG	AG
PZE-103058909	GG	GG	GG	GG	GG	GG	GG	GG	GG	GG	GG	GG	GG	GG	GG	GG	GG	GG	GG	GG	GG	GG	GG	GG	GG	GG	GG	GG	GG	GG	GG	GG	GG	GG	GG	GG	GG	GG	GG	GG	GG	GG	GG	GG	GG	GG	GG	GG	GG
PZE-108135936	AA	AA	AA	AA	AA	AA	AA	AA	AA	AA	AA	AA	AA	AA	AA	AA	AA	AA	AA	AA	AA	AA	AA	AA	AA	AA	AA	AA	AA	AA	AA	AA	AA	AA	AA	AA	AA	AA	AA	AA	AA	AA	AA	AA	AA	AA	AA	AA	AA
SYN31854	AG	AA	GG	AA	GG	GG	AA	AG	AG	AG	AA	AG	AA	AG	AA	GG	AG	GG	AG	AA	AG	AG	AG	AG	AG	GG	GG	AG	GG	GG	GG	AG	GG	AG	AG	AG	AA	GG	GG	AG	AG	AG	GG	AG	GG	AG	AG	AG	AG
PZE-106071725	AC	AA	CC	AA	AC	CC	AA	AA	AC	AC	AA	AC	AA	AC	CC	CC	AC	CC	AC	AA	AA	AC	AC	CC	AC	AC	AC	AC	AC	CC	CC	AC	AC	AC	AC	AC	AC	AC	AC	AC	AC	CC	CC	AC	CC	AC	AA	AC	AC
PZE-109109569	GG	GG	AA	AG	--	AG	GG	AG	AG	AA	AA	GG	GG	--	AG	AG	AG	AG	--	AA	GG	AA	AG	AG	AA	--	--	AG	GG	GG	AG	AG	AA	AG	AG	AA	GG	AG	AG	--	AG	GG	--	AG	GG	--	AG	AG	AG
PZE-101119342	GG	GG	GG	GG	GG	GG	GG	GG	GG	GG	GG	GG	GG	GG	GG	GG	GG	GG	GG	GG	GG	GG	GG	GG	GG	GG	GG	GG	GG	GG	GG	GG	GG	GG	GG	GG	GG	GG	GG	GG	GG	GG	GG	GG	GG	GG	GG	GG	GG
SYN34204	AG	AA	AG	AG	AG	GG	AA	AG	AA	AG	GG	GG	AG	AG	AG	AG	AG	AG	AG	AG	GG	AG	GG	AG	AA	AG	AG	AA	AA	AG	AG	AG	AG	AG	AA	AG	GG	AG	AG	AG	GG	AA	AG	GG	AA	--	GG	--	--
SYN1576	AG	AG	AG	AG	AG	AG	GG	AA	AG	AG	AA	GG	GG	AA	AG	GG	AG	AG	AA	GG	AA	AG	GG	AG	AG	AG	AG	AA	AG	AG	GG	AG	GG	AG	GG	AG	AG	AG	AG	AG	GG	AA	AA	GG	AG	AG	AA	AG	AG
PZE-106062790	CC	CC	CC	CC	CC	CC	CC	CC	CC	CC	CC	CC	CC	CC	CC	CC	CC	CC	CC	CC	CC	CC	CC	CC	CC	CC	CC	CC	CC	CC	CC	CC	CC	CC	CC	CC	CC	CC	CC	CC	CC	CC	CC	CC	CC	CC	CC	CC	CC
PZE-108049747	GG	GG	GG	GG	GG	GG	GG	GG	GG	GG	GG	GG	GG	GG	GG	GG	GG	GG	GG	GG	GG	GG	GG	GG	GG	GG	GG	GG	GG	GG	GG	GG	GG	GG	GG	GG	GG	GG	GG	GG	GG	GG	GG	GG	GG	GG	GG	GG	GG
PZE-104126595	AA	AA	AA	AA	AA	AA	AA	AA	AA	AA	AA	AA	AA	AA	AA	AA	AA	AA	AA	AA	AA	AA	AA	AA	AA	AA	AA	AA	AA	AA	AA	AA	AA	AA	AA	AA	AA	AA	AA	AA	AA	AA	AA	AA	AA	AA	AA	AA	AA
PZE-105113978	GG	GG	GG	GG	GG	GG	GG	GG	GG	GG	GG	GG	GG	GG	GG	GG	GG	GG	GG	GG	GG	GG	GG	GG	GG	GG	GG	GG	GG	GG	GG	GG	GG	GG	GG	GG	GG	GG	GG	GG	GG	GG	GG	GG	GG	GG	GG	GG	GG
PZA01304.1	GG	GG	GG	GG	GG	GG	GG	GG	GG	GG	GG	GG	GG	GG	GG	GG	GG	GG	GG	GG	GG	GG	GG	GG	GG	GG	GG	GG	GG	GG	GG	GG	GG	GG	GG	GG	GG	GG	GG	GG	GG	GG	GG	GG	GG	GG	GG	GG	GG
PZE-108015703	AA	AA	AA	AA	AA	AA	AA	AA	AA	--	AA	AA	AA	AA	AA	AA	AA	AA	AA	AA	AA	AA	AA	AA	AA	AA	AA	AA	AA	AA	AA	AA	AA	AA	AA	AA	AA	AA	AA	AA	AA	AA	AA	AA	AA	AA	AA	AA	AA
PZE-104052618	AA	AA	AA	AA	AA	AA	AA	AA	AA	AA	AA	AA	AA	AA	AA	AA	AA	AA	AA	AA	AA	AA	AA	AA	AA	AA	AA	AA	AA	AA	AA	AA	AA	AA	AA	AA	AA	AA	AA	AA	AA	AA	AA	AA	AA	AA	AA	AA	AA
PZE-101084593	AG	AG	GG	GG	AA	AG	GG	AG	AG	GG	GG	AG	AG	AG	AG	AG	AG	AG	AG	AG	AA	AG	GG	GG	AG	AG	GG	AG	GG	AG	AA	AG	AG	GG	AG	AG	AG	AG	AG	AA	AG	GG	GG	AA	AA	AG	--	AG	AG
PZE-105102499	AA	AA	AA	AA	AA	AA	AA	AA	AA	AA	AA	AA	AA	AA	AA	AA	AA	AA	AA	AA	AA	AA	AA	AA	AA	AA	AA	AA	AA	AA	AA	AA	AA	AA	AA	AA	AA	AA	AA	AA	AA	AA	AA	AA	AA	AA	AA	AA	AA
SYN13599	AC	AC	CC	AC	AA	AC	AC	AA	AA	CC	AA	AA	CC	AC	AC	AC	AA	CC	AC	AA	AA	AC	AC	AA	AA	AC	CC	AA	AC	AC	AC	AC	AC	AA	CC	CC	AC	AC	AC	CC	AC	AC	AC	AA	AA	CC	AC	AC	AC
SYN11021	GG	GG	GG	GG	GG	GG	GG	GG	GG	GG	GG	GG	GG	GG	GG	GG	GG	GG	GG	GG	GG	GG	GG	GG	GG	GG	GG	GG	GG	GG	GG	GG	GG	GG	GG	GG	GG	GG	GG	GG	GG	GG	GG	GG	GG	GG	GG	GG	GG
SYN19544	GG	GG	GG	GG	GG	GG	GG	GG	GG	GG	GG	GG	GG	GG	GG	GG	GG	GG	GG	GG	GG	GG	GG	GG	GG	GG	GG	GG	GG	GG	GG	GG	GG	GG	GG	GG	GG	GG	GG	GG	GG	GG	GG	GG	GG	GG	GG	GG	GG
SYN9947	AA	AA	AA	AA	AA	AA	AA	AA	AA	AA	AA	AA	AA	AA	AA	AA	AA	AA	AA	AA	AA	AA	AA	AA	AA	AA	AA	AA	AA	AA	AA	AA	AA	AA	AA	AA	AA	AA	AA	AA	AA	AA	AA	AA	AA	AA	AA	AA	AA
SYN13496	GG	GG	GG	GG	GG	GG	GG	GG	GG	GG	GG	GG	GG	GG	GG	GG	GG	GG	GG	GG	GG	GG	GG	GG	GG	GG	GG	GG	GG	GG	GG	GG	GG	GG	GG	GG	GG	GG	GG	GG	GG	GG	GG	GG	GG	GG	GG	GG	GG
PZA03404.1	AG	AG	AG	AG	AG	GG	AA	AA	GG	AG	AA	GG	GG	GG	AA	AA	AA	GG	GG	AG	GG	AA	AG	AG	AG	AG	AG	GG	GG	AG	GG	AA	GG	AG	AG	GG	AA	AG	AG	GG	AG	AA	AG	AA	GG	AA	AG	AG	AG
PZE-109098623	AA	AA	AG	AG	AG	AA	AA	AG	AG	GG	GG	AG	AA	AG	GG	GG	AG	AG	AA	GG	AA	GG	AG	AA	AG	AG	AG	AG	--	AA	GG	AG	GG	AG	AG	GG	AA	AG	AG	AG	AG	AG	AA	GG	AA	AG	AG	AG	AG
PZE-101116337	AG	AG	AA	AA	GG	GG	AA	AG	AG	AA	AA	AG	AG	AG	AG	AG	AG	AG	AA	AG	GG	AG	AA	AA	AG	AG	AG	AG	AA	AG	GG	AG	AG	AG	AG	AG	AA	AG	AG	GG	AG	AA	AA	AG	GG	--	GG	--	--
PZE-102110333	GG	GG	GG	GG	GG	GG	GG	GG	GG	GG	GG	GG	GG	GG	GG	GG	GG	GG	GG	GG	GG	GG	GG	GG	GG	GG	GG	GG	GG	GG	GG	GG	GG	GG	GG	GG	GG	GG	GG	GG	GG	GG	GG	GG	GG	GG	GG	GG	GG
PZE-108096469	GG	GG	GG	GG	GG	GG	GG	GG	GG	GG	GG	GG	GG	GG	GG	GG	GG	GG	GG	GG	GG	GG	GG	GG	GG	GG	GG	GG	GG	GG	GG	GG	GG	GG	GG	GG	GG	GG	GG	GG	GG	GG	GG	GG	GG	GG	GG	GG	GG
SYN19272	AA	AA	AA	AA	AA	AA	AA	AA	AA	AA	AA	AA	AA	AA	AA	AA	AA	AA	AA	AA	AA	AA	AA	AA	AA	AA	AA	AA	AA	AA	AA	AA	AA	AA	AA	AA	AA	AA	AA	AA	AA	AA	AA	AA	AA	AA	AA	AA	AA
PZE-102059450	AG	AG	AA	AG	GG	AG	AG	GG	GG	AA	AG	GG	AA	AG	AG	AG	GG	AG	AG	GG	GG	AG	AG	GG	GG	--	--	GG	AG	AG	AA	AG	AA	GG	AA	AA	AG	--	--	AA	AG	GG	AG	AG	GG	AA	AG	--	--
SYN11816	CC	CC	CC	CC	CC	CC	CC	CC	CC	CC	CC	CC	CC	CC	CC	CC	CC	CC	CC	CC	CC	CC	CC	CC	CC	CC	CC	CC	CC	CC	CC	CC	CC	CC	CC	CC	CC	CC	CC	CC	CC	CC	CC	CC	CC	CC	CC	CC	CC
PZE-104087575	GG	GG	--	--	--	GG	--	GG	GG	GG	GG	GG	GG	--	GG	GG	GG	--	GG	--	GG	--	--	--	--	GG	GG	GG	GG	GG	GG	--	GG	--	--	GG	GG	GG	GG	GG	GG	GG	GG	--	GG	GG	GG	GG	GG
PZE-108065744	GG	GG	GG	GG	GG	GG	GG	GG	GG	GG	GG	GG	GG	GG	GG	GG	GG	GG	GG	GG	GG	GG	GG	GG	GG	GG	GG	GG	GG	GG	GG	GG	GG	GG	GG	GG	GG	GG	GG	GG	GG	GG	GG	GG	GG	GG	GG	GG	GG
SYN19565	GG	GG	GG	GG	GG	GG	GG	GG	GG	GG	GG	GG	GG	GG	GG	GG	GG	GG	GG	GG	GG	GG	GG	GG	GG	GG	GG	GG	GG	GG	GG	GG	GG	GG	GG	GG	GG	GG	GG	GG	GG	GG	GG	GG	GG	GG	GG	GG	GG
PZA03596.1	GG	GG	GG	GG	GG	GG	GG	GG	GG	GG	GG	GG	GG	GG	GG	GG	GG	GG	GG	GG	GG	GG	GG	GG	GG	GG	GG	GG	GG	GG	GG	GG	GG	GG	GG	GG	GG	GG	GG	GG	GG	GG	GG	GG	GG	GG	GG	GG	GG
PZE-108025072	GG	GG	GG	GG	GG	GG	GG	GG	GG	GG	GG	GG	GG	GG	GG	GG	GG	GG	GG	GG	GG	GG	GG	GG	GG	GG	GG	GG	GG	GG	GG	GG	GG	GG	GG	GG	GG	GG	GG	GG	GG	GG	GG	GG	GG	GG	GG	GG	GG
PZE-110074914	AA	AA	AG	AA	AA	AG	AA	AA	AG	AA	AA	AG	AA	AA	AA	AA	AA	AA	AA	AG	AA	AA	AA	AG	AG	AA	AA	AG	AG	AA	AA	AG	AA	AA	AA	AA	AA	AA	AA	AA	AA	AG	AA	AA	AA	AA	AA	AA	AA
PZE-106025166	GG	AA	GG	AA	AG	GG	AG	AG	AG	GG	GG	AG	AG	AG	AG	GG	AA	GG	AA	AA	AG	GG	GG	GG	AG	AG	--	AG	AG	AG	AA	AG	AG	AG	GG	AG	AG	AG	AG	GG	AG	GG	AG	AG	GG	AA	AA	AA	--
SYN15014	AA	AA	AA	AA	AA	AA	AA	AA	AA	AA	AA	AA	AA	AA	AA	AA	AA	AA	AA	AA	AA	AA	AA	AA	AA	AA	AA	AA	AA	AA	AA	AA	AA	AA	AA	AA	AA	AA	AA	AA	AA	AA	AA	AA	AA	AA	AA	AA	AA
PZE-103083487	GG	GG	--	GG	AG	GG	AG	AA	AG	AG	AG	AA	GG	GG	AG	AA	AA	AG	AG	AA	AG	--	AG	GG	AG	AG	AG	GG	AG	AG	AG	AA	AA	AA	GG	AG	GG	AG	AG	--	AG	AG	AG	GG	AG	GG	GG	GG	--
PZE-104032151	GG	AG	AA	AG	AA	GG	AG	GG	AG	GG	AG	AG	AG	AA	GG	AG	AG	AA	AG	AA	AG	AG	AA	AA	AA	--	--	GG	--	AA	AG	AG	AG	AA	AA	AG	AG	AG	AG	--	GG	AG	AG	AA	AG	--	AG	AG	AG
SYN35254	AG	AA	AG	AA	AG	GG	AA	GG	AA	AG	AG	GG	AG	AG	AG	AG	AG	AA	GG	GG	GG	AA	GG	AA	GG	--	--	AG	GG	GG	AG	AA	AA	AG	GG	AG	AG	AG	AG	AG	GG	AA	AG	AA	AG	AG	GG	--	AG
SYN8094	AA	AG	GG	AG	AG	AA	AG	AA	AG	AA	AA	AG	GG	GG	AA	AG	AA	AG	GG	GG	AG	AA	GG	AA	GG	AG	AG	AG	AG	AG	AA	AG	AG	GG	AG	AA	AG	--	--	GG	AA	AA	AG	AG	AA	AG	GG	AG	AG
SYN2411	AA	AG	AG	AG	AG	GG	AA	AA	AG	AG	AA	GG	GG	GG	AG	AG	AG	GG	AA	AG	GG	AA	AG	AG	AG	AG	GG	AG	GG	AG	GG	AG	GG	AG	AG	GG	AA	AG	AG	GG	AG	AA	AG	AG	GG	AA	AG	AG	AG
PZE-101199853	AA	AA	AA	AA	AA	AA	AA	AA	AA	AA	AA	AA	AA	AA	AA	AA	AA	AA	AA	AA	AA	AA	AA	AA	AA	AA	AA	AA	AA	AA	AA	AA	AA	AA	AA	AA	AA	AA	AA	AA	AA	AA	AA	AA	AA	AA	AA	AA	AA
PZE-108018815	GG	GG	GG	GG	GG	GG	GG	GG	GG	GG	GG	GG	GG	GG	GG	GG	GG	GG	GG	GG	GG	GG	GG	GG	GG	GG	GG	GG	GG	GG	GG	GG	GG	GG	GG	GG	GG	GG	GG	GG	GG	GG	GG	GG	GG	GG	GG	GG	GG
PZE-104050909	AG	GG	GG	GG	GG	AA	GG	AG	GG	AG	GG	GG	GG	GG	AG	GG	GG	GG	GG	GG	GG	GG	GG	GG	GG	GG	GG	GG	GG	GG	GG	GG	GG	GG	GG	GG	GG	GG	GG	GG	AG	GG	GG	GG	GG	GG	GG	GG	GG
PZE-107132828	AA	CC	AC	CC	AC	AC	AA	CC	CC	AC	AA	AC	CC	AA	AC	AC	CC	AC	AC	CC	CC	AC	AC	CC	AC	AC	--	AC	CC	AA	AC	AC	AA	AC	CC	AA	AC	AC	AC	AC	AC	AA	CC	AC	AC	AC	AC	--	AC
PZE-102123716	AG	AG	GG	AG	AA	AG	AG	AA	AA	GG	AA	AA	GG	AG	AG	AG	AA	GG	AG	AA	AA	AG	AG	AA	AA	AG	GG	AA	AA	AG	AG	AG	AG	AA	GG	GG	AG	AG	AG	GG	AG	AG	AG	AA	AA	GG	AG	AG	AG
PZE-105154006	AA	AA	AA	AA	AA	AA	AA	AA	AA	AA	AA	AA	AA	AA	AA	AA	AA	AA	AA	AA	AA	AA	AA	AA	AA	AA	AA	AA	AA	AA	AA	AA	AA	AA	AA	AA	AA	AA	AA	AA	AA	AA	AA	AA	AA	AA	AA	AA	AA
SYN32229	AA	AA	AA	AA	AA	AA	AA	AA	AA	AA	AA	AA	AA	AA	AA	AA	AA	AA	AA	AA	AA	AA	AA	AA	AA	AA	AA	AA	AA	AA	AA	AA	AA	AA	AA	AA	AA	AA	AA	AA	AA	AA	AA	AA	AA	AA	AA	AA	AA
PZE-108036026	CC	CC	CC	CC	CC	CC	CC	CC	CC	CC	CC	CC	CC	CC	CC	CC	CC	CC	CC	CC	CC	CC	CC	CC	CC	CC	CC	CC	CC	CC	CC	CC	CC	CC	CC	CC	CC	CC	CC	CC	CC	CC	CC	CC	CC	CC	CC	CC	CC
SYN35048	AG	AG	AG	AG	AA	AA	GG	AG	AG	AG	GG	AA	AA	AG	AG	AG	AG	GG	GG	GG	AA	AG	GG	AG	AG	AG	AG	AG	GG	AG	AA	AG	AA	AG	AG	AA	GG	GG	GG	AA	AG	GG	GG	AG	AA	GG	AG	AG	AG
PZE-101207021	AA	AA	AA	AA	AA	AA	AA	AA	AA	AA	AA	AA	AA	AA	AA	AA	AA	AA	AA	AA	AA	AA	AA	AA	AA	AA	AA	AA	AA	AA	AA	AA	AA	AA	AA	AA	AA	AA	AA	AA	AA	AA	AA	AA	AA	AA	AA	AA	AA
SYN21045	GG	GG	GG	GG	GG	GG	GG	GG	GG	GG	GG	GG	GG	GG	GG	GG	GG	GG	GG	GG	GG	GG	GG	GG	GG	GG	GG	GG	GG	GG	GG	GG	GG	GG	GG	GG	GG	GG	GG	GG	GG	GG	GG	GG	GG	GG	GG	GG	GG
PZE-102055650	AA	AA	AA	AA	AA	AA	AA	--	AA	AA	AA	AA	AA	AA	AA	AA	AA	AA	AA	--	AA	AA	--	--	--	AA	AA	AA	AA	AA	AA	--	AA	AA	AA	AA	AA	AA	AA	AA	AA	--	AA	AA	AA	--	AA	AA	--
PZE-105179864	AG	GG	AG	GG	AG	AG	GG	AA	GG	AG	GG	AA	AG	AG	AG	AG	GG	AG	AA	AA	AA	GG	AA	AG	AG	AG	AG	AA	AA	AA	AG	AG	GG	AG	AA	GG	AG	AG	AG	AG	AG	GG	AG	GG	AG	AG	--	AG	AG
SYN6775	GG	GG	GG	GG	GG	GG	GG	GG	GG	GG	GG	GG	GG	GG	GG	GG	GG	GG	GG	GG	GG	GG	GG	GG	GG	GG	GG	GG	GG	GG	GG	GG	GG	GG	GG	GG	GG	GG	GG	GG	GG	GG	GG	GG	GG	GG	GG	GG	GG
SYN3168	AA	AA	AA	AA	AA	AA	AA	AA	AA	AA	AA	AA	AA	AA	AA	AA	AA	AA	AA	AA	AA	AA	AA	AA	AA	AA	AA	AA	AA	AA	AA	AA	AA	AA	AA	AA	AA	AA	AA	AA	AA	AA	AA	AA	AA	AA	AA	AA	AA
PZE-108107270	AG	GG	AG	AA	GG	AG	AG	AG	AA	AA	AG	GG	GG	GG	AG	AG	AG	AG	AG	AA	GG	AG	AG	AG	GG	AG	AG	AG	AG	GG	AG	AG	GG	AG	AA	AG	AG	AG	AG	AG	AG	AG	AG	AG	AG	AG	AA	AA	AA
PZE-103182712	AA	AA	AA	AA	AA	AA	AA	AA	AA	AA	AA	AA	AA	AA	AA	AA	AA	AA	AA	AA	AA	AA	AA	AA	AA	AA	AA	AA	AA	AA	AA	AA	AA	AA	AA	AA	AA	AA	AA	AA	AA	AA	AA	AA	AA	AA	AA	AA	AA
PZE-109015923	CC	CC	CC	CC	CC	CC	CC	CC	CC	CC	CC	CC	CC	CC	CC	CC	CC	CC	CC	CC	CC	CC	CC	CC	CC	CC	CC	CC	CC	CC	CC	CC	CC	CC	CC	CC	CC	CC	CC	CC	CC	CC	CC	CC	CC	CC	CC	CC	CC
PZE-107055832	AA	AA	AA	AA	AA	AA	AA	AA	AA	AA	AA	AA	AA	AA	AA	AA	AA	AA	AA	AA	AA	AA	AA	AA	AA	AA	AA	AA	AA	AA	AA	AA	AA	AA	AA	AA	--	AA	AA	AA	AA	AA	AA	AA	AA	AA	AA	AA	AA
PZE-104049727	CC	CC	CC	CC	CC	CC	CC	CC	CC	CC	CC	CC	CC	CC	CC	CC	CC	CC	CC	CC	CC	CC	CC	CC	CC	CC	CC	CC	CC	CC	CC	CC	CC	CC	CC	CC	CC	CC	CC	CC	CC	CC	CC	CC	CC	CC	CC	CC	CC
PZE-108036077	AA	AA	AA	AA	AA	AA	AA	AA	AA	AA	AA	AA	AA	AA	AA	AA	AA	AA	AA	AA	AA	AA	AA	AA	AA	AA	AA	AA	AA	AA	AA	AA	AA	AA	AA	AA	AA	AA	AA	AA	AA	AA	AA	AA	AA	AA	AA	AA	AA
PZE-102156633	GG	GG	GG	GG	GG	GG	GG	GG	GG	GG	GG	GG	GG	GG	GG	GG	GG	GG	GG	GG	GG	GG	GG	GG	GG	GG	GG	GG	GG	GG	GG	GG	GG	GG	GG	GG	GG	GG	GG	GG	GG	GG	GG	GG	GG	GG	GG	GG	GG
SYN15628	AA	AA	AA	AA	AA	AA	AA	AA	AA	AA	AA	AA	AA	AA	AA	AA	AA	AA	AA	AA	AA	AA	AA	AA	AA	AA	AA	AA	AA	AA	AA	AA	AA	AA	AA	AA	AA	AA	AA	AA	AA	AA	AA	AA	AA	AA	AA	AA	AA
PZE-110009618	GG	GG	GG	GG	GG	GG	GG	GG	GG	GG	GG	GG	GG	GG	GG	GG	GG	GG	GG	GG	GG	GG	GG	GG	GG	GG	GG	GG	GG	GG	GG	GG	GG	GG	GG	GG	GG	GG	GG	GG	GG	GG	GG	GG	GG	GG	GG	GG	GG
PZE-109016787	CC	CC	CC	CC	CC	CC	CC	CC	CC	CC	CC	CC	CC	CC	CC	CC	CC	CC	CC	CC	CC	CC	CC	CC	CC	CC	CC	CC	CC	CC	CC	CC	CC	CC	CC	CC	CC	CC	CC	CC	CC	CC	CC	CC	CC	CC	CC	CC	CC
SYN9920	AG	AG	GG	AG	AG	AA	AA	AG	AG	AG	AG	AG	AG	AG	AG	AG	GG	AG	AG	AA	AG	AG	AG	AG	AA	--	--	AA	AA	AA	AG	GG	AG	AG	AA	GG	GG	--	--	GG	GG	GG	AG	GG	GG	AG	--	AG	AG
PZE-102116456	AA	AA	AA	AA	AA	AA	AA	AA	AA	AA	AA	AA	AA	AA	AA	AA	AA	AA	AA	AA	AA	AA	AA	AA	AA	AA	AA	AA	AA	AA	AA	AA	AA	AA	AA	AA	AA	AA	AA	AA	AA	AA	AA	AA	AA	AA	AA	AA	AA
SYN27565	AA	AA	AA	AA	AA	AA	AA	AA	AA	AA	AA	AA	AA	AA	AA	AA	AA	AA	AA	AA	AA	AA	AA	AA	AA	AA	AA	AA	AA	AA	AA	AA	AA	AA	AA	AA	AA	AA	AA	AA	AA	AA	AA	AA	AA	AA	AA	AA	AA
PZE-103085608	AC	AC	AC	AC	AC	AA	AC	CC	AC	AC	AC	CC	AA	AC	AC	CC	CC	AC	CC	CC	AC	AC	AC	AA	--	AC	AC	AC	AC	AC	AC	CC	CC	CC	AA	AA	AA	AC	AC	CC	AC	AC	AC	AA	AC	AC	AA	AC	--
SYN35760	AG	GG	AA	AG	AG	AA	AA	GG	AG	AG	AG	AG	AG	AG	AG	AG	AG	AG	AG	AG	AG	AG	AA	AG	AG	AG	AG	GG	GG	AG	AG	AG	GG	AG	GG	AG	AA	AG	AG	AG	AA	GG	AG	AG	GG	GG	AG	AG	AG
PZE-107012245	GG	GG	GG	GG	GG	GG	GG	GG	GG	GG	GG	GG	GG	GG	GG	GG	GG	GG	GG	GG	GG	GG	GG	GG	GG	GG	GG	GG	GG	GG	GG	GG	GG	GG	GG	GG	GG	GG	GG	GG	GG	GG	GG	GG	GG	GG	GG	GG	GG
PZE-108131283	AG	AA	AG	AG	AG	GG	AG	AG	GG	GG	AG	GG	AG	AA	AA	AG	GG	AG	AG	AG	GG	AG	GG	AG	AG	AG	AG	GG	AG	AG	AG	GG	AG	GG	AG	AG	AG	AG	AG	AG	AA	AG	AA	AA	AG	AG	AA	AG	AG
SYN19437	AG	AA	GG	AG	GG	AG	AG	AG	AG	AG	AG	AA	AA	GG	AA	GG	AG	AG	AG	AG	AG	GG	AG	AA	GG	AG	GG	GG	GG	AG	AG	GG	GG	AG	AG	AG	AA	AG	AG	GG	--	AG	AG	AG	AG	AG	GG	AG	AG
PZE-108110152	AC	CC	AC	AA	CC	AC	AC	AC	AA	AA	AC	CC	CC	CC	AC	AC	AC	AC	AC	AA	CC	AC	AC	AC	CC	AC	AC	AC	AC	CC	AC	AC	CC	AC	AA	AC	AC	AC	AC	AC	AC	AC	AC	AC	AC	AC	--	AA	AA
PZE-102143912	--	AG	AG	AG	AG	--	--	--	--	--	--	AG	--	--	--	--	AG	--	--	--	AG	--	--	--	--	AG	AG	--	AG	--	--	--	AG	--	--	--	--	--	AG	--	AG	--	--	--	--	--	--	--	--
PZE-105046961	GG	AA	AG	GG	AG	GG	AG	AA	AG	AA	AG	AG	AA	AG	AA	AG	GG	AG	AG	GG	AG	AG	GG	AG	AG	AG	AG	AA	AG	AG	AG	AG	AA	GG	AG	GG	AG	AG	--	AG	AG	AG	AG	AG	AG	--	GG	--	AG
PZE-103149597	CC	CC	CC	CC	CC	CC	CC	CC	CC	CC	CC	CC	CC	CC	CC	CC	CC	CC	CC	CC	CC	CC	CC	CC	CC	CC	CC	CC	CC	CC	CC	CC	CC	CC	CC	CC	CC	CC	CC	CC	CC	CC	CC	CC	CC	CC	CC	CC	CC
SYN29311	AG	AG	AG	AG	GG	GG	AA	AG	AG	AA	AA	AG	GG	AG	AG	AG	AG	AA	AA	AA	GG	AG	AA	AG	AG	AG	--	AG	AA	AG	GG	AG	GG	AG	AG	GG	AA	--	--	--	AG	AA	AA	AG	GG	GG	GG	AG	GG
PZE-104077581	AA	AA	AA	AA	AA	AA	AA	AA	AA	AA	AA	AA	AA	AA	AA	AA	AA	AA	AA	AA	AA	AA	AA	AA	AA	AA	AA	AA	AA	AA	AA	AA	AA	AA	AA	AA	AA	AA	AA	AA	AA	AA	AA	AA	AA	AA	AA	AA	AA
PHM4080.15	AA	AA	AA	AA	AA	AA	AA	AA	AA	AA	AA	AA	AA	AA	AA	AA	AA	AA	AA	AA	AA	AA	AA	AA	AA	AA	AA	AA	AA	AA	AA	AA	AA	AA	AA	AA	AA	AA	AA	AA	AA	AA	AA	AA	AA	AA	AA	AA	AA
PZE-108056925	GG	GG	GG	GG	GG	GG	GG	GG	GG	GG	GG	GG	GG	GG	GG	GG	GG	GG	GG	GG	GG	GG	GG	GG	GG	GG	GG	GG	GG	GG	GG	GG	GG	GG	GG	GG	GG	GG	GG	GG	GG	GG	GG	GG	GG	GG	GG	GG	GG
SYN20916	AG	AA	AA	AA	AG	AA	AG	GG	AG	AG	AA	GG	AA	AG	AG	GG	GG	AG	GG	GG	AG	AG	AG	AA	AG	AG	AG	AG	AG	AG	AG	GG	GG	GG	AA	AA	AA	AG	AG	AG	AG	AG	AG	AA	AG	AG	AA	AG	AG
PZE-106099478	AG	GG	AA	GG	AA	AA	GG	AG	AG	AG	GG	AG	GG	AG	GG	AA	AG	AA	AG	GG	AG	AG	AG	AG	AG	AG	AG	AG	AA	AA	AA	AG	AA	AG	AG	AG	GG	AG	AG	AG	AG	AG	AA	AG	AA	AG	AG	AG	AG
PZE-109037900	GG	AG	AG	GG	AG	AA	AA	AG	AA	GG	GG	AA	AG	AA	GG	AG	GG	AA	AA	GG	AA	GG	AG	AA	AA	AG	AG	AG	AG	AG	GG	AG	AG	AG	AG	AG	AG	AG	AG	AG	AG	AG	AA	AG	AA	AG	AA	AG	AG
PZE-109019092	AA	AA	AA	AA	AA	AA	AA	AA	AA	AA	AA	AA	AA	AA	AA	AA	AA	AA	AA	AA	AA	AA	AA	AA	AA	AA	AA	AA	AA	AA	AA	AA	AA	AA	AA	AA	AA	AA	AA	AA	AA	AA	AA	AA	AA	AA	AA	AA	AA
PZE-108036208	AA	AA	AA	AA	AA	AA	AA	AA	AA	AA	AA	AA	AA	AA	AA	AA	AA	AA	AA	AA	AA	AA	AA	AA	AA	AA	AA	AA	AA	AA	AA	AA	AA	AA	AA	AA	AA	AA	AA	AA	AA	AA	AA	AA	AA	AA	AA	AA	AA
PZE-110058551	GG	GG	AG	GG	GG	AG	GG	GG	AG	GG	GG	AG	GG	GG	GG	GG	GG	GG	GG	AG	GG	AA	GG	AG	AG	GG	GG	--	AG	GG	GG	AG	GG	GG	GG	GG	GG	GG	GG	GG	GG	AG	GG	GG	GG	GG	GG	GG	GG
PZE-102168198	GG	GG	GG	GG	GG	GG	GG	GG	GG	GG	GG	GG	GG	GG	GG	GG	GG	GG	GG	GG	GG	GG	GG	GG	GG	GG	GG	GG	GG	GG	GG	GG	GG	GG	GG	GG	GG	GG	GG	GG	GG	GG	GG	GG	GG	GG	GG	GG	GG
PZE-104064423	CC	CC	CC	CC	CC	CC	CC	CC	CC	CC	CC	CC	CC	CC	CC	CC	CC	CC	CC	CC	CC	CC	CC	CC	CC	CC	CC	CC	CC	CC	CC	CC	CC	CC	CC	CC	CC	CC	CC	CC	CC	CC	CC	CC	CC	CC	CC	CC	CC
PZE-101098216	AA	AA	AA	AA	AA	AA	AA	AA	AA	AA	AA	AA	AA	AA	AA	AA	AA	AA	AA	AA	AA	AA	AA	AA	AA	AA	AA	AA	AA	AA	AA	AA	AA	AA	AA	AA	AA	AA	AA	AA	AA	AA	AA	AA	AA	AA	AA	AA	AA
PZE-104043330	AA	AA	AA	AA	AA	AA	AA	AA	AA	AA	AA	AA	AA	AA	AA	AA	AA	AA	AA	AA	AA	AA	AA	AA	AA	AA	AA	AA	AA	AA	AA	AA	--	AA	AA	AA	AA	AA	AA	AA	AA	AA	AA	AA	AA	AA	AA	AA	AA
PZE-106050123	AA	GG	AA	GG	AG	AA	AG	AG	AG	AA	GG	AG	AG	AG	AA	AA	AG	AA	GG	GG	AG	AA	AA	AA	AA	AG	AG	AG	GG	AG	AG	AG	AG	GG	AG	AG	AG	AG	AG	AG	AG	AA	AG	AG	AA	GG	GG	AG	AG
PZE-106078726	GG	GG	GG	GG	GG	GG	GG	GG	GG	GG	GG	GG	GG	GG	GG	GG	GG	GG	GG	GG	GG	GG	GG	GG	GG	GG	GG	GG	GG	GG	GG	GG	GG	GG	GG	GG	GG	GG	GG	GG	GG	GG	GG	GG	GG	GG	GG	GG	GG
SYN4646	AG	AA	GG	AA	GG	GG	AA	AA	AG	AG	AA	AG	AA	AG	AG	GG	AG	GG	AG	AA	AG	AG	AG	AG	AG	AG	--	AG	GG	GG	GG	AG	GG	AG	AG	AG	AA	AG	AG	AG	AG	AG	AG	AG	GG	AG	AA	AG	AG
PZE-110050917	AA	AA	AG	AA	AA	AG	AA	AA	AG	AA	AA	AG	AA	AA	AA	AA	AA	AA	AA	GG	AA	GG	AA	AG	AG	AA	--	AG	AG	AA	AA	AG	AA	AA	AA	AA	AA	--	--	AA	AA	AG	AA	AA	AA	AA	AA	AA	--
PZE-103034530	AG	AA	AA	AA	AG	AA	AG	AG	AA	AG	AG	AG	AA	AA	AG	GG	AG	AG	AG	AG	AG	AG	AG	AA	GG	AG	AG	AA	AG	AG	AG	GG	GG	GG	AA	AA	AG	AG	AG	GG	AG	AG	AG	AA	AG	AG	AA	AG	AG
PZE-104055783	CC	CC	CC	CC	CC	CC	CC	CC	CC	CC	CC	CC	CC	CC	CC	CC	CC	CC	CC	CC	CC	CC	CC	CC	CC	CC	CC	CC	CC	CC	CC	CC	CC	CC	CC	CC	CC	CC	CC	CC	CC	CC	CC	CC	CC	CC	CC	CC	CC
PZE-104132140	AA	AG	GG	AG	AG	AA	AG	AA	AG	AA	AA	AG	GG	GG	AA	AG	AA	AG	GG	GG	AG	AA	GG	AA	GG	AG	AG	AG	AG	AG	AA	AG	AG	GG	AG	AA	AG	GG	GG	GG	AA	AA	AG	AG	AA	AG	GG	AG	AG
PZE-104056726	AA	AA	AA	AA	AA	AA	AA	AA	AA	AA	AA	AA	AA	AA	AA	AA	AA	AA	AA	AA	AA	AA	AA	AA	AA	AA	AA	AA	AA	AA	AA	AA	AA	AA	AA	AA	AA	AA	AA	AA	AA	AA	AA	AA	AA	AA	AA	AA	AA
PZE-104132036	GG	AG	AA	AG	AG	GG	AG	GG	AG	GG	GG	AG	AA	AA	GG	AG	GG	AG	AA	AA	AG	GG	AA	GG	AA	AG	AG	AG	AG	AG	GG	AG	AG	AA	AG	GG	AG	AG	--	--	GG	GG	AG	AG	GG	AG	AG	AG	AG
PZE-104029222	AA	AA	AA	AA	AA	AA	AA	AA	AA	AA	AA	AA	AA	AA	AA	AA	AA	AA	AA	AA	AA	AA	AA	AA	AA	AA	AA	AA	AA	AA	AA	AA	AA	AA	AA	AA	AA	AA	AA	AA	AA	AA	AA	AA	AA	AA	AA	AA	AA
PZE-104075486	GG	GG	GG	GG	GG	GG	GG	GG	GG	GG	GG	GG	GG	GG	GG	GG	GG	GG	GG	GG	GG	GG	GG	GG	GG	GG	GG	GG	GG	GG	GG	GG	GG	GG	GG	GG	GG	GG	GG	GG	GG	GG	GG	GG	GG	GG	GG	GG	GG
PZE-110045652	AA	AA	AA	AA	AA	AA	AA	AA	AA	AA	AA	AA	AA	AA	AA	AA	AA	AA	AA	AA	AA	AA	AA	AA	AA	AA	AA	AA	AA	AA	AA	AA	AA	AA	AA	AA	AA	AA	AA	AA	AA	AA	AA	AA	AA	AA	AA	AA	AA
SYN38007	GG	GG	GG	GG	GG	GG	GG	GG	GG	GG	GG	GG	GG	GG	GG	GG	GG	GG	GG	GG	GG	GG	GG	GG	GG	GG	GG	GG	GG	GG	GG	GG	GG	GG	GG	GG	GG	GG	GG	GG	GG	GG	GG	GG	GG	GG	GG	GG	GG
PZE-107013546	AG	AA	GG	AG	AG	GG	GG	AA	AG	AG	AG	AG	AG	AG	AG	AG	AG	AG	AG	AG	AG	AG	GG	AG	AG	AG	AG	AA	AA	AG	AG	AG	AA	AG	AA	AG	GG	AG	AG	AG	GG	AA	AG	AG	AA	--	AG	AG	AG
PZE-102110378	AG	AG	AA	AG	GG	AG	AG	GG	GG	AA	AG	GG	AA	AG	AG	AG	GG	AA	AG	GG	GG	AG	AG	GG	GG	--	--	GG	AG	AG	AG	AG	AG	AG	AA	AA	AG	--	AG	AA	AG	AG	AG	GG	GG	--	AG	AG	AG
PZE-104007604	GG	GG	GG	GG	GG	GG	GG	GG	GG	GG	GG	GG	GG	GG	GG	GG	GG	GG	GG	GG	GG	GG	GG	GG	GG	GG	GG	GG	GG	GG	GG	GG	GG	GG	GG	GG	GG	GG	GG	GG	GG	GG	GG	GG	GG	GG	GG	GG	GG
SYN35141	GG	GG	GG	GG	GG	GG	GG	GG	GG	GG	GG	GG	GG	GG	GG	GG	GG	GG	GG	GG	GG	GG	GG	GG	GG	GG	GG	GG	GG	GG	GG	GG	GG	GG	GG	GG	GG	GG	GG	GG	GG	GG	GG	GG	GG	GG	GG	GG	GG
SYN2266	AC	--	AC	AC	AC	CC	AA	AA	AC	AC	AA	CC	CC	CC	AA	AA	AA	CC	CC	AC	CC	AA	CC	AC	AC	AC	--	CC	CC	AC	CC	AA	CC	AC	AC	CC	AA	AC	AC	CC	AC	AA	AC	AA	CC	AC	AC	AC	AC
SYN27375	GG	GG	GG	GG	GG	GG	GG	GG	GG	GG	GG	GG	GG	GG	GG	GG	GG	GG	GG	GG	GG	GG	GG	GG	GG	GG	GG	GG	GG	GG	GG	GG	GG	GG	GG	GG	GG	GG	GG	GG	GG	GG	GG	GG	GG	GG	GG	GG	GG
PZE-101195355	AA	AA	AA	AA	AA	AA	AA	AA	AA	AA	AA	AA	AA	AA	AA	AA	AA	AA	AA	AA	AA	AA	AA	AA	AA	AA	AA	AA	AA	AA	AA	AA	AA	AA	AA	AA	AA	AA	AA	AA	AA	AA	AA	AA	AA	AA	AA	AA	AA
PZE-101093602	AG	AG	AA	AA	GG	AG	AA	AG	AG	AA	AA	AG	AG	AG	AG	AG	AG	AG	AA	AG	GG	AG	AA	AA	AG	AG	AG	AG	AA	AG	GG	AG	AG	AA	AG	AG	AA	AG	AG	GG	AG	AA	AA	AG	GG	AG	GG	GG	GG
PZE-102071784	AT	AT	AA	AT	TT	AT	AT	TT	TT	AA	AT	TT	AA	AT	AT	AT	TT	AT	AT	TT	TT	AT	AT	TT	TT	AT	AT	TT	AT	AT	AA	AT	AA	TT	AA	AA	AT	AT	AT	--	AT	AT	AT	AT	TT	AT	AT	--	AT
PZE-109042223	CC	AC	AC	CC	AC	AA	AA	AC	AA	CC	CC	AA	AC	AA	CC	AC	CC	AA	AA	CC	AA	CC	AC	AA	AA	AC	AC	AC	AC	AC	CC	AC	AC	AC	AC	AC	AC	AC	AC	AC	AC	AC	AA	AC	AA	AC	--	AC	AC
PZE-105152305	AA	AA	AA	AA	--	--	AA	AA	AA	AA	AA	--	AA	--	AA	AA	--	AA	--	--	AA	AA	--	AA	AA	AA	AA	AA	--	AA	AA	AA	AA	AA	AA	AA	--	AA	AA	AA	--	AA	AA	AA	--	AA	AA	AA	AA
PZE-108040590	AA	AA	AA	AA	AA	AA	AA	AA	AA	AA	AA	AA	AA	AA	AA	AA	AA	AA	AA	AA	AA	AA	AA	AA	AA	AA	AA	AA	AA	AA	AA	AA	AA	AA	AA	AA	AA	AA	AA	AA	AA	AA	AA	AA	AA	AA	AA	AA	AA
SYN14645	AC	CC	AC	AC	AC	AA	AC	AC	AC	AC	CC	CC	CC	AA	AC	AC	CC	AC	AC	AC	AC	AA	AC	CC	AC	AC	CC	AA	CC	CC	AA	AC	CC	CC	AC	AC	AA	AC	AC	AA	AA	CC	AC	AC	AC	AC	AC	AC	AC
PZE-106097584	AA	AA	AA	AA	AA	AA	AA	AA	AA	AA	AA	AA	AA	AA	AA	AA	AA	AA	AA	AA	AA	AA	AA	AA	AA	AA	AA	AA	AA	AA	AA	AA	AA	AA	AA	AA	AA	AA	AA	AA	AA	AA	AA	AA	AA	AA	AA	AA	AA
PZB00235.1	CC	AC	AC	CC	AC	AA	AA	AC	AA	CC	CC	AA	AC	AA	CC	AC	CC	AA	AA	CC	AA	CC	AC	AA	AA	AC	AC	AC	AC	AC	CC	AC	AC	AC	AC	AC	AC	AC	AC	AC	AC	AC	AA	AC	AA	--	AA	AA	--
PZE-108039632	AG	--	AG	GG	AG	AG	GG	AA	GG	GG	GG	AA	AG	--	AA	--	AG	AG	GG	GG	AG	AG	AG	GG	AA	AG	AG	AG	AG	AG	GG	AG	AA	AG	GG	AG	AG	--	--	AG	AG	AG	AG	AG	AA	AG	GG	GG	--
PZE-104126211	GG	AG	AA	AG	AG	GG	AG	GG	AG	GG	GG	AG	AA	AA	GG	AG	GG	AG	AA	AA	AG	GG	AA	GG	AA	AG	AG	GG	AG	AG	GG	AG	AG	AA	AG	GG	AG	--	--	--	AG	GG	AG	AG	GG	AG	--	--	AG
SYN35532	CC	CC	CC	CC	CC	CC	CC	CC	CC	CC	CC	CC	CC	CC	CC	CC	CC	CC	CC	CC	CC	CC	CC	CC	CC	CC	CC	CC	CC	CC	CC	CC	CC	CC	CC	CC	CC	CC	CC	CC	CC	CC	CC	CC	CC	CC	CC	CC	CC
SYN33243	AA	AG	GG	AA	GG	AG	AG	AA	AA	AG	AG	AG	GG	GG	AG	AG	AG	GG	AG	GG	AG	AG	GG	GG	GG	AG	AA	AA	AG	GG	AG	GG	GG	GG	GG	AG	AG	AG	AG	--	AA	GG	AG	GG	AG	AG	AG	AG	AG
SYN5793	CC	CC	CC	CC	CC	CC	CC	CC	CC	CC	CC	CC	CC	CC	CC	CC	CC	CC	CC	CC	CC	CC	CC	CC	CC	CC	CC	CC	CC	CC	CC	CC	CC	CC	CC	CC	CC	CC	CC	CC	CC	CC	CC	CC	CC	CC	CC	CC	CC
PZE-105158980	AG	GG	AG	GG	AG	AA	GG	AG	GG	GG	AG	AA	GG	AA	AG	AG	AG	GG	AA	AA	AG	GG	AA	GG	AA	GG	--	GG	AA	AG	AG	AG	GG	AG	AG	AG	AA	AG	AG	AG	AA	GG	AG	GG	AA	AG	--	AG	GG
PZE-106017695	CC	CC	CC	CC	CC	CC	CC	CC	CC	CC	CC	CC	CC	CC	CC	CC	CC	CC	CC	CC	CC	CC	CC	CC	CC	CC	CC	CC	CC	CC	CC	CC	CC	CC	CC	CC	CC	CC	CC	CC	CC	CC	CC	CC	CC	CC	CC	CC	CC
PZE-109041829	--	GG	GG	--	GG	GG	GG	GG	GG	--	--	GG	GG	GG	--	GG	--	GG	GG	--	GG	--	GG	GG	GG	GG	GG	GG	GG	GG	--	GG	GG	GG	GG	GG	GG	GG	GG	GG	GG	GG	GG	GG	GG	GG	GG	GG	GG
PZE-108050215	GG	GG	GG	GG	GG	GG	GG	GG	GG	GG	GG	GG	GG	GG	GG	GG	GG	GG	GG	GG	GG	GG	GG	GG	GG	GG	GG	GG	GG	GG	GG	GG	GG	GG	GG	GG	GG	GG	GG	GG	GG	GG	GG	GG	GG	GG	GG	GG	GG
SYN35781	AA	AA	AA	AA	AA	AA	AA	AA	AA	AA	AA	AA	AA	AA	AA	AA	AA	AA	AA	AA	AA	AA	AA	AA	AA	AA	AA	AA	AA	AA	AA	AA	AA	AA	AA	AA	AA	AA	AA	AA	AA	AA	AA	AA	AA	AA	AA	AA	AA
SYN13769	AA	AA	AA	AA	AA	AA	AA	AA	AA	AA	AA	AA	AA	AA	AA	AA	AA	AA	AA	AA	AA	AA	AA	AA	AA	AA	AA	AA	AA	AA	AA	AA	AA	AA	AA	AA	AA	AA	AA	AA	AA	AA	AA	AA	AA	AA	AA	AA	AA
PZE-104036903	GG	AG	AA	AG	AA	GG	AG	GG	AG	GG	AG	AG	AG	AA	GG	AG	AG	AA	AG	AA	AG	AG	AA	AA	AA	AG	AG	GG	AG	AA	AG	AG	AG	AA	AA	AG	AG	AG	AG	AA	GG	AG	AG	AA	AG	GG	AG	AG	AG
PZE-101233287	AG	AG	AG	GG	AG	AG	AA	AG	AG	AG	AA	GG	GG	GG	GG	AA	AA	AG	GG	AA	AG	GG	GG	AG	AG	AG	AG	AG	GG	AA	AG	AG	GG	AG	AG	GG	AA	AG	AG	AG	AA	AA	AA	AA	AG	AG	AG	AG	AG
PZE-106033910	AA	AA	AA	AA	AA	AA	AA	AA	AA	AA	AA	AA	AA	AA	AA	AA	AA	AA	AA	AA	AA	AA	AA	AA	AA	AA	AA	AA	AA	AA	AA	AA	AA	AA	AA	AA	AA	AA	AA	AA	AA	AA	AA	AA	AA	AA	AA	AA	AA
PZE-109051456	CC	AC	AC	CC	AC	AA	AA	AC	AA	CC	CC	AA	AC	AA	CC	AC	CC	AA	AA	CC	AA	CC	AC	AA	AA	AC	AC	AC	AC	AC	CC	AC	AC	AC	AC	AC	AC	AC	AC	AC	AC	AC	AA	AC	AA	AC	AA	AC	AC
SYN30824	AA	AA	AA	AA	AA	AA	AA	AA	AA	AA	AA	AA	AA	AA	AA	AA	AA	AA	AA	AA	AA	AA	AA	AA	AA	AA	AA	AA	AA	AA	AA	AA	AA	AA	AA	AA	AA	AA	AA	AA	AA	AA	AA	AA	AA	AA	AA	AA	AA
PZE-106033960	AA	GG	AA	GG	AG	AA	AG	AG	AG	AA	AA	AG	AG	AG	AG	AA	GG	AA	GG	GG	AG	AA	AA	AA	AG	AG	AG	AG	AG	GG	GG	AG	AG	AG	AG	AG	AG	AG	AG	AG	AG	AA	AG	AG	AA	GG	GG	GG	GG
PUT-163a-76012177-3730	AG	AG	GG	AA	AA	AG	GG	AG	AG	AG	GG	AA	GG	AG	AA	AG	GG	AG	AA	GG	AG	AA	AA	AG	AA	AG	AG	AG	AA	GG	AG	AG	AA	AG	AG	AA	AG	AG	AA	AG	GG	GG	AG	GG	GG	AG	GG	AG	--
ZM013281-0173	GG	GG	GG	GG	GG	GG	GG	GG	GG	GG	GG	GG	GG	GG	GG	GG	GG	GG	GG	GG	GG	GG	GG	GG	GG	GG	GG	GG	GG	GG	GG	GG	GG	GG	GG	GG	GG	GG	GG	GG	GG	GG	GG	GG	GG	GG	GG	GG	GG
PZE-101219724	GG	GG	GG	GG	GG	GG	GG	GG	GG	GG	GG	GG	GG	GG	GG	GG	GG	GG	GG	GG	GG	GG	GG	GG	GG	GG	GG	GG	GG	GG	GG	GG	GG	GG	GG	GG	GG	GG	GG	GG	GG	GG	GG	GG	GG	GG	GG	GG	GG
PZE-104136505	AA	AC	CC	AC	AC	AA	AC	AA	AC	AA	AA	AC	CC	CC	AA	AC	AA	AC	CC	CC	AC	AA	CC	AA	CC	AC	AC	AC	AC	AC	AA	AC	AC	CC	AC	AA	AC	AC	AC	CC	AA	AA	AC	AC	AA	--	CC	AC	AC
SYN314	AG	AG	GG	AG	AA	AG	AG	AG	AA	GG	AG	AA	GG	AG	AG	AG	AA	AG	AG	AA	AA	AG	AG	AA	AA	GG	GG	AA	AG	AG	GG	AG	GG	AA	GG	GG	AG	GG	GG	GG	AG	AA	GG	AG	AA	GG	--	GG	GG
ZM008753-0926	AA	AA	AA	AA	AA	AA	AA	AA	AA	AA	AA	AA	AA	AA	AA	AA	AA	AA	AA	AA	AA	AA	AA	AA	AA	AA	AA	AA	AA	AA	AA	AA	AA	AA	AA	AA	AA	AA	AA	AA	AA	AA	AA	AA	AA	AA	AA	AA	AA
PZE-103052783	AG	AA	AA	AA	AG	AA	AG	GG	AA	AG	AG	AG	AA	AA	AG	GG	GG	AG	AG	GG	AG	AG	AG	AA	GG	AG	--	AA	AG	AG	AG	GG	GG	GG	AA	AA	AG	AG	AG	GG	AG	AG	AG	AA	AG	AG	AA	--	--
PZE-108037493	GG	GG	GG	GG	GG	GG	GG	GG	GG	GG	GG	GG	GG	GG	GG	GG	GG	GG	GG	GG	GG	GG	GG	GG	GG	GG	GG	GG	GG	GG	GG	GG	GG	GG	GG	GG	GG	GG	GG	GG	GG	GG	GG	GG	GG	GG	GG	GG	GG
PZE-104050022	AA	AC	CC	AC	CC	AA	AC	AA	AC	AA	AC	AC	AC	CC	AA	AC	AC	CC	AC	CC	AC	AC	CC	CC	CC	AC	AC	AA	AC	CC	AC	AC	AC	CC	CC	AC	AC	AC	AC	CC	AA	AC	AC	CC	AC	--	AC	AC	AC
PZE-104052411	AA	AA	AA	AA	AA	AA	AA	AA	AA	AA	AA	AA	AA	AA	AA	AA	AA	AA	AA	AA	AA	AA	AA	AA	AA	AA	AA	AA	AA	AA	AA	AA	AA	AA	AA	AA	AA	AA	AA	AA	AA	AA	AA	AA	AA	AA	AA	AA	AA
PZE-101188800	AG	AG	AG	AG	AG	GG	AA	AA	GG	AG	AA	GG	GG	GG	AA	AA	AA	GG	GG	AG	GG	AA	AG	AG	AG	AG	AG	AG	GG	AG	GG	AG	GG	AG	AG	GG	AA	AG	AG	GG	AG	AA	AG	AG	GG	AA	AG	AG	AG
PZE-108033115	AA	--	AA	AA	AA	AA	AA	GG	AA	AA	AA	--	AA	GG	--	GG	AA	AA	AA	AA	AA	AA	AA	AA	--	AA	AA	AA	AA	AA	AA	AA	--	AA	AA	AA	AA	AA	--	AA	AA	AA	AA	AA	--	AA	AA	AA	AA
SYN12847	AA	AG	AG	AG	AG	AG	GG	AA	AA	AG	AA	GG	GG	AG	AG	AG	AA	GG	AG	AA	AA	AG	AG	AA	AA	--	AG	--	AG	AG	AG	GG	GG	AA	GG	GG	AG	--	AG	AG	AA	AG	AG	AG	AG	AG	AG	--	--
SYN35959	AC	AA	CC	AA	CC	CC	AA	AC	AC	AC	AA	AC	AA	AC	AA	CC	AC	CC	AC	AA	AC	AC	AC	AC	AC	CC	CC	AC	CC	CC	CC	AC	CC	AC	AC	AC	AA	--	--	AC	AC	AC	CC	AC	CC	AC	AA	AC	AC
PZE-107029002	GG	GG	GG	GG	GG	GG	GG	GG	GG	GG	GG	GG	GG	GG	GG	GG	GG	GG	GG	GG	GG	GG	GG	GG	GG	GG	GG	GG	GG	GG	GG	GG	GG	GG	GG	GG	GG	GG	GG	GG	GG	GG	GG	GG	GG	GG	GG	GG	GG
PZE-107126258	GG	AG	--	--	--	--	GG	AG	AA	GG	GG	--	--	--	GG	--	AA	AA	--	AA	AA	GG	--	GG	GG	--	--	--	AA	GG	--	GG	GG	--	AA	GG	GG	--	--	AA	--	GG	GG	GG	--	GG	--	--	GG
PZE-102106631	AA	AA	AA	AA	AA	AA	AA	AA	AA	AA	AA	AA	AA	AA	AA	AA	AA	AA	AA	AA	AA	AA	AA	AA	AA	AA	AA	AA	AA	AA	AA	AA	AA	AA	AA	AA	AA	AA	AA	AA	AA	AA	AA	AA	AA	AA	AA	AA	AA
SYN20419	AG	AA	GG	AG	AG	GG	GG	AA	AG	AG	AG	AG	AA	AG	AG	AG	AG	AG	AG	AG	AA	AG	GG	AG	AG	AG	AG	AA	AA	AG	AG	GG	AA	AG	AA	AG	GG	AG	AG	AG	AG	AA	AA	AG	AA	AA	AG	AG	AG
SYN23112	GG	GG	GG	GG	GG	GG	GG	GG	GG	GG	GG	GG	GG	GG	GG	GG	GG	GG	GG	GG	GG	GG	GG	GG	GG	GG	GG	GG	GG	GG	GG	GG	GG	GG	GG	GG	GG	GG	GG	GG	GG	GG	GG	GG	GG	GG	GG	GG	GG
PZE-108102684	AA	AA	AA	AA	AA	AA	AA	AA	AA	AA	AA	AA	AA	AA	AA	AA	AA	AA	AA	AA	AA	AA	AA	AA	AA	AA	AA	AA	AA	AA	AA	AA	AA	AA	AA	AA	AA	AA	AA	AA	AA	AA	AA	AA	AA	AA	AA	AA	AA
PZE-103095475	AG	AG	GG	AG	AA	AG	AG	AA	AA	GG	AG	AA	GG	AG	AG	AG	AA	AG	AG	AA	AA	AG	AG	AA	AA	--	--	AA	AG	AG	AG	AG	AG	AG	GG	GG	AG	--	--	GG	AG	AG	AG	AG	AA	--	AG	AG	AG
PZE-102108850	AG	AG	AA	AG	GG	AG	AG	GG	GG	AA	AG	GG	AA	AG	AG	AG	GG	AA	AG	GG	GG	AG	AG	GG	GG	AG	AA	GG	AG	AG	AG	AG	AG	AG	AA	AA	AG	AG	AG	AA	AG	AG	AG	GG	GG	AA	AG	AG	AG
PZE-107070313	AG	GG	AG	AG	AG	AA	AA	AG	GG	AG	AA	AA	AG	AG	AG	AG	AG	AG	AG	AG	AG	AG	AA	AG	AG	AG	AG	GG	GG	AG	AG	AG	AG	AG	GG	AG	AA	AG	AG	AG	AA	GG	AG	AG	GG	AG	--	AG	AG
PZE-105094260	GG	GG	GG	GG	GG	GG	GG	GG	GG	GG	GG	GG	GG	GG	GG	GG	GG	GG	GG	GG	GG	GG	GG	GG	GG	GG	GG	GG	GG	GG	GG	GG	GG	GG	GG	GG	GG	GG	GG	GG	GG	GG	GG	GG	GG	GG	GG	GG	GG
PZE-110085687	GG	GG	GG	GG	GG	GG	GG	GG	GG	GG	GG	GG	GG	GG	GG	GG	GG	GG	GG	GG	GG	GG	GG	GG	GG	GG	GG	GG	GG	GG	GG	GG	GG	GG	GG	GG	GG	GG	GG	GG	GG	GG	GG	GG	GG	GG	GG	GG	GG
PZE-104102768	AA	AG	GG	GG	AG	AA	GG	AA	AG	AA	AG	AG	GG	GG	AA	AG	AG	GG	GG	GG	AG	AA	GG	AG	GG	AG	AG	AA	AG	AG	AG	GG	AG	GG	AG	AA	AG	GG	GG	GG	AA	AG	AG	AG	AG	AA	AG	AG	AG
PZA00058.6	AC	CC	AC	AC	AC	CC	AC	CC	AA	AA	AC	AC	AA	AC	AC	AC	AA	AC	AC	CC	AC	CC	AC	AC	CC	AC	AC	AC	AC	CC	AC	AA	AC	AC	CC	AA	AA	AC	AC	AA	AC	AA	AC	AA	AC	AA	AC	AC	AC
PZE-105143481	AA	CC	AC	AC	AA	AA	CC	CC	AC	CC	AC	AA	CC	AC	AC	AC	AA	AC	AA	AA	AC	AC	AA	AC	AC	--	AC	CC	AA	AC	AC	AC	CC	AC	AC	AC	AA	AC	AC	AC	AA	CC	AC	AC	AA	AC	AA	AC	AC
PZE-105046397	GG	AA	AG	GG	AG	GG	AG	AA	AG	AA	AG	AG	AA	AG	AA	AG	GG	AG	AG	GG	AG	AG	GG	AG	AG	AG	AG	AA	AG	AG	AG	AG	AA	GG	AG	GG	AG	--	GG	AG	AG	AG	AG	AG	AG	--	GG	AG	AG
PZE-105048769	--	--	--	--	--	--	--	--	--	--	--	--	--	--	--	--	--	--	--	--	--	--	--	--	--	--	--	--	--	--	--	--	--	--	--	--	--	--	--	--	--	--	--	--	--	--	--	--	--
PZE-102114289	GG	GG	GG	GG	GG	GG	GG	GG	GG	GG	GG	GG	GG	GG	GG	GG	GG	GG	GG	GG	GG	GG	GG	GG	GG	GG	GG	GG	GG	GG	GG	GG	GG	GG	GG	GG	GG	GG	GG	GG	GG	GG	GG	GG	GG	GG	GG	GG	GG
SYN19379	CC	CC	CC	CC	CC	CC	CC	CC	CC	CC	CC	CC	CC	CC	CC	CC	CC	CC	CC	CC	CC	CC	CC	CC	CC	CC	CC	CC	CC	CC	CC	CC	CC	CC	CC	CC	CC	CC	CC	CC	CC	CC	CC	CC	CC	CC	CC	CC	CC
PZE-105053870	AA	GG	AG	AA	AG	AA	AG	GG	AG	GG	AG	AG	GG	AG	GG	AG	AA	AG	AG	AA	AG	AG	AA	AG	AG	AG	AG	GG	AG	AG	AG	AG	GG	AA	AG	AA	AG	AG	AG	AG	AG	AG	AG	AG	AG	AG	AA	AG	AG
PZE-104128326	AA	AG	GG	AG	AG	AA	AG	AA	AG	AA	AA	AG	GG	GG	AA	AG	AA	AG	GG	GG	AG	AA	GG	AA	GG	AG	AG	AA	AG	AG	AA	AG	AG	GG	AG	AA	AG	--	GG	GG	AA	AA	AG	AG	AA	AG	GG	AG	AG
PZE-106104150	AA	AA	AA	AA	AA	AA	AA	AA	AA	AA	AA	AA	AA	AA	AA	AA	AA	AA	AA	AA	AA	AA	AA	AA	AA	AA	AA	AA	AA	AA	AA	AA	AA	AA	AA	AA	AA	AA	AA	AA	AA	AA	AA	AA	AA	AA	AA	AA	AA
PZE-101099263	AG	AG	AA	AA	GG	AG	AA	AG	AG	AA	AA	AG	AG	AG	AG	AG	AG	AG	AA	AG	GG	AG	AA	AA	AG	AG	AA	AG	AA	AG	GG	AG	AG	AA	AG	AG	AA	AG	AG	GG	AG	AA	AA	AG	GG	AG	GG	AG	--
PZE-107128048	AA	CC	AC	AC	AC	CC	AA	CC	CC	AC	AA	AC	CC	AA	AC	--	CC	CC	AC	CC	CC	AC	AC	CC	AC	AC	AC	AC	--	AA	AC	--	AA	AC	CC	AA	--	AC	AC	CC	AC	AC	AC	AC	AC	AC	AC	AC	AC
PZE-101042196	GG	GG	GG	GG	GG	GG	GG	GG	GG	GG	GG	GG	GG	GG	GG	GG	GG	GG	GG	GG	GG	GG	GG	GG	GG	GG	GG	GG	GG	GG	GG	GG	GG	GG	GG	GG	GG	GG	GG	GG	GG	GG	GG	GG	GG	GG	GG	GG	GG
PZE-101095175	AG	AG	GG	GG	AA	AA	GG	AG	AG	GG	GG	AG	AG	AG	AG	AG	AG	AG	GG	AG	AA	AG	GG	GG	AG	AG	AG	AG	GG	AG	AA	AG	AG	GG	AG	AG	GG	AG	AG	AA	AG	GG	GG	AG	AA	AG	AA	--	AG
SYN21795	AG	GG	AG	AA	AG	AG	AA	GG	AA	AA	AA	GG	AG	GG	GG	AG	AG	AG	AA	AA	AG	AG	AG	AA	GG	AG	--	AG	AG	AG	AA	AG	GG	AG	AA	AG	AG	--	GG	AG	AG	AG	AG	AG	GG	AG	AA	AA	AA
SYN25338	GG	GG	AG	AG	AG	GG	GG	AG	AG	--	AA	AG	GG	AG	AG	AG	AG	AG	GG	AA	GG	--	AG	GG	AG	--	GG	--	GG	GG	--	AG	--	AG	AG	AG	GG	--	--	AG	--	AG	GG	AG	GG	AG	AG	AG	AG
PZE-102056669	AC	AC	AA	AC	CC	AC	AC	CC	CC	AA	AC	CC	AA	AC	AC	AC	CC	AC	AC	CC	CC	AC	AC	CC	CC	AC	AA	CC	AC	AC	AA	AC	AA	CC	AA	AA	AC	AC	AC	AA	AC	CC	AA	AC	CC	AA	AC	AA	AA
PZE-103090090	AA	AA	AA	AA	AA	AA	AA	AA	AA	AA	AA	AA	AA	AA	AA	AA	AA	AA	AA	AA	AA	AA	AA	AA	AA	AA	AA	AA	AA	AA	AA	AA	AA	AA	AA	AA	AA	AA	AA	AA	AA	AA	AA	AA	AA	AA	AA	AA	AA
PZE-108047059	AA	AA	AA	AA	AA	AA	AA	AA	AA	AA	AA	AA	AA	AA	AA	AA	AA	AA	AA	AA	AA	AA	AA	AA	AA	AA	AA	AA	AA	AA	AA	AA	AA	AA	AA	AA	AA	AA	AA	AA	AA	AA	AA	AA	AA	AA	AA	AA	AA
SYN5948	AA	AA	AA	AA	AA	AA	AA	AA	AA	AA	AA	AA	AA	AA	AA	AA	AA	AA	AA	AA	AA	AA	AA	AA	AA	AA	AA	AA	AA	AA	AA	AA	AA	AA	AA	AA	AA	AA	AA	AA	AA	AA	AA	AA	AA	AA	AA	AA	AA
PZE-107100579	AA	AA	AA	AA	AA	AA	AA	AA	AA	AA	GG	GG	AA	AA	AA	AA	AA	AA	AA	AA	GG	AA	GG	AA	AA	AA	AA	AA	AA	AA	AA	AA	AA	AA	AA	AA	AA	AA	AA	AA	AA	AA	AA	GG	AA	AA	AA	AA	AA
PZE-105047885	GG	GG	GG	GG	GG	GG	GG	GG	GG	GG	GG	GG	GG	GG	GG	GG	GG	GG	GG	GG	GG	GG	GG	GG	GG	GG	GG	GG	GG	GG	GG	GG	GG	GG	GG	GG	GG	GG	GG	GG	GG	GG	GG	GG	GG	GG	GG	GG	GG
SYN6917	GG	GG	GG	GG	GG	GG	GG	GG	GG	GG	GG	GG	GG	GG	GG	GG	GG	GG	GG	GG	GG	GG	GG	GG	GG	GG	GG	GG	GG	GG	GG	GG	GG	GG	GG	GG	GG	GG	GG	GG	GG	GG	GG	GG	GG	GG	GG	GG	GG
PZE-101105385	AA	AA	AA	AA	AA	AA	AA	AA	AA	AA	AA	AA	AA	AA	AA	AA	AA	AA	AA	AA	AA	AA	AA	AA	AA	AA	AA	AA	AA	AA	AA	AA	AA	AA	AA	AA	AA	AA	AA	AA	AA	AA	AA	AA	AA	AA	AA	AA	AA
PZE-101242961	GG	GG	GG	GG	GG	GG	GG	GG	GG	GG	GG	GG	GG	GG	GG	GG	GG	GG	GG	GG	GG	GG	GG	GG	GG	GG	GG	GG	GG	GG	GG	GG	GG	GG	GG	GG	GG	GG	GG	GG	GG	GG	GG	GG	GG	GG	GG	GG	GG
SYN25951	AA	AA	--	AA	AA	AA	AA	AA	AA	AA	AA	AA	--	--	AA	AA	AA	AA	--	--	AA	AA	--	AA	--	AA	AA	AA	AA	AA	AA	AA	AA	--	AA	AA	AA	AA	AA	AA	AA	AA	AA	AA	AA	AA	AA	AA	AA
PZE-102060224	--	--	--	--	--	--	--	--	--	--	--	--	--	AG	--	--	--	--	--	--	--	--	--	--	--	--	--	--	--	--	--	--	--	--	--	--	--	--	--	--	--	--	--	--	--	--	--	--	--
PZE-106008904	AA	GG	AA	GG	AG	AA	AG	AG	AG	AA	AA	AG	AG	AG	AG	AA	GG	AA	GG	GG	AG	AA	AA	AG	AG	AG	AG	--	AG	AG	GG	AG	AG	AG	AA	AG	AG	AG	AG	AA	AG	AA	AG	AG	AA	GG	GG	GG	--
PZE-101229884	AC	AC	AC	CC	AC	AC	AA	AC	AC	AC	AA	CC	CC	CC	CC	AA	AA	AC	CC	AC	AC	AA	CC	AC	AC	AC	AC	AC	CC	AA	CC	AC	CC	AC	AC	CC	AA	AC	AC	AC	AC	AA	AC	AA	AC	AC	AC	AC	AC
PZE-101071162	AG	AG	AA	AA	AG	AG	AA	AG	AG	AA	AA	AG	AG	AG	AG	AG	AA	AG	AG	GG	GG	AG	AA	AA	GG	--	--	AG	AA	AG	GG	AG	AG	AA	AG	AG	AG	AG	AG	GG	AG	AA	AA	GG	GG	AG	AG	AG	AG
PZA01447.1	AG	GG	GG	GG	AG	GG	AG	AA	GG	AG	AG	AG	GG	GG	AG	AA	AA	AG	AG	AA	AG	AG	AG	GG	AA	--	GG	GG	AG	AG	AG	AA	AA	AA	GG	GG	AG	--	AG	AA	AG	AG	AG	GG	AG	--	GG	--	--
SYN11831	AG	AG	AA	AG	GG	AG	AG	GG	GG	AA	AG	GG	AA	AG	AG	AG	GG	AA	AG	GG	GG	AG	AG	GG	GG	AG	--	GG	AG	AG	AG	AG	AG	AG	AA	AA	AG	AG	AG	AA	AG	AG	AG	GG	GG	AA	AG	AG	AG
PZE-108052985	AA	AA	AA	AA	AA	AA	AA	AA	AA	AA	AA	AA	AA	AA	AA	AA	AA	AA	AA	AA	AA	AA	AA	AA	AA	AA	AA	AA	AA	AA	AA	AA	AA	AA	AA	AA	AA	AA	AA	AA	AA	AA	AA	AA	AA	AA	AA	AA	AA
PZE-102043278	AA	AA	AA	AA	AA	AA	AA	AA	AA	AA	AA	AA	AA	AA	AA	AA	AA	AA	AA	AA	AA	AA	AA	AA	AA	AA	AA	AA	AA	AA	AA	AA	AA	AA	AA	AA	AA	AA	AA	AA	AA	AA	AA	AA	AA	AA	AA	AA	AA
SYN36763	AA	AA	AA	AA	AA	AA	AA	AA	AA	AA	AA	AA	AA	AA	AA	AA	AA	AA	AA	AA	AA	AA	AA	AA	AA	AA	AA	AA	AA	AA	AA	AA	AA	AA	AA	AA	AA	AA	AA	AA	AA	AA	AA	AA	AA	AA	AA	AA	AA
PZE-104099837	GG	GG	GG	GG	GG	GG	GG	GG	GG	GG	GG	GG	GG	GG	GG	GG	GG	GG	GG	GG	GG	GG	GG	GG	GG	GG	GG	GG	GG	GG	GG	GG	GG	GG	GG	GG	GG	GG	GG	GG	GG	GG	GG	GG	GG	GG	GG	GG	GG
PZE-102100964	GG	GG	GG	GG	GG	GG	GG	GG	GG	GG	GG	GG	GG	GG	GG	GG	GG	GG	GG	GG	GG	GG	GG	GG	GG	GG	GG	GG	GG	GG	GG	GG	GG	GG	GG	GG	GG	GG	GG	GG	GG	GG	GG	GG	GG	GG	GG	GG	GG
PZE-108023615	GG	GG	GG	GG	GG	GG	GG	GG	GG	GG	GG	GG	GG	GG	GG	GG	GG	GG	GG	GG	GG	GG	GG	GG	GG	GG	GG	GG	GG	GG	GG	GG	GG	GG	GG	GG	GG	GG	GG	GG	GG	GG	GG	GG	GG	GG	GG	GG	GG
SYN35763	AG	AA	GG	AG	AG	GG	GG	AA	AG	AG	AG	AG	AG	AG	AG	AG	AG	AG	AG	AG	AG	AG	GG	AG	AG	AG	AG	AA	AA	AG	AG	AG	AA	AG	AA	AG	GG	AG	AG	AG	GG	AA	AG	AG	AA	AA	AG	AG	AG
PHM15278.6	AA	AA	AA	AA	AA	AA	AA	AA	AA	AA	AA	AA	AA	AA	AA	AA	AA	AA	AA	AA	AA	AA	AA	AA	AA	AA	AA	AA	AA	AA	AA	AA	AA	AA	AA	AA	AA	AA	AA	AA	AA	AA	AA	AA	AA	AA	AA	AA	AA
PZE-108055040	AG	GG	AG	AA	AG	AG	AA	GG	AA	AA	AA	GG	AG	GG	GG	GG	AG	AG	AA	AA	AG	AG	AG	AA	GG	--	--	AG	AG	AG	AA	AG	GG	AG	AA	AG	AG	--	GG	AG	AG	AG	AG	AG	GG	AG	AA	AA	AA
SYN30995	AA	AA	AA	AA	AA	--	AA	AA	--	--	--	AA	--	AA	AA	AA	AA	--	AA	--	--	--	--	AA	AA	AA	AA	AA	AA	--	--	--	--	--	--	--	AA	AA	AA	AA	AA	--	--	AA	AA	AA	--	AA	--
PZE-108046174	GG	GG	GG	GG	GG	GG	GG	GG	GG	GG	GG	GG	GG	GG	GG	GG	GG	GG	GG	GG	GG	GG	GG	GG	GG	GG	GG	GG	GG	GG	GG	GG	GG	GG	GG	GG	GG	GG	GG	GG	GG	GG	GG	GG	GG	GG	GG	GG	GG
PZE-103040868	AG	GG	GG	GG	AG	GG	AG	AA	GG	AG	AG	AG	GG	GG	AG	AG	AG	AG	AG	AG	AG	AG	AG	GG	AA	AG	GG	GG	AG	AG	AG	AA	AA	AA	GG	GG	AG	AG	AG	AG	AG	AG	AG	GG	AG	AG	GG	AG	AG
SYN3886	AA	AA	AA	AA	AA	AA	AA	AA	AA	AA	AA	AA	AA	AA	AA	AA	AA	AA	AA	AA	AA	AA	AA	AA	AA	AA	AA	AA	AA	AA	AA	AA	AA	AA	AA	AA	AA	AA	AA	AA	AA	AA	AA	AA	AA	AA	AA	AA	AA
PZE-108021854	AG	AA	AG	GG	AG	AG	AG	AA	GG	GG	GG	AA	AG	AA	AA	AA	AG	AG	GG	GG	AG	AG	AG	GG	AA	AG	AG	AG	AG	AA	AG	AG	AA	AA	GG	AG	AG	AA	AA	AG	AG	GG	AA	AG	AA	AG	AG	GG	AG
PUT-163a-78123660-4432	AA	AA	AA	AA	AA	AA	AA	AA	AA	AA	AA	AA	AA	AA	AA	AA	AA	AA	AA	AA	AA	AA	AA	AA	AA	AA	AA	AA	AA	AA	AA	AA	AA	AA	AA	AA	AA	AA	AA	AA	AA	AA	AA	AA	AA	AA	AA	AA	AA
PZE-101241459	AG	AG	AG	AA	AA	AG	GG	AG	AG	AG	GG	AA	AA	AA	AA	GG	GG	AG	AA	GG	AG	AA	AA	AG	AG	AG	AG	AG	AA	GG	AG	AG	AA	AG	AG	AA	AG	AG	AG	AG	GG	GG	GG	GG	GG	--	AG	AG	AG
SYN18833	AA	AA	AA	AA	AA	AA	AA	AA	AA	AA	AA	AA	AA	AA	AA	AA	AA	AA	AA	AA	AA	AA	AA	AA	AA	AA	AA	AA	AA	AA	AA	AA	AA	AA	AA	AA	AA	AA	AA	AA	AA	AA	AA	AA	AA	AA	AA	AA	AA
SYN11836	AG	AA	AG	GG	AG	GG	GG	AG	GG	GG	GG	AA	AG	AA	AG	AG	AG	AG	GG	GG	AA	AG	AG	GG	AA	AG	AG	AG	AG	AG	GG	AG	AA	AG	GG	AG	AG	AG	AG	AG	AG	AG	AG	AG	AA	--	GG	GG	GG
PZE-109003076	AA	AA	AA	AA	--	AA	AA	AA	--	AA	--	AA	AA	AA	AA	--	AA	AA	AA	AA	AA	AA	AA	AA	--	AA	AA	AA	AA	AA	AA	AA	AA	AA	AA	--	AA	AA	--	AA	--	AA	AA	AA	AA	AA	AA	AA	AA
SYN34709	GG	AG	AG	GG	AG	AA	AA	AG	AA	GG	GG	AA	AG	AA	GG	AG	GG	AA	AA	GG	AA	GG	AG	AA	AA	AG	AG	AG	AG	AG	GG	AG	GG	AG	AG	AG	AG	AG	AG	AG	AG	AG	AA	AG	AA	AG	AA	AG	AG
PZE-110040983	AA	AA	AA	AA	AA	AA	AA	AA	AA	AA	AA	AA	AA	AA	AA	AA	AA	AA	AA	AA	AA	AA	AA	AA	AA	AA	AA	AA	AA	AA	AA	AA	AA	AA	AA	AA	AA	AA	AA	AA	AA	AA	AA	AA	AA	AA	AA	AA	AA
PZE-104116111	GG	AG	AA	AA	AG	GG	AA	GG	AG	GG	GG	AG	AA	AA	GG	AG	AG	AG	AA	AA	AG	GG	AA	GG	AA	AG	AG	GG	AG	AG	GG	AA	AG	AA	AG	GG	AG	AG	--	--	GG	GG	AG	AG	AG	AG	--	AG	AG
SYN24492	AA	AA	AA	AA	AA	AA	AA	AA	AA	AA	AA	AA	AA	AA	AA	AA	AA	AA	AA	AA	AA	AA	AA	AA	AA	AA	AA	AA	AA	AA	AA	AA	AA	AA	AA	AA	AA	AA	AA	AA	AA	AA	AA	AA	AA	AA	AA	AA	AA
PZE-102050753	AA	AA	AA	AA	AA	AA	AA	AA	AA	AA	AA	AA	AA	AA	AA	AA	AA	AA	AA	AA	AA	AA	AA	AA	AA	AA	AA	AA	AA	AA	AA	AA	AA	AA	AA	AA	AA	AA	AA	AA	AA	AA	AA	AA	AA	AA	AA	AA	AA
PZE-104013142	AA	AA	AA	AA	AA	AA	AA	AA	AA	AA	AA	AA	AA	AA	AA	AA	AA	AA	AA	AA	AA	AA	AA	AA	AA	AA	AA	AA	AA	AA	AA	AA	AA	AA	AA	AA	AA	AA	AA	AA	AA	AA	AA	AA	AA	AA	AA	AA	AA
PZE-104065034	AA	AG	GG	GG	GG	AA	AG	AA	AG	AA	AG	AG	AG	GG	AA	AG	AG	GG	AG	GG	AG	AG	GG	GG	GG	AG	AG	AA	AG	GG	AG	AG	AG	GG	GG	AG	AG	AG	AG	GG	AA	AG	AG	GG	AG	AA	AG	AG	AG
PZE-107089402	CC	CC	CC	CC	CC	CC	CC	CC	CC	CC	CC	CC	CC	CC	CC	CC	CC	CC	CC	CC	CC	CC	CC	CC	CC	CC	CC	CC	CC	CC	CC	CC	CC	CC	CC	CC	CC	CC	CC	CC	CC	CC	CC	CC	CC	CC	CC	CC	CC
PZE-105051986	AA	CC	AC	AA	AC	AA	AC	CC	AC	CC	AC	AC	CC	AC	CC	AC	AA	AC	AC	AA	AC	AC	AA	AC	AC	AC	AC	CC	AC	AC	AC	AC	CC	AA	AC	AA	AC	AC	--	AC	AC	AC	AC	AC	AC	AC	AA	--	AC
PZA01714.1	AG	AA	AG	AG	AG	GG	AG	AG	AA	AG	GG	GG	AG	AG	AG	AG	AG	AG	AG	AG	GG	AG	GG	AG	AG	AG	AG	AA	AA	AG	AG	AG	AG	AG	AA	AG	GG	AG	AG	AG	GG	AA	AG	GG	AA	AG	GG	--	--
PZE-108007879	AG	AA	AG	AG	AG	AA	AG	AA	GG	GG	GG	AG	GG	AG	AG	AG	GG	AG	GG	AA	AG	AA	AA	AG	AA	AG	--	AG	AG	AA	AG	GG	AG	AG	AA	GG	GG	AG	--	AG	AG	GG	AG	GG	--	AG	AG	AG	AG
PZE-101005818	GG	GG	GG	GG	GG	GG	GG	GG	GG	GG	GG	GG	GG	GG	GG	GG	GG	GG	GG	GG	GG	GG	GG	GG	GG	GG	GG	GG	GG	GG	GG	GG	GG	GG	GG	GG	GG	GG	GG	GG	GG	GG	GG	GG	GG	GG	GG	GG	GG
PZE-105102393	AA	CC	CC	AA	CC	AA	CC	CC	CC	CC	CC	CC	CC	CC	CC	CC	CC	CC	CC	AA	CC	CC	CC	CC	CC	CC	CC	CC	CC	CC	CC	CC	CC	AA	CC	CC	CC	CC	CC	CC	CC	CC	CC	CC	CC	CC	CC	CC	CC
PZE-102066102	--	--	--	--	--	--	--	--	--	--	--	--	--	--	--	--	--	--	--	--	--	--	--	--	--	--	--	--	--	--	--	--	--	--	--	--	--	--	--	--	--	--	--	--	--	--	--	--	--
PZE-104129196	GG	AG	AA	AG	AG	GG	AG	GG	AG	GG	GG	AG	AA	AA	GG	AG	GG	AG	AA	AA	AG	GG	AA	GG	AA	AG	AG	GG	AG	AG	GG	AG	AG	AA	AG	GG	AG	--	--	--	GG	GG	AG	AG	GG	AG	AA	AG	AG
PZE-110047164	AA	AA	AA	AA	AA	AA	AA	AA	AA	AA	AA	AA	AA	AA	AA	AA	AA	AA	AA	AA	AA	AA	AA	AA	AA	AA	AA	AA	AA	AA	AA	AA	AA	AA	AA	AA	AA	AA	AA	AA	AA	AA	AA	AA	AA	AA	AA	AA	AA
PZE-101171852	AG	AG	AG	AG	AG	AA	GG	--	AG	AG	GG	AA	AA	AA	AG	AG	AG	AA	GG	AG	AA	AG	AG	AG	AG	AG	AG	AG	AA	AG	AA	AG	AA	AG	AG	AA	GG	--	--	AA	AG	GG	AG	AG	AA	GG	AG	AG	AG
PZE-103037038	GG	GG	GG	GG	GG	GG	GG	GG	GG	GG	GG	GG	GG	GG	GG	GG	GG	GG	GG	GG	GG	GG	GG	GG	GG	GG	GG	GG	GG	GG	GG	GG	GG	GG	GG	GG	GG	GG	GG	GG	GG	GG	GG	GG	GG	GG	GG	GG	GG
PZE-110024345	GG	GG	GG	GG	GG	GG	GG	GG	GG	GG	GG	GG	GG	GG	GG	GG	GG	GG	GG	GG	GG	GG	GG	GG	GG	GG	GG	GG	GG	GG	GG	GG	GG	GG	GG	GG	GG	GG	GG	GG	GG	GG	GG	GG	GG	GG	GG	GG	GG
SYN31434	AA	AA	AA	AA	AA	AA	AA	AA	AA	AA	AA	AA	AA	AA	AA	AA	AA	AA	AA	AA	AA	AA	AA	AA	AA	AA	AA	AA	AA	AA	AA	AA	AA	AA	AA	AA	AA	AA	AA	AA	AA	AA	AA	AA	AA	AA	AA	AA	AA
SYN271	GG	GG	GG	GG	GG	GG	GG	GG	GG	GG	GG	GG	GG	GG	GG	GG	GG	GG	GG	GG	GG	GG	GG	GG	GG	GG	GG	GG	GG	GG	GG	GG	GG	GG	GG	GG	GG	GG	GG	GG	GG	GG	GG	GG	GG	GG	GG	GG	GG
PZE-104063573	GG	AG	AA	AA	AA	GG	AG	GG	AG	GG	AG	AG	AG	AA	GG	AG	AG	AA	AG	AA	AG	AG	AA	AA	AA	AG	--	GG	AG	AA	AG	AG	AG	AA	AA	AG	AG	AG	AG	AA	GG	AG	AG	AA	AG	--	AG	AG	AA
PZE-102092050	AA	AA	AA	AA	AA	AA	AA	AA	AA	AA	AA	AA	AA	AA	AA	AA	AA	AA	AA	AA	AA	AA	AA	AA	AA	AA	AA	AA	AA	AA	AA	AA	AA	AA	AA	AA	AA	AA	AA	AA	AA	AA	AA	AA	AA	AA	AA	AA	AA
PZA-001751002	TT	AT	AA	AT	AA	TT	AT	TT	AT	TT	AT	AT	AT	AA	TT	AT	AT	AA	AT	AA	AT	AT	AA	AA	AA	AT	AT	TT	AT	AA	AT	AT	AT	AA	AA	AT	AT	AT	AT	AT	--	AT	AT	AA	AT	TT	AT	AT	AT
PZE-108038347	GG	GG	GG	GG	GG	GG	GG	GG	GG	GG	GG	GG	GG	GG	GG	GG	GG	GG	GG	GG	GG	GG	GG	GG	GG	GG	GG	GG	GG	GG	GG	GG	GG	GG	GG	GG	GG	GG	GG	GG	GG	GG	GG	GG	GG	GG	GG	GG	GG
PHM5529.4	AA	AA	AA	AA	AA	AA	AA	AA	AA	AA	AA	AA	AA	AA	AA	AA	AA	AA	AA	AA	AA	AA	AA	AA	AA	AA	AA	AA	AA	AA	AA	AA	AA	AA	AA	AA	AA	AA	AA	AA	AA	AA	AA	AA	AA	AA	AA	AA	AA
PZE-110020162	AA	AA	AC	AA	AA	AC	AA	AA	AC	AA	AA	AC	AA	AA	AC	AA	AA	AA	AA	CC	AA	CC	AA	AC	AC	AA	AA	AC	AC	AA	AA	AC	AA	AA	AA	AC	AA	AA	AA	AA	AA	AC	AA	AA	AA	AA	AA	AA	AA
PZE-106081334	AA	AA	AA	AA	AA	AA	AA	AA	AA	AA	AA	AA	AA	AA	AA	AA	AA	AA	AA	AA	AA	AA	AA	AA	AA	AA	AA	AA	AA	AA	AA	AA	AA	AA	AA	AA	AA	AA	AA	AA	AA	AA	AA	AA	AA	AA	AA	AA	AA
PZE-104088618	GG	AG	AA	AA	AA	GG	AA	GG	AG	GG	AG	AG	AG	AA	GG	AG	AG	AA	AG	AA	AG	AG	AA	AG	AA	AG	AG	GG	AG	AG	AG	AA	AG	AA	AA	AG	AG	--	--	--	AG	AG	AG	AA	AG	GG	AG	AG	AG
SYN29972	GG	GG	GG	GG	GG	GG	GG	GG	GG	GG	GG	GG	GG	GG	GG	GG	GG	GG	GG	GG	GG	GG	GG	GG	GG	GG	GG	GG	GG	GG	GG	GG	GG	GG	GG	GG	GG	GG	GG	GG	GG	GG	GG	GG	GG	GG	GG	GG	GG
PZE-107015809	CC	CC	CC	CC	CC	CC	CC	CC	CC	CC	CC	CC	CC	CC	CC	CC	CC	CC	CC	CC	CC	CC	CC	CC	CC	CC	CC	CC	CC	CC	CC	CC	CC	CC	CC	CC	CC	CC	CC	CC	CC	CC	CC	CC	CC	CC	CC	CC	CC
PZE-109070215	AA	AG	AG	AA	AG	GG	GG	AG	GG	AA	AA	GG	AG	GG	AA	AG	AA	AG	GG	AA	GG	AA	AG	GG	GG	AG	--	AG	AG	AG	AA	AG	AA	AG	AG	AG	AG	AG	AG	AG	AG	AG	GG	AG	GG	AG	GG	--	AG
SYN21875	GG	AG	AG	GG	AG	AA	AA	AG	AA	GG	GG	AA	AG	AG	GG	AG	GG	AG	AA	GG	AA	GG	AG	AA	AA	AG	AG	AG	AG	AG	GG	AG	GG	AG	AG	AG	AG	AG	AG	AG	--	AG	AA	AG	AA	AG	AG	AG	AG
PZE-102097108	GG	GG	AA	GG	GG	GG	GG	GG	GG	--	GG	GG	--	GG	GG	GG	GG	GG	GG	GG	GG	GG	GG	GG	GG	GG	AG	GG	GG	GG	GG	GG	GG	GG	--	--	GG	GG	GG	AG	GG	GG	GG	GG	GG	GG	GG	GG	GG
PZE-109094751	GG	GG	GG	GG	GG	GG	GG	GG	GG	GG	GG	GG	GG	GG	GG	GG	GG	GG	GG	GG	GG	GG	GG	GG	GG	GG	GG	GG	GG	GG	GG	GG	GG	GG	GG	GG	GG	GG	GG	GG	GG	GG	GG	GG	GG	GG	GG	GG	GG
PZE-108030173	CC	CC	CC	CC	CC	CC	CC	CC	CC	CC	CC	CC	CC	CC	CC	CC	CC	CC	CC	CC	CC	CC	CC	CC	CC	CC	CC	CC	CC	CC	CC	CC	CC	CC	CC	CC	CC	CC	CC	CC	CC	CC	CC	CC	CC	CC	CC	CC	CC
SYN7372	--	GG	GG	GG	GG	AA	GG	GG	GG	GG	GG	AA	GG	GG	GG	GG	--	GG	GG	--	GG	GG	--	GG	GG	GG	GG	GG	GG	GG	GG	GG	GG	--	GG	--	GG	GG	GG	GG	GG	GG	GG	AG	AA	GG	GG	GG	GG
PZE-106025263	AA	GG	AA	GG	AG	AA	AG	AG	AG	AA	AA	AG	AG	AG	AG	AA	GG	AA	GG	GG	AG	AA	AA	AA	AG	--	AA	AG	AG	AG	GG	AG	AG	AG	AA	AG	AG	--	--	AA	AG	AA	AG	AG	AA	GG	GG	GG	--
SYN9732	AA	AA	AA	AA	AA	AA	AA	AA	AA	AA	AA	AA	AA	AA	AA	AA	AA	AA	AA	GG	AA	GG	AA	AA	AA	AA	AA	AA	AA	AA	AA	AA	AA	AA	AA	AA	AA	AA	AA	AA	AA	AA	AA	AA	AA	AA	AA	AA	AA
PZE-105088594	AA	AA	AA	AA	AA	AA	AA	AA	AA	AA	AA	AA	AA	AA	AA	AA	AA	AA	AA	AA	AA	AA	AA	AA	AA	AA	AA	AA	AA	AA	AA	AA	AA	AA	AA	AA	AA	AA	AA	AA	AA	AA	AA	AA	AA	AA	AA	AA	AA
PZE-104094288	GG	AG	AA	AA	AG	GG	AA	GG	AG	GG	AG	AG	AG	AA	GG	AG	AG	AA	AA	AA	AG	AG	AA	AG	AA	AG	AG	GG	AG	AG	AG	AA	AG	AA	AG	GG	AG	AG	AG	AG	GG	AG	AG	AG	AG	GG	AG	AG	AG
SYN20189	AA	AA	AA	AA	AA	AA	AA	AA	AA	AA	AA	AA	AA	AA	AA	AA	AA	AA	AA	AA	AA	AA	AA	AA	AA	AA	AA	AA	AA	AA	AA	AA	AA	AA	AA	AA	AA	AA	AA	AA	AA	AA	AA	AA	AA	AA	AA	AA	AA
PZE-107028964	GG	GG	GG	GG	GG	GG	GG	GG	GG	GG	GG	GG	GG	GG	GG	GG	GG	GG	GG	GG	GG	GG	GG	GG	GG	GG	GG	GG	GG	GG	GG	GG	GG	GG	GG	GG	GG	GG	GG	GG	GG	GG	GG	GG	GG	GG	GG	GG	GG
PZE-104120560	AA	AA	AA	AA	AA	AA	AA	AA	AA	AA	AA	AA	--	AA	AA	AA	AA	AA	AA	AA	AA	AA	AA	AA	AA	AA	AA	AA	AA	AA	AA	AA	AA	AA	AA	AA	AA	AA	AA	AA	AA	AA	AA	AA	AA	AA	AA	AA	AA
PZE-108057978	AG	GG	AG	AA	AG	AG	AA	GG	AA	AA	AA	GG	AG	GG	GG	GG	AG	AG	AA	AA	AG	AG	AG	AA	GG	--	GG	AG	AG	AG	AA	AG	GG	AG	AA	AG	AG	GG	GG	AG	AG	AG	AG	AG	GG	AG	AA	AA	AA
PZE-104106375	GG	AG	AA	AA	AG	GG	AA	GG	AG	GG	AG	AG	AA	AA	GG	AG	AG	AA	AA	AA	AG	GG	AA	AG	AA	GG	AG	GG	AG	AG	AG	AA	AG	AA	AG	GG	AG	AG	AG	AG	GG	AG	AG	AG	AG	GG	AG	AG	AG
PZE-101033801	AA	AA	AA	AA	AA	AA	AA	AA	AA	AA	AA	AA	AA	AA	AA	AA	AA	AA	AA	AA	AA	AA	AA	AA	AA	AA	AA	AA	AA	AA	AA	AA	AA	AA	AA	AA	AA	AA	AA	AA	AA	AA	AA	AA	AA	AA	AA	AA	AA
SYN14171	AA	AG	GG	AG	GG	AA	AG	AA	AG	AA	AG	AG	AG	GG	AG	AG	AG	GG	AG	GG	AG	AG	GG	GG	GG	AG	AG	AA	AG	GG	AG	AG	AG	GG	GG	AG	AG	AG	AG	GG	AG	AG	AG	GG	AG	AG	AG	AG	AG
PZE-106063009	GG	GG	GG	GG	GG	GG	GG	GG	GG	GG	GG	GG	GG	GG	GG	GG	GG	GG	GG	GG	GG	GG	GG	GG	GG	GG	GG	GG	GG	GG	GG	GG	GG	GG	GG	GG	GG	GG	GG	GG	GG	GG	GG	GG	GG	GG	GG	GG	GG
PZE-103179078	AC	AC	CC	AC	CC	CC	CC	AA	AC	AC	AC	CC	CC	AA	AC	CC	AC	CC	AA	CC	AA	AC	CC	AC	AA	AC	AA	AA	CC	CC	CC	CC	CC	AC	CC	AA	AC	--	AC	AC	AC	AA	AA	AC	AC	AC	AA	AC	AC
PZE-107061634	GG	GG	GG	GG	GG	AA	AA	GG	GG	GG	GG	AA	GG	GG	GG	GG	GG	GG	GG	GG	GG	GG	AA	GG	GG	GG	GG	GG	GG	GG	GG	GG	GG	GG	GG	GG	AA	GG	GG	GG	AG	GG	GG	GG	GG	GG	GG	GG	GG
SYN9186	AA	AA	AA	AA	AA	AA	AA	AA	AA	AA	AA	AA	AA	AA	AA	AA	AA	AA	AA	AA	AA	AA	AA	AA	AA	AA	AA	AA	AA	AA	AA	AA	AA	AA	AA	AA	AA	AA	AA	AA	AA	AA	AA	AA	AA	AA	AA	AA	AA
PZE-106113359	AC	AC	AA	AC	AA	--	--	AC	AC	AC	CC	CC	CC	--	--	AA	AC	AC	AC	AC	--	AC	AC	--	--	AC	--	--	AA	AC	--	AA	--	AC	--	AC	CC	AC	AC	--	AC	AC	AA	AC	AC	CC	--	AC	AC
PZE-105182647	AG	AA	AG	AA	AG	AG	AA	GG	AA	AG	AA	GG	AG	AG	--	AG	AA	AG	GG	GG	GG	AA	GG	AG	AG	AG	AG	GG	GG	GG	AG	AG	AA	AG	AG	AA	AG	--	--	AG	AG	AA	AG	AA	AG	GG	GG	AG	AG
PZE-104132611	GG	GG	GG	GG	GG	GG	GG	GG	GG	GG	GG	GG	GG	GG	GG	GG	GG	GG	GG	GG	GG	GG	GG	GG	GG	GG	GG	GG	GG	GG	GG	GG	GG	GG	GG	GG	GG	GG	GG	GG	GG	GG	GG	GG	GG	GG	GG	GG	GG
PZE-103102738	AA	AA	AA	AA	AA	AA	AA	AA	AA	AA	AA	AA	AA	AA	AA	AA	AA	AA	AA	AA	AA	AA	AA	AA	AA	AA	AA	AA	AA	AA	AA	AA	AA	AA	AA	AA	AA	AA	AA	AA	AA	AA	AA	AA	AA	AA	AA	AA	AA
PZE-104131173	AA	AG	GG	AG	AG	AA	AG	AA	AG	AA	AA	AG	GG	GG	AA	AG	AA	AG	GG	GG	AG	AA	GG	AA	GG	AG	AG	AG	AG	AG	AA	AG	AG	GG	AG	AA	AG	GG	GG	GG	AA	AA	AG	AG	AA	AG	GG	AG	AG
PZE-109035290	AA	AC	AC	AA	AC	CC	CC	AC	CC	AA	AA	CC	AC	CC	AA	AC	AA	CC	CC	AA	CC	AA	AC	CC	CC	AC	AC	AC	AC	AC	AA	AC	AC	AC	AC	AC	AC	AC	AC	AC	AC	AC	CC	AC	CC	AC	CC	AC	AC
PZE-108033118	AG	GG	AG	AA	AG	AG	AA	GG	AA	AA	AA	GG	AG	GG	GG	GG	AG	AG	AA	AA	AG	AG	AG	AA	GG	AG	AG	AG	AG	AG	AA	AG	GG	AG	AA	AG	AG	GG	GG	AG	AG	AG	AG	AG	GG	--	AA	AA	AA
PZE-104112784	GG	GG	GG	GG	GG	GG	GG	GG	GG	GG	GG	GG	GG	GG	GG	GG	GG	GG	GG	GG	GG	GG	GG	GG	GG	GG	GG	GG	GG	GG	GG	GG	GG	GG	GG	GG	GG	GG	GG	GG	GG	GG	GG	GG	GG	GG	GG	GG	GG
PZE-104127834	AA	AA	AA	AA	AA	AA	AA	AA	AA	AA	AA	AA	AA	AA	AA	AA	AA	AA	AA	AA	AA	AA	AA	AA	AA	AA	AA	AA	AA	AA	AA	AA	AA	AA	AA	AA	AA	AA	AA	AA	AA	AA	AA	AA	AA	AA	AA	AA	AA
PZE-110022958	AA	AA	AA	AA	AA	AA	AA	AA	AA	AA	AA	AA	AA	AA	AA	AA	AA	AA	AA	AA	AA	AA	AA	AA	AA	AA	AA	AA	AA	AA	AA	AA	AA	AA	AA	AA	AA	AA	AA	AA	AA	AA	AA	AA	AA	AA	AA	AA	AA
PZE-102072349	AG	AG	AA	AG	GG	AG	AG	GG	GG	AA	AG	GG	AA	AG	AG	AG	GG	AG	AG	GG	GG	AG	AG	GG	GG	--	AA	GG	AG	AG	AA	AG	AA	GG	AA	AA	AG	AG	AG	AA	AG	AG	AG	AG	GG	AA	AG	AG	AG
PZE-108045403	GG	GG	GG	GG	GG	GG	GG	GG	GG	GG	GG	GG	GG	GG	GG	GG	GG	GG	GG	GG	GG	GG	GG	GG	GG	GG	GG	GG	GG	GG	GG	GG	GG	GG	GG	GG	GG	GG	GG	GG	GG	GG	GG	GG	GG	GG	GG	GG	GG
PZE-109056180	GG	GG	GG	GG	GG	GG	GG	GG	GG	GG	GG	GG	GG	GG	GG	GG	GG	GG	GG	GG	GG	GG	GG	GG	GG	GG	GG	GG	GG	GG	GG	GG	GG	GG	GG	GG	GG	GG	GG	GG	GG	GG	GG	GG	GG	GG	GG	GG	GG
PZE-106038162	AA	AA	AA	AA	AA	AA	AA	AA	AA	AA	AA	AA	AA	AA	AA	AA	AA	AA	AA	AA	AA	AA	AA	AA	AA	AA	AA	AA	AA	AA	AA	AA	AA	AA	AA	AA	AA	AA	AA	AA	AA	AA	AA	AA	AA	AA	AA	AA	AA
PZE-109044067	GG	AG	AG	GG	AG	AA	AA	AG	AA	GG	GG	AA	AG	AA	GG	AG	GG	AA	AA	GG	AA	GG	AG	AA	AA	AG	AG	AG	AG	AG	GG	AG	AG	AG	AG	AG	AG	AG	AG	AG	AG	AG	AA	AG	AA	AG	AA	AG	AG
SYN27110	AC	CC	AA	CC	AA	AA	CC	CC	AC	AC	CC	AC	CC	AC	AC	AA	AC	AA	AC	CC	CC	AC	AC	AA	AC	AC	AA	AC	AA	AA	AA	AC	AA	AC	AC	AC	AC	AC	AC	AC	AC	AA	AC	AC	AA	AC	--	AC	AC
PZE-101087587	AA	AA	--	AA	AA	AA	--	AA	AA	--	--	AA	AA	AA	AA	AA	AA	AA	AA	AA	AA	AA	--	--	AA	AA	AA	AA	--	AA	AA	AA	AA	--	AA	AA	AA	AA	AA	AA	AA	--	AA	AA	AA	AA	AA	AA	AA
PZE-105054212	GG	GG	GG	GG	GG	GG	GG	GG	GG	GG	GG	GG	GG	GG	GG	GG	GG	GG	GG	GG	GG	GG	GG	GG	GG	GG	GG	GG	GG	GG	GG	GG	GG	GG	GG	GG	GG	GG	GG	GG	GG	GG	GG	GG	GG	GG	GG	GG	GG
PZE-108084385	AA	AA	AA	AA	AA	AA	AA	AA	AA	AA	AA	AA	AA	AA	AA	AA	AA	AA	AA	AA	AA	AA	AA	AA	AA	AA	AA	AA	AA	AA	AA	AA	AA	AA	AA	AA	AA	AA	AA	AA	AA	AA	AA	AA	AA	AA	AA	AA	AA
PZE-108089808	GG	GG	GG	GG	GG	GG	GG	GG	GG	GG	GG	GG	GG	GG	GG	GG	GG	GG	GG	GG	GG	GG	GG	GG	GG	GG	GG	GG	GG	GG	GG	GG	GG	GG	GG	GG	GG	GG	GG	GG	GG	GG	GG	GG	GG	GG	GG	GG	GG
PZE-102046784	AA	--	AA	--	CC	--	CC	--	CC	AA	--	CC	AA	--	--	--	CC	AA	--	CC	CC	AA	--	CC	CC	AA	AA	CC	--	AA	AA	--	AA	CC	AA	--	--	--	AA	AA	--	CC	AA	AA	CC	--	AA	AA	AA
PZE-109038570	GG	AG	AG	GG	AG	AA	AA	AG	AA	GG	GG	AA	AG	AA	GG	AG	GG	AA	AA	GG	AA	GG	AG	AA	AA	AG	AG	AG	AG	AG	GG	AG	AG	AG	AG	AG	AG	AG	AG	AG	AG	AG	AA	AG	AA	AG	AA	AG	AG
PZE-110104601	AC	AC	AA	AA	AA	AC	AC	AA	--	CC	AA	AC	AC	--	AC	CC	CC	AA	AA	AA	AA	AA	AA	AC	--	AC	AC	AA	AC	AA	AC	AA	AC	AA	AA	AA	AC	AC	AC	AC	AC	AC	AA	CC	AC	AC	AC	AA	AA
PZE-106041140	AA	AA	AA	AA	AA	AA	AA	AA	AA	AA	AA	AA	AA	AA	AA	AA	AA	AA	AA	AA	AA	AA	AA	AA	AA	AA	AA	AA	AA	AA	AA	AA	AA	AA	AA	AA	AA	AA	AA	AA	AA	AA	AA	AA	AA	AA	AA	AA	AA
SYN6900	AC	AA	CC	AC	AC	CC	CC	AA	AC	AC	AC	AC	AC	AC	AC	AC	AC	AC	AC	AC	AC	AC	CC	AC	AC	AC	AC	AA	AA	AC	AC	AC	AA	AC	AA	AC	CC	AC	AC	AC	CC	AA	AC	AC	AA	AA	AC	AC	AC
PZE-101184757	AC	AC	AC	AC	AC	CC	AA	AA	CC	AC	AA	CC	CC	CC	AA	AC	AA	CC	AC	AC	CC	AA	AC	AC	AC	AC	AC	AC	CC	AC	CC	AC	CC	AC	AC	CC	AA	AC	AC	CC	AC	AA	AC	AC	CC	AA	AC	--	--
PZE-102111018	AG	AG	GG	AG	AA	AG	AG	AA	AA	GG	AG	AA	GG	AG	AG	AG	AA	GG	AG	AA	AA	AG	AG	AA	AA	AG	AG	AA	AG	AG	AG	AG	AG	AG	GG	GG	AG	AG	AG	GG	AG	AG	AG	AA	AA	AG	AG	AG	AG
PZE-108042363	AA	AA	AA	AA	AA	AA	AA	AA	AA	AA	AA	AA	AA	AA	AA	AA	AA	AA	AA	AA	AA	AA	AA	AA	AA	AA	AA	AA	AA	AA	AA	AA	AA	AA	AA	AA	AA	AA	AA	AA	AA	AA	AA	AA	AA	AA	AA	AA	AA
SYN32262	GG	GG	GG	GG	GG	GG	GG	GG	GG	GG	GG	GG	GG	GG	GG	GG	GG	GG	GG	GG	GG	GG	GG	GG	GG	GG	GG	GG	GG	GG	GG	GG	GG	GG	GG	GG	GG	GG	GG	GG	GG	GG	GG	GG	GG	GG	GG	GG	GG
SYN16900	CC	CC	CC	CC	CC	CC	CC	CC	CC	CC	CC	CC	CC	CC	CC	CC	CC	CC	CC	CC	CC	CC	CC	CC	CC	CC	CC	CC	CC	CC	CC	CC	CC	CC	CC	CC	CC	CC	CC	CC	CC	CC	CC	CC	CC	CC	CC	CC	CC
PZE-104028286	AA	AC	CC	AC	CC	AA	AC	AA	AC	AA	AC	AC	AC	CC	AA	AC	AC	CC	AC	CC	AC	AC	CC	CC	CC	AC	AC	AA	AC	CC	AC	AC	AC	CC	CC	AC	AC	AC	AC	CC	AA	AC	AC	CC	AC	AA	AC	AC	AC
PZE-104093133	AA	AA	AA	AA	AA	AA	AA	AA	AA	AA	AA	AA	AA	AA	AA	AA	AA	AA	AA	AA	AA	AA	AA	AA	AA	AA	AA	AA	AA	AA	AA	AA	AA	AA	AA	AA	AA	AA	AA	AA	AA	AA	AA	AA	AA	AA	AA	AA	AA
PZE-107055217	AG	GG	AG	AG	AG	AA	AA	AG	GG	AG	AG	AG	AG	AG	AG	AG	AG	AG	AG	AG	AG	AG	AA	AG	AG	AG	AG	GG	GG	AG	AG	AG	AG	AG	GG	AG	AA	AG	AG	AG	AA	GG	AG	AG	GG	AG	--	AG	AG
SYN606	GG	GG	GG	GG	GG	GG	GG	GG	GG	GG	GG	GG	GG	GG	GG	GG	GG	GG	GG	GG	GG	GG	GG	GG	GG	GG	GG	GG	GG	GG	GG	GG	GG	GG	GG	GG	GG	GG	GG	GG	GG	GG	GG	GG	GG	GG	GG	GG	GG
PZE-105073969	--	AA	AA	AA	AA	--	--	--	--	--	--	--	--	AA	AA	AA	AA	--	--	--	--	--	--	--	--	AA	AA	AA	AA	--	--	--	--	--	--	--	--	AA	AA	AA	AA	--	--	--	--	--	--	--	--
PZE-104051877	CC	CC	CC	CC	CC	CC	CC	CC	CC	CC	CC	CC	CC	CC	CC	CC	CC	CC	CC	CC	CC	CC	CC	CC	CC	CC	CC	CC	CC	CC	CC	CC	CC	CC	CC	CC	CC	CC	CC	CC	CC	CC	CC	CC	CC	CC	CC	CC	CC
PZE-104049163	AA	AA	AA	AA	AA	AA	AA	AA	AA	AA	AA	AA	AA	AA	AA	AA	AA	AA	AA	AA	AA	AA	AA	AA	AA	AA	AA	AA	AA	AA	AA	AA	AA	AA	AA	AA	AA	AA	AA	AA	AA	AA	AA	AA	AA	AA	AA	AA	AA
PZE-103037508	AG	GG	GG	GG	AG	GG	AG	AA	GG	AG	AG	AG	AG	GG	AG	AG	AA	AG	AG	AG	AG	AG	AG	GG	AA	AG	AG	GG	AG	AG	AG	AA	AA	AA	GG	GG	AG	AG	AG	AA	AG	AG	AG	GG	AG	AG	GG	AG	AG
PZE-105045828	CC	AA	AC	CC	AC	CC	AC	AA	AC	AA	AC	AC	AA	AC	AA	AC	CC	AC	AC	CC	AC	AC	CC	AC	AC	AC	AC	AA	AC	AC	AC	AC	AA	CC	AC	CC	AC	--	CC	AC	AC	AC	AC	AC	AC	--	CC	AC	--
PZE-107049384	CC	CC	CC	CC	CC	CC	CC	CC	CC	CC	CC	CC	CC	CC	CC	CC	CC	CC	CC	CC	CC	CC	CC	CC	CC	CC	CC	CC	CC	CC	CC	CC	CC	CC	CC	CC	CC	CC	CC	CC	CC	CC	CC	CC	CC	CC	CC	CC	CC
SYN34669	AC	AA	CC	AC	AC	CC	CC	AA	AC	AC	AC	AC	AC	AC	AC	AC	AC	AC	AC	AC	AC	AC	CC	--	AC	AC	AC	AA	AA	AC	AC	AC	AA	AC	AA	AC	CC	AC	AC	AC	AC	AA	AC	AC	AA	AA	AC	AC	AC
PZE-101140691	AG	--	AG	AA	GG	GG	AA	AG	AG	AA	AA	AG	GG	AG	AG	AG	AG	AA	AA	AG	GG	AG	AA	AA	AG	AG	AG	--	AA	AG	GG	AG	GG	AG	AG	GG	AA	AA	AA	GG	AG	AA	AA	AG	GG	--	GG	AG	--
PZE-101171059	AA	AA	AA	AA	AA	AA	AA	AA	AA	AA	AA	AA	AA	AA	AA	AA	AA	AA	AA	AA	AA	AA	AA	AA	AA	AA	AA	AA	AA	AA	AA	AA	AA	AA	AA	AA	AA	AA	AA	AA	AA	AA	AA	AA	AA	AA	AA	AA	AA
PZE-101152541	AC	AC	AC	AC	CC	CC	AA	AC	AC	AC	AA	CC	CC	AC	AC	AC	AC	AA	AA	AA	CC	AC	AA	AC	AC	AC	AC	AC	AC	AC	CC	AC	CC	AC	AC	CC	AA	AA	AA	CC	AC	AA	AA	AC	CC	--	AC	AC	AC
PZE-106031200	CC	CC	CC	CC	CC	CC	CC	CC	CC	CC	CC	CC	CC	CC	CC	CC	CC	CC	CC	CC	CC	CC	CC	CC	CC	CC	CC	CC	CC	CC	CC	CC	CC	CC	CC	CC	CC	CC	CC	CC	CC	CC	CC	CC	CC	CC	CC	CC	CC
PZE-103027544	AG	AA	AA	AA	AG	AA	AG	AG	AA	AG	AG	AG	AA	AA	AG	GG	AG	AG	AG	AG	AG	AA	AG	AA	GG	AG	--	AA	AG	AG	AG	AG	GG	AG	AA	AA	AG	AG	AG	GG	AG	AG	AG	AA	AG	AG	AA	--	AG
PZE-110095199	GG	AG	GG	GG	GG	AG	GG	GG	GG	AG	GG	GG	GG	GG	GG	AA	AG	GG	GG	GG	GG	GG	GG	GG	GG	GG	GG	GG	GG	GG	GG	GG	AG	GG	GG	GG	GG	AG	AG	GG	AG	GG	GG	GG	GG	AG	GG	GG	GG
PZE-104056744	AA	AA	AA	AA	AA	AA	AA	AA	AA	AA	AA	AA	AA	AA	AA	AA	AA	AA	AA	AA	AA	AA	AA	AA	AA	AA	AA	AA	AA	AA	AA	AA	AA	AA	AA	AA	AA	AA	AA	AA	AA	AA	AA	AA	AA	AA	AA	AA	AA
PZE-104024520	GG	GG	GG	GG	GG	GG	GG	GG	GG	GG	GG	GG	GG	GG	GG	GG	GG	GG	GG	GG	GG	GG	GG	GG	GG	GG	GG	GG	GG	GG	GG	GG	GG	GG	GG	GG	GG	GG	GG	GG	GG	GG	GG	GG	GG	GG	GG	GG	GG
PZE-108000300	CC	CC	CC	CC	CC	CC	CC	CC	CC	CC	CC	CC	CC	CC	CC	CC	CC	CC	CC	CC	CC	CC	CC	CC	CC	CC	CC	CC	CC	CC	CC	CC	CC	CC	CC	CC	CC	CC	CC	CC	CC	CC	CC	CC	CC	CC	CC	CC	CC
PZE-101166671	--	--	--	--	--	--	--	--	--	--	--	--	--	--	--	--	--	--	--	--	--	--	--	--	--	--	--	--	--	--	--	--	--	--	--	--	--	--	--	AG	--	--	--	--	--	--	--	--	--
PZE-102083355	AG	AG	GG	AG	AA	AG	AG	AA	AA	GG	AG	AA	GG	AG	AG	AG	AA	AG	AG	AA	AA	AG	AG	AA	AA	--	--	AA	AG	AG	AG	AG	GG	AG	GG	GG	AG	--	--	GG	AG	AG	AG	AG	AA	GG	AG	AG	AG
PZE-101063113	AA	AA	AA	AA	AA	AA	AA	AA	AA	AA	AA	AA	AA	AA	AA	AA	AA	AA	AA	AA	AA	AA	AA	AA	AA	AA	AA	AA	AA	AA	AA	AA	AA	AA	AA	AA	AA	AA	AA	AA	AA	AA	AA	AA	AA	AA	AA	AA	AA
SYN2318	GG	GG	GG	GG	GG	GG	GG	GG	GG	GG	GG	GG	GG	GG	GG	GG	GG	GG	GG	GG	GG	GG	GG	GG	GG	GG	GG	GG	GG	GG	GG	GG	GG	GG	GG	GG	GG	GG	GG	GG	GG	GG	GG	GG	GG	GG	GG	GG	GG
PZE-110087471	GG	GG	AG	GG	GG	AG	GG	GG	GG	GG	GG	GG	GG	GG	GG	GG	GG	GG	GG	GG	GG	GG	GG	GG	GG	GG	GG	GG	GG	GG	GG	GG	GG	GG	GG	GG	GG	GG	GG	GG	GG	GG	GG	GG	GG	GG	GG	GG	GG
PZE-105051985	GG	AA	AG	GG	AG	GG	AG	AA	AG	AA	AG	AG	AA	AG	AA	AG	GG	AG	AG	GG	AG	AG	GG	AG	AG	AG	AG	AA	AG	AG	AG	AG	AA	GG	AG	GG	AG	AG	--	AG	AG	AG	AG	AG	AG	AG	--	--	AG
PZE-105138182	AA	GG	AG	AG	AA	AA	GG	GG	AG	GG	AG	AA	GG	AG	AG	AG	AA	AG	AA	AA	AG	AG	AA	AG	AG	AG	AG	GG	AG	AG	AG	AG	GG	AG	AG	AG	AG	AG	--	AG	AA	GG	AG	AG	AA	--	--	--	--
SYN23840	GG	GG	GG	GG	GG	GG	GG	GG	GG	GG	GG	GG	GG	GG	GG	GG	GG	GG	GG	GG	GG	GG	GG	GG	GG	GG	GG	GG	GG	GG	GG	GG	GG	GG	GG	GG	GG	GG	GG	GG	GG	GG	GG	GG	GG	GG	GG	GG	GG
PZE-107020363	AC	CC	AA	AC	AC	AA	AA	CC	AC	AC	AC	AC	AC	AC	AC	AC	AC	AC	AC	AC	AC	AC	AA	AC	AC	AC	AC	CC	CC	AC	AC	AC	CC	AC	CC	AC	AA	AC	AC	AC	AA	CC	AC	AC	CC	--	AC	--	AC
SYN34721	GG	GG	GG	GG	AA	GG	GG	AA	AA	GG	AA	AA	GG	GG	GG	GG	AA	GG	GG	AA	AA	GG	GG	AA	AA	GG	GG	AA	AA	GG	GG	GG	GG	AA	GG	GG	GG	GG	GG	GG	AG	GG	GG	AA	AA	GG	GG	GG	GG
PZE-109066773	CC	CC	CC	CC	CC	CC	CC	CC	CC	CC	CC	CC	CC	CC	CC	CC	CC	CC	CC	CC	CC	CC	CC	CC	CC	CC	CC	CC	CC	CC	CC	CC	CC	CC	CC	CC	CC	CC	CC	CC	CC	CC	CC	CC	CC	CC	CC	CC	CC
PZB01617.2	AA	AA	AA	AA	AA	AA	AA	AA	AA	AA	AA	AA	AA	AA	AA	AA	AA	AA	AA	AA	AA	AA	AA	AA	AA	AA	AA	AA	AA	AA	AA	AA	AA	AA	AA	AA	AA	AA	AA	AA	AA	AA	AA	AA	AA	AA	AA	AA	AA
PZE-108004077	AC	AC	CC	AC	AC	AA	AA	AC	AC	AC	AC	AC	AC	AC	AC	AC	CC	AC	AC	AA	AC	AC	AC	AC	AA	AC	--	AC	AC	AA	AC	CC	AC	AC	AA	CC	CC	AC	AC	CC	CC	CC	AC	CC	CC	--	--	AC	AC
PZE-110027837	GG	GG	GG	GG	GG	GG	GG	GG	GG	GG	GG	GG	GG	GG	GG	GG	GG	GG	GG	GG	GG	GG	GG	GG	GG	GG	GG	GG	GG	GG	GG	GG	GG	GG	GG	GG	GG	GG	GG	GG	GG	GG	GG	GG	GG	GG	GG	GG	GG
PZA03120.3	AA	AA	AA	AA	AA	AA	AA	AA	AA	AA	AA	AA	AA	AA	AA	AA	AA	AA	AA	AA	AA	AA	AA	AA	AA	AA	AA	AA	AA	AA	AA	AA	AA	AA	AA	AA	AA	AA	AA	AA	AA	AA	AA	AA	AA	AA	AA	AA	AA
PZE-106018579	CC	CC	CC	CC	CC	CC	CC	CC	CC	CC	CC	CC	CC	CC	CC	CC	CC	CC	CC	CC	CC	CC	CC	CC	CC	CC	CC	CC	CC	CC	CC	CC	CC	CC	CC	CC	CC	CC	CC	CC	CC	CC	CC	CC	CC	CC	CC	CC	CC
PZE-108000108	AA	AA	AA	AA	AA	AA	AA	AA	AA	AA	AA	AA	AA	AA	AA	AA	AA	AA	AA	AA	AA	AA	AA	AA	AA	AA	AA	AA	AA	AA	AA	AA	AA	AA	AA	AA	AA	AA	AA	AA	AA	AA	AA	AA	AA	AA	AA	AA	AA
PZE-106038518	AA	GG	AA	GG	AG	AA	AG	AG	AG	AA	GG	AG	AG	AA	AG	AA	GG	AA	GG	GG	AG	AA	AA	AA	AG	AG	AA	AG	GG	GG	GG	AG	AG	AG	AG	AG	AG	AG	AG	AA	AG	AA	AG	AG	AA	GG	GG	GG	--
PZE-102099083	AC	AC	CC	AC	AA	AC	AC	AA	AA	CC	AC	AA	CC	AC	AC	AC	AA	AC	AC	AA	AA	AC	AC	AA	AA	AC	CC	AA	AC	AC	AC	AC	AC	AC	CC	CC	AC	CC	AC	CC	AC	AC	AC	AA	AA	CC	AC	AC	AC
PZE-109061997	GG	GG	GG	GG	GG	GG	GG	GG	GG	GG	GG	GG	GG	GG	GG	GG	GG	GG	GG	GG	GG	GG	GG	GG	GG	GG	GG	GG	GG	GG	GG	GG	GG	GG	GG	GG	GG	GG	GG	GG	GG	GG	GG	GG	GG	GG	GG	GG	GG
PZB00865.2	AG	AA	AG	GG	AG	GG	GG	AA	GG	GG	GG	AA	AG	AA	AG	AG	AG	AG	GG	GG	AA	AG	AG	GG	AA	AG	AG	AG	AG	AG	GG	AG	AA	AG	GG	AG	AG	AG	--	AG	AG	AG	AG	AG	AA	AG	GG	GG	GG
PZE-109041007	CC	AC	AC	CC	AC	AA	AA	AC	AA	CC	CC	AA	AC	AA	CC	AC	CC	AA	AA	CC	AA	CC	AC	AA	AA	AC	AC	AC	AC	AC	CC	AC	AC	AC	AC	AC	AC	AC	AC	AC	AC	AC	AA	AC	AA	AC	AA	AC	AC
SYN25157	AA	AA	AA	AA	AA	AA	AA	AA	AA	AA	AA	AA	AA	AA	AA	AA	AA	AA	AA	AA	AA	AA	AA	AA	AA	AA	AA	AA	AA	AA	AA	AA	AA	AA	AA	AA	AA	AA	AA	AA	AA	AA	AA	AA	AA	AA	AA	AA	AA
PZE-101110348	--	--	--	--	--	--	--	--	--	--	--	--	--	--	--	--	--	--	--	--	--	--	--	--	--	--	--	--	--	--	--	--	--	--	--	--	--	--	--	--	--	--	--	--	--	--	--	--	--
SYN4756	--	GG	--	--	--	--	AA	GG	--	--	--	GG	GG	--	--	--	--	--	--	--	GG	--	AA	--	--	--	--	GG	GG	--	--	AA	GG	--	GG	--	--	AG	AG	--	--	GG	--	AA	GG	--	--	--	--
PZE-101080333	GG	GG	GG	GG	GG	GG	GG	GG	GG	GG	GG	GG	GG	GG	GG	GG	GG	GG	GG	GG	GG	GG	GG	GG	GG	GG	GG	GG	GG	GG	GG	GG	GG	GG	GG	GG	GG	GG	GG	GG	GG	GG	GG	GG	GG	GG	GG	GG	GG
PZE-105130181	GG	AA	AG	AG	AG	GG	AA	AA	AG	AA	AG	GG	AA	AG	AG	AG	GG	AG	GG	GG	AG	AG	GG	AG	AG	AG	AG	AA	AG	AG	AG	AG	AA	GG	AG	GG	AG	GG	GG	--	GG	AG	AG	GG	GG	--	GG	AG	AG
SYN6632	AG	GG	GG	GG	AG	GG	AG	AG	GG	AG	AG	AG	GG	GG	AG	AA	AG	AG	AG	AG	AG	GG	AG	GG	AA	--	--	GG	--	AG	AG	AG	AA	AG	GG	GG	AG	AG	AG	AA	AG	AG	AG	GG	AG	--	GG	--	--
PZE-107116723	AG	GG	AG	AG	AG	AG	AA	GG	GG	AG	AA	AA	AG	AG	AA	AA	AG	AG	AG	AG	AA	AG	AG	AG	GG	AG	AG	AG	GG	AG	AG	AG	AG	AG	GG	AG	AA	AG	AG	GG	AG	AG	AG	AG	GG	AG	AA	AG	GG
SYN22564	AA	AA	AA	AA	AA	AA	AA	AA	AA	AA	AA	AA	AA	AA	AA	AA	AA	AA	AA	AA	AA	AA	AA	AA	AA	AA	AA	AA	AA	AA	AA	AA	AA	AA	AA	AA	AA	AA	AA	AA	AA	AA	AA	AA	AA	AA	AA	AA	AA
PZE-109052348	AA	AG	AG	AA	AG	GG	GG	AG	GG	AA	AA	GG	AG	GG	AA	AG	AA	GG	GG	AA	GG	AA	AG	GG	GG	AG	AG	AG	AG	AG	AA	AG	AG	AG	AG	AG	AG	AG	AG	AG	AG	AG	GG	AG	GG	AG	GG	AG	AG
SYN31840	AA	AA	AA	AA	AA	AA	AA	AA	AA	AA	AA	AA	AA	AA	AA	AA	AA	AA	AA	AA	AA	AA	AA	AA	AA	AA	AA	AA	AA	AA	AA	AA	AA	AA	AA	AA	AA	AA	AA	AA	AA	AA	AA	AA	AA	AA	AA	AA	AA
PZE-101080365	AG	AG	GG	GG	AG	AG	GG	AG	AG	GG	GG	AG	AG	AG	AG	AG	GG	AG	AG	AG	AA	AG	GG	GG	AG	--	--	AG	GG	AG	AA	AG	AG	GG	AG	AG	AG	--	--	AA	AG	GG	GG	AA	AA	--	AA	--	AA
PZE-103034323	CC	CC	CC	CC	CC	CC	CC	CC	CC	CC	CC	CC	CC	CC	CC	--	CC	CC	CC	CC	CC	CC	CC	CC	--	CC	CC	CC	CC	CC	CC	--	--	--	CC	CC	CC	CC	CC	CC	CC	CC	CC	CC	CC	CC	CC	CC	CC
SYN19755	AG	GG	AG	AA	AG	AA	AG	AG	AA	AA	AA	GG	AG	GG	AG	AG	AG	AG	AA	AA	GG	AG	AG	AA	GG	AG	AG	AG	AG	AG	AA	AG	GG	AG	AA	AG	AG	--	GG	AG	AG	AG	AG	AG	GG	AG	AA	AA	AA
SYN30418	AA	CC	AC	AA	AC	AA	AC	CC	AC	CC	AC	AC	CC	AC	CC	AC	AA	AC	AC	AA	AC	AC	AA	AC	AC	AC	AC	CC	AC	AC	AC	AC	CC	AA	AC	AA	AC	AC	AC	AC	--	AC	AC	AC	AC	AC	--	AC	AC
PZE-103143680	AG	AG	AA	AG	AG	AA	AG	GG	GG	AG	AA	AA	AA	AA	AA	AG	AG	AA	AA	AG	AA	AG	AG	AG	GG	AG	AA	AA	AA	AA	AA	AG	GG	AA	AA	AG	AA	AG	AG	AG	AG	GG	AG	AA	AG	AG	AG	AG	AA
PZA03630.1	AC	AC	AC	AC	AC	CC	AA	AA	AC	AC	AA	CC	CC	CC	AC	AC	AC	CC	AA	AC	CC	AA	AC	AC	AC	AC	AC	AC	CC	AC	CC	AC	CC	AC	AC	CC	AA	AC	AC	CC	AC	AA	AC	AC	CC	AA	AC	AC	AC
SYN11242	AA	AA	AA	AA	AA	AA	AA	AA	AA	AA	AA	AA	AA	AA	AA	AA	AA	AA	AA	AA	AA	AA	AA	AA	AA	AA	AA	AA	AA	AA	AA	AA	AA	AA	AA	AA	AA	AA	AA	AA	AA	AA	AA	AA	AA	AA	AA	AA	AA
PZE-107033273	CC	CC	CC	CC	CC	CC	CC	CC	CC	CC	CC	CC	CC	CC	CC	CC	CC	CC	CC	CC	CC	CC	CC	CC	CC	CC	CC	CC	CC	CC	CC	CC	CC	CC	CC	CC	CC	CC	CC	CC	CC	CC	CC	CC	CC	CC	CC	CC	CC
SYN19847	GG	GG	GG	GG	GG	GG	GG	GG	GG	GG	GG	GG	GG	GG	GG	GG	GG	GG	GG	GG	GG	GG	GG	GG	GG	GG	GG	GG	GG	GG	GG	GG	GG	GG	GG	GG	GG	GG	GG	GG	GG	GG	GG	GG	GG	GG	GG	GG	GG
PZE-107028505	AC	AA	AC	AC	AC	CC	CC	AC	AA	AC	AC	AC	AC	AC	AC	AC	AC	AC	AC	AC	AC	AC	CC	AC	AC	AC	AC	AA	AA	AC	AC	AC	AC	AC	AA	AC	CC	AC	AC	AC	CC	AA	AC	AC	AA	AC	--	AC	AC
PZE-104052760	--	AA	AA	AA	AA	--	AA	--	AA	--	AA	AA	AA	AA	--	AA	AA	AA	AA	AA	AA	AA	AA	AA	AA	AA	AA	--	AA	AA	AA	AA	AA	AA	AA	AA	AA	AA	AA	AA	AA	AA	AA	AA	AA	AA	AA	AA	AA
SYN24128	AC	AC	AC	CC	AA	AA	CC	AC	AC	CC	CC	AC	AC	AC	AC	AC	AC	CC	CC	AC	AA	AC	CC	CC	AC	AC	AC	AC	CC	AC	AA	AC	AA	AC	AC	AA	CC	AC	AC	AA	AC	CC	CC	AC	AA	AC	AA	AC	AC
PZE-106000372	AA	CC	AC	AA	AC	AA	AA	AC	CC	AA	AA	AA	AA	CC	AC	CC	AC	AA	AC	AC	AC	AA	AA	AA	CC	AC	AC	AC	AA	AC	CC	AC	CC	CC	AC	AC	AC	AC	AC	AC	--	AA	AC	AA	AC	CC	CC	CC	CC
PZE-104144719	AA	AA	AA	AA	AA	AA	AA	AA	AA	AA	AA	AA	AA	AA	AA	AA	AA	AA	AA	AA	AA	AA	AA	AA	AA	AA	AA	AA	AA	AA	AA	AA	AA	AA	AA	AA	AA	AA	AA	AA	AA	AA	AA	AA	AA	AA	AA	AA	AA
PZE-104090796	AA	AG	GG	GG	AG	AA	GG	AA	AG	AA	AG	AG	AG	GG	AA	AG	AG	GG	AG	GG	AG	AG	GG	AG	GG	AG	AG	AA	AG	AG	AG	GG	AG	GG	GG	AG	AG	AG	AG	AG	AA	AG	AG	GG	AG	AA	--	AG	AG
PZE-105042539	GG	GG	GG	GG	GG	GG	GG	GG	GG	GG	GG	GG	GG	GG	GG	GG	GG	GG	GG	GG	GG	GG	GG	GG	GG	GG	GG	GG	GG	GG	GG	GG	GG	GG	GG	GG	GG	GG	GG	GG	GG	GG	GG	GG	GG	GG	GG	GG	GG
SYN294	--	--	--	--	--	--	--	--	--	--	--	--	--	--	--	--	--	--	--	--	--	--	--	--	--	--	--	--	--	--	--	--	--	--	--	--	--	--	--	--	--	--	--	--	--	--	--	--	--
PZE-101080319	AA	AA	AA	AA	AA	AA	AA	AA	AA	AA	AA	AA	AA	AA	AA	AA	AA	AA	AA	AA	--	AA	AA	AA	AA	AA	AA	AA	AA	AA	--	AA	AA	AA	AA	AA	AA	AA	AA	AA	AA	AA	AA	AA	AA	AA	AA	AA	AA
PZE-101092130	AA	AA	AA	AA	AA	AA	AA	AA	AA	AA	AA	AA	AA	AA	AA	AA	AA	AA	AA	AA	AA	AA	AA	AA	AA	AA	AA	AA	AA	AA	AA	AA	AA	AA	AA	AA	AA	AA	AA	AA	AA	AA	AA	AA	AA	AA	AA	AA	AA
PZE-102044908	AA	AA	AA	AA	AA	AA	AA	AA	AA	AA	AA	AA	AA	AA	AA	AA	AA	AA	AA	AA	AA	AA	AA	AA	AA	AA	AA	AA	AA	AA	AA	AA	AA	AA	AA	AA	AA	AA	AA	AA	AA	AA	AA	AA	AA	AA	AA	AA	AA
PZE-104035657	GG	GG	GG	GG	GG	GG	GG	GG	GG	GG	GG	GG	GG	GG	GG	GG	GG	GG	GG	GG	GG	GG	GG	GG	GG	GG	GG	GG	GG	GG	GG	GG	GG	GG	GG	GG	GG	GG	GG	GG	GG	GG	GG	GG	GG	GG	GG	GG	GG
PZE-108031753	AG	GG	AG	AA	AG	AG	AA	GG	AA	AA	AA	GG	AG	GG	GG	GG	AG	AG	AA	AA	AG	--	AG	AA	GG	AG	AG	AG	--	AG	AA	AG	GG	AG	AA	AG	AG	AG	--	AG	AG	AG	AG	AG	GG	AG	AA	AA	AG
PZE-108123565	AA	AA	AA	AA	AA	AA	AA	AA	AA	AA	AA	AA	AA	AA	AA	AA	AA	AA	AA	AA	AA	AA	AA	AA	AA	AA	AA	AA	AA	AA	AA	AA	AA	AA	--	AA	--	AA	AA	AA	AA	AA	--	--	AA	AA	--	AA	AA
PHM3466.69	GG	GG	GG	GG	GG	GG	GG	GG	GG	GG	GG	GG	GG	GG	GG	GG	GG	GG	GG	GG	GG	GG	GG	GG	GG	GG	GG	GG	GG	GG	GG	GG	GG	GG	GG	GG	GG	GG	GG	GG	GG	GG	GG	GG	GG	GG	GG	GG	GG
SYN2544	AA	AA	AA	AA	AA	AA	AA	AA	AA	AA	AA	AA	AA	AA	AA	AA	AA	AA	AA	AA	AA	AA	AA	AA	AA	AA	AA	AA	AA	AA	AA	AA	AA	AA	AA	AA	AA	AA	AA	AA	AA	AA	AA	AA	AA	AA	AA	AA	AA
PZE-108046196	CC	CC	CC	CC	CC	CC	CC	CC	CC	CC	CC	CC	CC	CC	CC	CC	CC	CC	CC	CC	CC	CC	CC	CC	CC	CC	CC	CC	CC	CC	CC	CC	CC	CC	CC	CC	CC	CC	CC	CC	CC	CC	CC	CC	CC	CC	CC	CC	CC
PZE-102111891	CC	CC	CC	CC	CC	CC	CC	CC	CC	CC	CC	CC	CC	CC	CC	CC	CC	CC	CC	CC	CC	CC	CC	CC	CC	CC	CC	CC	CC	CC	CC	CC	CC	CC	CC	CC	CC	CC	CC	CC	CC	CC	CC	CC	CC	CC	CC	CC	CC
PZE-110016648	GG	GG	GG	GG	GG	GG	GG	GG	GG	GG	GG	GG	GG	GG	GG	GG	GG	GG	GG	GG	GG	GG	GG	GG	GG	GG	GG	GG	GG	GG	GG	GG	GG	GG	GG	GG	GG	GG	GG	GG	GG	GG	GG	GG	GG	GG	GG	GG	GG
PZE-104135876	GG	GG	GG	GG	GG	GG	GG	GG	GG	GG	GG	GG	GG	GG	GG	GG	GG	GG	GG	GG	GG	GG	GG	GG	GG	GG	GG	GG	GG	GG	GG	GG	GG	GG	GG	GG	GG	GG	GG	GG	GG	GG	GG	GG	GG	GG	GG	GG	GG
PZE-102075991	AA	AA	AA	AA	AA	AA	AA	AA	AA	AA	AA	AA	AA	AA	AA	AA	AA	AA	AA	AA	AA	AA	AA	AA	AA	AA	AA	AA	AA	AA	AA	AA	AA	AA	AA	AA	AA	AA	AA	AA	AA	AA	AA	AA	AA	AA	AA	AA	AA
PZE-107047525	GG	GG	GG	GG	GG	GG	GG	GG	GG	GG	GG	GG	GG	GG	GG	GG	GG	GG	GG	GG	GG	GG	GG	GG	GG	GG	GG	GG	GG	GG	GG	GG	GG	GG	GG	GG	GG	GG	GG	GG	GG	GG	GG	GG	GG	GG	GG	GG	GG
SYN4760	AA	AA	AA	AA	AA	AA	AA	AA	AA	AA	AA	AA	AA	AA	AA	AA	AA	AA	AA	AA	AA	AA	AA	AA	AA	AA	AA	AA	AA	AA	AA	AA	AA	AA	AA	AA	AA	AA	AA	AA	AA	AA	AA	AA	AA	AA	AA	AA	AA
PZE-101085136	AA	AA	AA	AA	--	--	AA	AA	--	AA	AA	AA	AA	--	AA	AA	AA	--	AA	AA	--	AA	AA	AA	AA	AA	AA	AA	AA	AA	--	AA	AA	AA	AA	AA	AA	AA	AA	--	AA	AA	AA	AA	--	AA	--	AA	AA
PZE-102115767	AG	AG	GG	AG	AA	AG	AG	AA	AA	GG	AA	AA	GG	AG	AG	AG	AA	GG	AG	AA	AA	AG	AG	AA	AA	AG	--	AA	AG	AG	AG	AG	AG	AA	GG	GG	AG	AG	AG	GG	AG	AG	AG	AA	AA	GG	AG	AG	AG
PZE-107022491	AC	CC	AA	AC	AC	AA	AA	CC	CC	AC	AC	AC	AC	AC	AC	AC	AC	AC	AC	AC	AC	AC	AA	AC	AC	AC	AC	CC	CC	AC	AC	AC	AC	AC	CC	AC	AA	AC	AC	AC	AA	CC	AC	AC	CC	AC	AA	AC	AC
PZE-107113582	AA	AA	AA	AA	AA	AA	AA	AA	AA	AA	AA	AA	AA	AA	AA	AA	AA	AA	AA	AA	AA	AA	AA	AA	AA	AA	AA	AA	AA	AA	AA	AA	AA	AA	AA	AA	AA	AA	AA	AA	AA	AA	AA	AA	AA	AA	AA	AA	AA
PZE-106062474	AA	AA	AA	AA	AA	AA	AA	AA	AA	AA	AA	AA	AA	AA	AA	AA	AA	AA	AA	AA	AA	AA	AA	AA	AA	AA	AA	AA	AA	AA	AA	AA	AA	AA	AA	AA	AA	AA	AA	AA	AA	AA	AA	AA	AA	AA	AA	AA	AA
PZE-109041976	AA	AG	AG	AA	AG	GG	GG	AG	GG	AA	AA	GG	AG	GG	AA	AG	AA	GG	GG	AA	GG	AA	AG	GG	GG	--	--	AG	AG	AG	AA	AG	AG	AG	AG	AG	AG	AG	AG	AG	AG	AG	GG	AG	GG	AG	GG	AG	AG
PZE-106038186	GG	GG	GG	GG	GG	GG	GG	GG	GG	GG	GG	GG	GG	GG	GG	GG	GG	GG	GG	GG	GG	GG	GG	GG	GG	GG	GG	GG	GG	GG	GG	GG	GG	GG	GG	GG	GG	GG	GG	GG	GG	GG	GG	GG	GG	GG	GG	GG	GG
PZE-108020640	AA	AA	AA	AA	AA	AA	AA	AA	AA	AA	AA	AA	AA	AA	AA	AA	AA	AA	AA	AA	AA	AA	AA	AA	AA	AA	AA	AA	AA	AA	AA	AA	AA	AA	AA	AA	AA	AA	AA	AA	AA	AA	AA	AA	AA	AA	AA	AA	AA
PZE-108044212	CC	CC	CC	CC	CC	CC	CC	CC	CC	CC	CC	CC	CC	CC	CC	CC	CC	CC	CC	CC	CC	CC	CC	CC	CC	CC	CC	CC	CC	CC	CC	CC	CC	CC	CC	CC	CC	CC	CC	CC	CC	CC	CC	CC	CC	CC	CC	CC	CC
PZE-106105801	AA	AA	AA	AA	AA	AA	AA	AA	AA	AA	AA	AA	AA	AA	AA	AA	AA	AA	AA	AA	AA	AA	AA	AA	AA	AA	AA	AA	AA	AA	AA	AA	AA	AA	AA	AA	AA	AA	AA	AA	AA	AA	AA	AA	AA	AA	AA	AA	AA
PZE-104106790	GG	AG	AA	AA	AG	GG	AA	GG	AG	GG	AG	AG	AA	AA	GG	AG	AG	AA	AA	AA	AG	GG	AA	AG	AA	AG	AG	GG	AG	AG	AG	AA	AG	AA	AG	GG	AG	--	AG	AA	AG	AG	AG	AG	AG	GG	AG	AG	AG
SYN28758	AG	AA	AG	AG	AG	GG	GG	AG	AA	AG	GG	GG	AG	AG	AG	AG	AG	AG	AG	AG	AG	AG	GG	AG	AG	AG	AG	AA	AA	AG	AG	AG	AG	AG	AA	AG	GG	AG	AG	AG	GG	AA	AG	AG	AA	AG	--	--	--
PZE-101130002	AG	AG	AA	AA	GG	GG	AA	AG	AG	AA	AA	AG	AG	AG	AG	AG	AG	AG	AA	AG	GG	AG	AA	AA	AG	AG	AG	AG	AA	AG	GG	AG	GG	AG	AG	AG	AA	AG	AG	GG	AG	AA	AA	AG	GG	AG	GG	AG	AG
SYN36407	AC	AC	CC	CC	AC	AC	CC	AC	AC	CC	CC	AC	AC	AC	AC	AC	AC	AC	AC	AC	AA	AC	CC	CC	AC	CC	CC	AC	CC	AC	AA	AC	AC	CC	AC	AC	AC	--	--	AA	AC	CC	CC	AA	AA	AC	AA	AC	--
PZE-102142045	CC	CG	CG	CG	CG	CG	GG	CC	CC	GG	CC	CG	GG	CG	CG	CG	CC	GG	CG	CC	CC	CG	CG	CC	CC	CG	CG	CC	--	CG	CG	GG	GG	CC	GG	GG	CG	CG	CG	--	CC	CG	CG	CG	CG	--	CG	--	CG
SYN27109	AG	GG	AA	GG	AA	AA	GG	GG	AG	AG	GG	AG	GG	AG	AG	AA	AG	AA	AG	GG	GG	AG	AG	AA	AG	AG	--	AG	AA	AA	AA	AG	AA	AG	AG	AG	AG	AG	AG	AG	AG	AA	AG	AG	AA	--	GG	--	AG
SYN10780	GG	GG	GG	GG	GG	GG	GG	GG	GG	GG	GG	GG	GG	GG	GG	GG	GG	GG	GG	GG	GG	GG	GG	GG	GG	GG	GG	GG	GG	GG	GG	GG	GG	GG	GG	GG	GG	GG	GG	GG	GG	GG	GG	GG	GG	GG	GG	GG	GG
PZE-101240161	AA	AA	AA	AA	AA	AA	AA	AA	AA	AA	AA	AA	AA	AA	AA	AA	AA	AA	AA	AA	AA	AA	AA	AA	AA	AA	AA	AA	AA	AA	AA	AA	AA	AA	AA	AA	AA	AA	AA	AA	AA	AA	AA	AA	AA	AA	AA	AA	AA
PZE-102132750	AA	AA	AA	AA	AA	AA	AA	AA	AA	AA	AA	AA	AA	AA	AA	AA	AA	AA	AA	AA	AA	AA	AA	AA	AA	AA	AA	AA	AA	AA	AA	AA	AA	AA	AA	AA	AA	AA	AA	AA	AA	AA	AA	AA	AA	AA	AA	AA	AA
PZE-105144035	AA	CC	AC	AC	AA	AA	CC	CC	AC	CC	AC	AA	CC	AC	AC	AC	AA	AC	AA	AA	AC	AC	AA	AC	AC	AC	AC	CC	AA	AC	AC	AC	CC	AC	AC	AC	AA	AC	AC	AC	AA	CC	AC	AC	AA	--	--	--	--
PZE-105077111	AA	AA	AA	AA	AA	AA	AA	AA	AA	AA	AA	AA	AA	AA	AA	AA	AA	AA	AA	AA	AA	AA	AA	AA	AA	AA	AA	AA	AA	AA	AA	AA	AA	AA	AA	AA	AA	AA	AA	AA	AA	AA	AA	AA	AA	AA	AA	AA	AA
PZE-110072468	AA	AA	AA	AA	AA	AA	AA	AA	AA	AA	AA	AA	AA	AA	AA	AA	AA	AA	AA	AA	AA	AA	AA	AA	AA	AA	AA	AA	AA	AA	AA	AA	AA	AA	AA	AA	AA	AA	AA	AA	AA	AA	AA	AA	AA	AA	AA	AA	AA
PZE-104009638	AC	AC	AC	AC	CC	AC	AC	AA	AA	AC	AA	AC	CC	AC	AC	AC	AA	CC	AC	AC	AC	AA	AA	CC	CC	AC	--	AA	AC	CC	AC	CC	CC	CC	CC	--	AC	AC	AC	CC	--	AC	AC	CC	AC	AC	AC	AC	AC
PZE-104028514	AA	AG	GG	AG	GG	AA	AG	AA	AG	AA	AG	AG	AG	GG	AA	AG	AG	GG	AG	GG	AG	AG	GG	GG	GG	AG	AG	AA	AG	GG	AG	AG	AG	GG	GG	AG	AG	AG	AG	--	AA	AG	AG	GG	AG	AA	AG	AG	AG
PZE-108062218	AA	AA	AA	AA	AA	AA	AA	--	AA	AA	AA	--	AA	--	--	AA	AA	AA	AA	AA	AA	AA	AA	AA	--	AA	AA	AA	AA	AA	AA	AA	--	AA	AA	AA	AA	AA	AA	AA	AA	AA	AA	AA	AA	AA	AA	AA	AA
PZE-104016174	AA	AG	GG	AA	GG	AG	AG	AA	AA	AG	AG	AG	GG	GG	AG	AG	AG	GG	AG	GG	AG	AG	GG	GG	GG	AG	AG	AA	AG	GG	AG	GG	GG	GG	GG	AG	AG	AG	AG	GG	AG	GG	AG	GG	AG	AA	AG	AG	AG
PZE-103115618	GG	GG	GG	GG	GG	GG	GG	GG	GG	GG	GG	GG	GG	GG	GG	GG	GG	GG	GG	GG	GG	GG	GG	GG	GG	GG	GG	GG	GG	GG	GG	GG	GG	GG	GG	GG	GG	GG	GG	GG	GG	GG	GG	GG	GG	GG	GG	GG	GG
PZE-108026715	GG	GG	GG	GG	GG	GG	GG	GG	GG	GG	GG	GG	GG	GG	GG	GG	GG	GG	GG	GG	GG	GG	GG	GG	GG	GG	GG	GG	GG	GG	GG	GG	GG	GG	GG	GG	GG	GG	GG	GG	GG	GG	GG	GG	GG	GG	GG	GG	GG
PZE-107063108	AA	AA	AA	AA	AA	AA	AA	AA	AA	AA	AA	AA	AA	AA	AA	AA	AA	AA	AA	AA	AA	AA	AA	AA	AA	AA	AA	AA	AA	AA	AA	AA	AA	AA	AA	AA	AA	AA	AA	AA	AA	AA	AA	AA	AA	AA	AA	AA	AA
SYN25530	CC	CC	CC	CC	CC	CC	CC	CC	CC	CC	CC	CC	CC	CC	CC	CC	CC	CC	CC	CC	CC	CC	CC	CC	CC	CC	CC	CC	CC	CC	CC	CC	CC	CC	CC	CC	CC	CC	CC	CC	CC	CC	CC	CC	CC	CC	CC	CC	CC
PZE-110058869	GG	GG	GG	GG	GG	GG	GG	GG	GG	GG	GG	GG	GG	GG	GG	GG	GG	GG	GG	GG	GG	GG	GG	GG	GG	GG	GG	GG	GG	GG	GG	GG	GG	GG	GG	GG	GG	GG	GG	GG	GG	GG	GG	GG	GG	GG	GG	GG	GG
PZE-105128589	GG	GG	GG	GG	GG	GG	GG	GG	GG	GG	GG	GG	GG	GG	GG	GG	GG	GG	GG	GG	GG	GG	GG	GG	GG	GG	GG	GG	GG	GG	GG	GG	GG	GG	GG	GG	GG	GG	GG	GG	GG	GG	GG	GG	GG	GG	GG	GG	GG
PZE-105149244	CC	CC	CC	CC	CC	CC	CC	CC	CC	CC	CC	CC	CC	CC	CC	CC	CC	CC	CC	CC	CC	CC	CC	CC	CC	CC	CC	CC	CC	CC	CC	CC	CC	CC	CC	CC	CC	CC	CC	CC	CC	CC	CC	CC	CC	CC	CC	CC	CC
SYN38466	AA	AA	AA	AA	AA	AA	AA	AA	AA	AA	AA	AA	AA	AA	AA	AA	AA	AA	AA	AA	AA	AA	AA	AA	AA	AA	AA	AA	AA	AA	AA	AA	AA	AA	AA	AA	AA	AA	AA	AA	AA	AA	AA	AA	AA	AA	AA	AA	AA
PZE-109106589	GG	GG	AG	AG	AA	AG	GG	AG	AG	AA	AA	GG	GG	AA	AG	AG	AG	AG	GG	AA	GG	AA	AG	AG	AA	AG	--	AG	GG	GG	AG	AG	AA	AG	AG	AA	GG	AG	AG	AA	AG	AG	GG	AG	GG	GG	AG	AG	AG
PZE-109011840	AA	AA	AA	AA	AA	AA	AA	AA	AA	AA	AA	AA	AA	AA	AA	AA	AA	AA	AA	AA	AA	AA	AA	AA	AA	AA	AA	AA	AA	AA	AA	AA	AA	AA	AA	AA	AA	AA	AA	AA	AA	AA	AA	AA	AA	AA	AA	AA	AA
PZE-104071269	AA	AA	AA	AA	AA	AA	AA	AA	AA	AA	AA	AA	AA	AA	AA	AA	AA	AA	AA	AA	AA	AA	AA	AA	AA	AA	AA	AA	AA	AA	AA	AA	AA	AA	AA	AA	AA	AA	AA	AA	AA	AA	AA	AA	AA	AA	AA	AA	AA
SYN32645	AA	AA	AA	AA	AA	AA	AA	AA	AA	AA	AA	AA	AA	AA	AA	AA	AA	AA	AA	AA	AA	AA	AA	AA	AA	AA	AA	AA	AA	AA	AA	AA	AA	AA	AA	AA	AA	AA	AA	AA	AA	AA	AA	AA	AA	AA	AA	AA	AA
PZE-107024955	GG	GG	GG	GG	GG	GG	GG	GG	GG	GG	GG	GG	GG	GG	GG	GG	GG	GG	GG	GG	GG	GG	GG	GG	GG	GG	GG	GG	GG	GG	GG	GG	GG	GG	GG	GG	GG	GG	GG	GG	GG	GG	GG	GG	GG	GG	GG	GG	GG
PZE-108033339	AG	GG	AG	AA	AG	AG	AA	GG	AA	AA	AA	GG	AG	GG	GG	GG	AG	AG	AA	AA	AG	AG	AG	AA	GG	AG	--	AG	AG	AG	AA	AG	GG	AG	AA	AG	AG	--	GG	AG	AG	AG	AG	AG	GG	--	AA	AA	AA
PZE-103114860	AG	AG	GG	AG	AG	GG	AG	AA	AG	AG	GG	AG	GG	GG	GG	AG	AA	AG	AG	AG	AG	AG	AG	AG	AG	AG	--	GG	GG	AG	AG	AA	AA	AA	GG	AG	GG	AG	AG	AG	AG	AA	AG	GG	AG	AG	AG	AG	AG
PZE-101132310	AG	AG	AA	AA	GG	GG	AA	AG	AG	AA	AA	AG	AG	AG	AG	AG	AG	AG	AA	AG	GG	GG	AA	AA	AG	AG	AG	AG	AA	AG	GG	AG	GG	AG	AG	AG	AA	AG	AG	GG	AG	AA	AA	AG	GG	AG	GG	AG	AG
PZE-109005690	CC	CC	CC	CC	--	CC	CC	CC	CC	CC	--	CC	CC	CC	CC	--	--	CC	CC	CC	CC	CC	CC	CC	--	CC	CC	CC	CC	CC	CC	CC	CC	CC	CC	CC	CC	CC	CC	CC	CC	CC	CC	CC	CC	CC	CC	CC	CC
PZE-103174386	AA	AA	AA	AA	AA	AA	AA	AA	AA	AA	AA	AA	AA	AA	AA	AA	AA	AA	AA	AA	AA	AA	AA	AA	AA	AA	AA	AA	AA	AA	AA	AA	AA	AA	AA	AA	AA	AA	AA	AA	AA	AA	AA	AA	AA	AA	AA	AA	AA
PZE-107096067	AG	GG	AG	AG	AG	AA	GG	AG	GG	AG	AA	AA	AG	AG	AG	AG	AG	AG	AG	AG	AA	AG	AA	AG	GG	AG	AG	GG	GG	AG	AG	AG	AG	AG	GG	AG	AA	AG	AG	AG	AA	GG	AG	AA	GG	AG	AA	AG	AG
PZE-110111368	AA	AG	GG	AG	AG	AG	AG	AG	AG	AA	GG	AA	AG	GG	AA	AA	AA	GG	AG	GG	AG	GG	GG	AG	GG	AG	AG	GG	AG	GG	GG	AG	AG	GG	GG	AG	AG	AG	AG	AG	AG	AA	AG	AA	AG	AG	AA	AG	AG
PZE-108050345	GG	GG	GG	GG	GG	GG	GG	GG	GG	GG	GG	GG	GG	GG	GG	GG	GG	GG	GG	GG	GG	GG	GG	GG	GG	GG	GG	GG	GG	GG	GG	GG	GG	GG	GG	GG	GG	GG	GG	GG	GG	GG	GG	GG	GG	GG	GG	GG	GG
PZE-104053774	GG	GG	GG	GG	GG	GG	GG	GG	GG	GG	GG	GG	GG	GG	GG	GG	GG	GG	GG	GG	GG	GG	GG	GG	GG	GG	GG	GG	GG	GG	GG	GG	GG	GG	GG	GG	GG	GG	GG	GG	GG	GG	GG	GG	GG	GG	GG	GG	GG
PZE-103095693	AG	AG	GG	AG	AA	AG	AG	AA	AA	GG	AG	AA	GG	AG	AG	AG	AA	AG	AG	AA	AA	AG	AG	AA	AA	--	GG	AA	AG	AG	AG	AG	AG	AG	GG	GG	AG	AG	AG	GG	AG	AG	AG	AG	AA	AG	AG	AG	AG
PZE-103102501	GG	GG	GG	GG	GG	GG	GG	GG	GG	GG	GG	GG	GG	GG	GG	GG	GG	GG	GG	GG	GG	GG	GG	GG	GG	GG	GG	GG	GG	GG	GG	GG	GG	GG	GG	GG	GG	GG	GG	GG	GG	GG	GG	GG	GG	GG	GG	GG	GG
PZE-104146082	AA	AG	GG	AG	AG	AA	AG	AA	AG	AG	AG	GG	GG	GG	AG	AA	GG	AG	GG	GG	GG	AA	GG	AA	GG	AG	AG	AG	AG	GG	AA	AG	AG	AG	AG	AA	AG	GG	GG	GG	AG	AA	AG	AG	AG	--	GG	AG	AG
PZE-108060864	GG	GG	GG	GG	GG	GG	GG	GG	GG	GG	GG	GG	GG	GG	GG	GG	GG	GG	GG	GG	GG	GG	GG	GG	GG	GG	GG	GG	GG	GG	GG	GG	GG	GG	GG	GG	GG	GG	GG	GG	GG	GG	GG	GG	GG	GG	GG	GG	GG
PZE-108073190	GG	GG	GG	GG	GG	GG	GG	GG	GG	GG	GG	GG	GG	GG	GG	GG	GG	GG	GG	GG	GG	GG	GG	GG	GG	GG	GG	GG	GG	GG	GG	GG	GG	GG	GG	GG	GG	GG	GG	GG	GG	GG	GG	GG	GG	GG	GG	GG	GG
PZE-104021281	GG	AG	AA	AG	AA	GG	AG	GG	GG	GG	AG	AG	AG	AA	GG	AG	AG	AA	AG	AA	AG	AG	AA	AA	AA	AG	AG	GG	AG	AA	AG	AG	AG	AA	AA	AG	AG	AG	AG	--	GG	AG	AG	AA	AG	GG	AG	AG	AG
PZE-108080755	AG	AA	AG	GG	AG	GG	AG	AG	GG	GG	GG	AA	AG	AA	AG	AG	AG	AG	GG	GG	AA	AG	AG	GG	AA	AG	AG	AG	AG	AG	GG	AG	AA	AG	GG	AG	AG	--	--	AG	AG	AG	AG	AG	AA	AG	GG	GG	GG
PZE-103149619	GG	GG	GG	GG	GG	GG	GG	GG	GG	GG	GG	GG	GG	GG	GG	GG	GG	GG	GG	GG	GG	GG	GG	GG	GG	GG	GG	GG	GG	GG	GG	GG	GG	GG	GG	GG	GG	GG	GG	GG	GG	GG	GG	GG	GG	GG	GG	GG	GG
SYN23360	AA	AA	AA	AA	AA	AA	AA	AA	AA	AA	AA	AA	AA	AA	AA	AA	AA	AA	AA	AA	AA	AA	AA	AA	AA	AA	AA	AA	AA	AA	AA	AA	AA	AA	AA	AA	AA	AA	AA	AA	AA	AA	AA	AA	AA	AA	AA	AA	AA
SYN19995	AA	AA	AA	AA	AA	AA	AA	AA	AA	AA	AA	AA	AA	AA	AA	AA	AA	AA	AA	AA	AA	AA	AA	AA	AA	AA	AA	AA	AA	AA	AA	AA	AA	AA	AA	AA	AA	AA	AA	AA	AA	AA	AA	AA	AA	AA	AA	AA	AA
SYN34331	AA	--	AA	AA	AA	AA	AA	AA	AA	AA	AA	--	--	AA	--	AA	--	AA	AA	AA	AA	AA	AA	--	AA	AA	--	AA	--	--	AA	AA	--	--	AA	--	AA	--	AA	AA	AA	--	AA	AA	--	AA	AA	AA	AA
PZE-110068110	GG	GG	GG	GG	GG	GG	GG	GG	GG	GG	GG	GG	GG	GG	GG	GG	GG	GG	GG	GG	GG	GG	GG	GG	GG	GG	GG	GG	GG	GG	GG	GG	GG	GG	GG	GG	GG	GG	GG	GG	GG	GG	GG	GG	GG	GG	GG	GG	GG
SYN19874	GG	GG	GG	GG	GG	GG	GG	GG	GG	GG	GG	GG	GG	GG	GG	GG	GG	GG	GG	GG	GG	GG	GG	GG	GG	GG	GG	GG	GG	GG	GG	GG	GG	GG	GG	GG	GG	GG	GG	GG	GG	GG	GG	GG	GG	GG	GG	GG	GG
PZE-105105740	CC	CC	CC	CC	CC	CC	CC	CC	CC	CC	CC	CC	CC	CC	CC	CC	CC	CC	CC	CC	CC	CC	CC	CC	CC	CC	CC	CC	CC	CC	CC	CC	CC	CC	CC	CC	CC	CC	CC	CC	CC	CC	CC	CC	CC	CC	CC	CC	CC
PZE-108010470	AG	GG	AG	AA	AG	AG	AG	GG	AA	AA	AA	AG	AG	AG	GG	AG	AA	AG	AA	AG	AG	AG	GG	AG	GG	AG	AG	AG	AG	GG	AG	AG	AG	AG	AG	AA	AA	AG	AG	AG	AG	AA	AG	AG	GG	AG	AG	AG	AG
SYN16139	GG	AG	GG	AG	--	GG	AG	GG	AG	AG	AG	AG	AA	AG	AG	GG	--	AG	AA	AA	AG	AG	AG	AG	AG	--	AG	--	AG	AA	GG	GG	AA	GG	AG	GG	AG	AG	AG	AG	--	GG	GG	AA	AA	AG	--	AA	--
PZE-109083108	AA	AA	AA	AA	AA	AA	AA	AA	AA	AA	AA	AA	AA	AA	AA	AA	AA	AA	AA	AA	AA	AA	AA	AA	AA	AA	AA	AA	AA	AA	AA	AA	AA	AA	AA	AA	AA	AA	AA	AA	AA	AA	AA	AA	AA	AA	AA	AA	AA
PZE-108098135	AG	AA	AG	GG	AG	AG	--	AG	GG	GG	AG	AA	AA	AA	AG	AG	AG	--	--	GG	AA	AG	AG	AG	AA	AG	AG	AG	AG	AA	AG	--	AA	AA	GG	AG	AG	--	--	AG	AG	AG	--	GG	AA	GG	GG	GG	GG
SYN36244	AA	AA	AA	AA	AA	AA	AA	AA	AA	AA	AA	AA	AA	AA	AA	AA	AA	AA	AA	AA	AA	AA	AA	AA	AA	AA	AA	AA	AA	AA	AA	AA	AA	AA	AA	AA	AA	AA	AA	AA	AA	AA	AA	AA	AA	AA	AA	AA	AA
SYN28245	AA	AA	AA	AA	AA	AA	AA	AA	AA	AA	AA	AA	AA	AA	AA	AA	AA	AA	AA	AA	AA	AA	AA	AA	AA	AA	AA	AA	AA	AA	AA	AA	AA	AA	AA	AA	AA	AA	AA	AA	AA	AA	AA	AA	AA	AA	AA	AA	AA
PZE-110084754	AA	AA	AC	AA	AA	AC	AA	AA	AA	AA	AA	AA	AA	AA	AA	AA	AA	AA	AA	AC	AA	AA	AA	AC	AA	AA	AA	AC	AA	AA	AA	AA	AA	AA	AA	AA	AA	AA	AA	AA	AA	AA	AA	AA	AA	AA	AA	AA	AA
PZE-104030088	AA	AG	GG	AG	GG	AA	AG	AA	AG	AA	AG	AG	AG	GG	AA	AG	AG	GG	AG	GG	AG	AG	GG	GG	GG	AG	AG	AA	AG	GG	AG	AG	AG	GG	GG	AG	AG	AG	AG	GG	AA	AG	AG	GG	AG	AA	AG	AG	AG
PZE-104117697	AA	AC	CC	CC	AC	AA	CC	AA	AC	AA	AA	AC	CC	CC	AA	AC	AA	AC	CC	CC	AC	AA	CC	AA	CC	AC	AC	AA	AC	AC	AA	AC	AC	CC	AC	AA	AC	--	CC	CC	AA	AA	AC	AC	AC	AC	CC	AC	AC
PZE-105102442	AA	CC	AC	AA	AC	AA	CC	CC	AC	CC	AC	AC	CC	AC	AC	AC	AC	AC	AC	AA	AC	AC	AA	AC	AC	AC	AC	CC	AC	AC	AC	AC	CC	AA	AC	AA	AC	AC	AC	AC	AC	AC	AC	AA	AC	AC	AA	AC	AC
PZE-109094373	AA	AA	AC	AC	AC	AA	AA	AC	AC	CC	CC	AC	AA	AA	CC	CC	CC	AC	AA	CC	AA	CC	AC	AA	AA	AC	AA	AC	AA	AA	CC	AC	CC	AC	AC	AC	AC	AC	AC	AC	AC	AC	AA	CC	AA	AC	AC	AC	AC
PZE-110020077	GG	GG	AG	GG	GG	AG	GG	GG	AG	GG	GG	AG	GG	GG	AG	GG	GG	GG	GG	AA	GG	AA	GG	--	AG	--	GG	AG	AG	GG	GG	AG	GG	GG	GG	AG	GG	--	--	GG	GG	AG	GG	GG	GG	GG	GG	GG	--
PUT-163a-16926213-1140	--	GG	GG	AG	GG	--	GG	GG	GG	GG	GG	GG	GG	GG	GG	GG	GG	GG	GG	--	GG	--	GG	GG	GG	GG	GG	GG	GG	GG	GG	GG	GG	--	GG	--	GG	GG	GG	GG	GG	GG	GG	--	GG	GG	GG	GG	GG
PZE-103033638	AC	CC	CC	CC	AC	CC	AC	AC	CC	AC	AC	AC	CC	CC	AC	AA	AC	AC	AC	AC	AC	AC	AC	CC	AA	AC	CC	CC	AC	AC	AC	AA	AA	AA	CC	CC	AC	AC	AC	AA	AC	AC	AC	CC	AC	AC	CC	AC	AC
PZE-104152506	GG	GG	GG	GG	GG	GG	GG	GG	GG	GG	GG	GG	GG	GG	GG	GG	GG	GG	GG	GG	GG	GG	GG	GG	GG	GG	GG	GG	GG	GG	GG	GG	GG	GG	GG	GG	GG	GG	GG	GG	GG	GG	GG	GG	GG	GG	GG	GG	GG
PZE-102092248	CC	CC	CC	CC	CC	CC	CC	CC	CC	CC	CC	CC	CC	CC	CC	CC	CC	CC	CC	CC	CC	CC	CC	CC	CC	CC	CC	CC	CC	CC	CC	CC	CC	CC	CC	CC	CC	CC	CC	CC	CC	CC	CC	CC	CC	CC	CC	CC	CC
SYN37373	GG	GG	GG	GG	GG	AG	GG	GG	GG	GG	GG	GG	GG	GG	GG	GG	AG	GG	GG	GG	GG	GG	GG	GG	GG	GG	GG	GG	GG	GG	GG	GG	AG	GG	GG	GG	GG	GG	GG	GG	GG	GG	GG	GG	GG	GG	GG	GG	GG
PZE-107093186	AG	GG	AG	AG	AG	AA	AG	AG	GG	AG	AA	AA	AG	AG	AG	AG	AG	AG	AG	AG	AA	AG	AA	AG	GG	AG	AG	GG	GG	AG	AG	AG	AG	AG	GG	AG	AA	AG	AG	AG	AA	GG	AG	AA	GG	AG	--	AG	--
PZE-108038053	GG	GG	GG	GG	GG	GG	GG	GG	GG	GG	GG	GG	GG	GG	GG	GG	GG	GG	GG	GG	GG	GG	GG	GG	GG	GG	GG	GG	GG	GG	GG	GG	GG	GG	GG	GG	GG	GG	GG	GG	GG	GG	GG	GG	GG	GG	GG	GG	GG
SYN31370	CC	CC	CC	CC	CC	CC	CC	CC	CC	CC	CC	CC	CC	CC	CC	CC	CC	CC	CC	CC	CC	CC	CC	CC	CC	CC	CC	CC	CC	CC	CC	CC	CC	CC	CC	CC	CC	CC	CC	CC	CC	CC	CC	CC	CC	CC	CC	CC	CC
PZE-107089278	AG	AG	AG	AG	AG	GG	AG	AG	AA	AG	GG	GG	AG	AG	AG	AG	AG	AG	--	AG	GG	AG	GG	AG	AA	AG	AG	AG	AG	AG	AG	AG	AG	AG	AA	AG	GG	AG	AG	AG	GG	AA	AG	GG	AA	AG	AG	AA	AA
PZE-106070387	GG	GG	GG	GG	GG	GG	GG	GG	GG	GG	GG	GG	GG	GG	GG	GG	GG	GG	GG	GG	GG	GG	GG	GG	GG	GG	GG	GG	GG	GG	GG	GG	GG	GG	GG	GG	GG	GG	GG	GG	GG	GG	GG	GG	GG	GG	GG	GG	GG
SYN29254	GG	GG	GG	GG	GG	GG	GG	GG	GG	GG	GG	GG	GG	GG	GG	GG	GG	GG	GG	GG	GG	GG	GG	GG	GG	GG	GG	GG	GG	GG	GG	GG	GG	GG	GG	GG	GG	GG	GG	GG	GG	GG	GG	GG	GG	GG	GG	GG	GG
PZE-103078186	AC	CC	CC	CC	AC	CC	AC	AA	CC	AC	AC	AC	CC	CC	AC	AA	AA	AC	AC	AA	AC	AC	AC	CC	AC	AC	--	CC	AC	AC	AC	AA	AA	AA	CC	CC	AC	AC	AC	AA	AC	AC	AC	CC	AC	AC	CC	AC	--
PZE-109055660	CC	AC	AC	CC	AC	AA	AA	AC	AA	CC	CC	AA	AC	AA	CC	AC	CC	AA	AA	CC	AA	CC	AC	AA	AA	AC	AC	AC	AC	AC	CC	AC	AC	AC	AC	AC	AC	AC	AC	AC	AC	AC	AA	AC	AA	AC	AA	AC	AC
PZE-102039914	AA	AA	AA	AA	AA	AA	AA	AA	AA	AA	AA	AA	AA	AA	AA	AA	AA	AA	AA	AA	AA	AA	AA	AA	AA	AA	AA	AA	AA	AA	AA	AA	AA	AA	AA	AA	AA	AA	AA	AA	AA	AA	AA	AA	AA	AA	AA	AA	AA
PZE-108026961	AC	CC	AC	AA	AC	AC	AA	CC	AA	AA	AA	CC	AC	CC	CC	CC	AC	AC	AA	AA	AC	AC	AC	AA	CC	AC	--	AC	AC	AC	AA	AC	CC	AC	AA	AC	AC	CC	CC	AC	AC	AC	AC	AC	CC	AC	AA	AA	AA
PZE-108079422	AC	AA	AC	CC	AC	CC	AC	AC	CC	CC	CC	AA	AC	AA	AC	AC	AC	AC	CC	CC	AA	AC	AC	CC	AA	AC	AC	AC	AC	AC	CC	AC	AA	AC	CC	AC	AC	AA	AA	AC	AC	AC	AC	AC	AA	AC	CC	CC	--
PZE-107044222	AA	AA	AA	AA	AA	AA	AA	AA	AA	AA	AA	AA	AA	AA	AA	AA	AA	AA	AA	AA	AA	AA	AA	AA	AA	AA	AA	AA	AA	AA	AA	AA	AA	AA	AA	AA	AA	AA	AA	AA	AA	AA	AA	AA	AA	AA	AA	AA	AA
PZE-107129833	CC	CC	CC	CC	CC	CC	CC	CC	CC	CC	CC	CC	CC	CC	CC	CC	CC	CC	CC	CC	CC	CC	CC	CC	CC	CC	CC	CC	CC	CC	CC	CC	CC	CC	CC	CC	CC	CC	CC	CC	CC	CC	CC	CC	CC	CC	CC	CC	CC
SYN10326	AA	GG	AA	AA	AA	AA	AA	GG	AA	AA	AA	GG	AA	GG	GG	GG	AA	AA	AA	AA	AA	AA	AA	AA	GG	AA	AA	AA	AA	AA	AA	AA	GG	AA	AA	AA	AA	AG	AG	AA	AA	AA	AG	AA	GG	AA	AA	AA	AA
PZE-101177794	AA	AG	AG	AG	AG	GG	AA	AA	AG	AG	AA	GG	GG	GG	AG	AG	AG	GG	AA	AG	GG	AA	AG	AG	AG	--	--	--	GG	AG	GG	AG	GG	AG	AG	GG	AA	AG	AG	GG	AG	AA	AG	AG	GG	AA	AG	AG	AG
PZE-108110136	GG	GG	GG	GG	GG	GG	GG	GG	GG	GG	GG	GG	GG	GG	GG	GG	GG	GG	GG	GG	--	GG	GG	GG	GG	GG	GG	GG	GG	--	GG	GG	GG	GG	GG	GG	GG	GG	GG	GG	GG	GG	GG	GG	GG	GG	GG	GG	GG
PZE-107110093	AA	AA	AA	AA	AA	AA	AA	AA	AA	AA	AA	AA	AA	AA	AA	AA	AA	AA	AA	AA	AA	AA	AA	AA	AA	AA	AA	AA	AA	AA	AA	AA	AA	AA	AA	AA	AA	AA	AA	AA	AA	AA	AA	AA	AA	AA	AA	AA	AA
PZE-110034531	GG	GG	GG	GG	GG	GG	GG	GG	GG	GG	GG	GG	GG	GG	GG	GG	GG	GG	GG	GG	GG	GG	GG	GG	GG	GG	GG	GG	GG	GG	GG	GG	GG	GG	GG	GG	GG	GG	GG	GG	GG	GG	GG	GG	GG	GG	GG	GG	GG
PZE-104049798	GG	GG	GG	GG	GG	GG	GG	GG	GG	GG	GG	GG	GG	GG	GG	GG	GG	GG	GG	GG	GG	GG	GG	GG	GG	GG	GG	GG	GG	GG	GG	GG	GG	GG	GG	GG	GG	GG	GG	GG	GG	GG	GG	GG	GG	GG	GG	GG	GG
ZM013514-0174	AA	GG	AG	AG	AG	AA	GG	GG	AG	GG	AG	AG	GG	AG	GG	AG	AA	AG	AG	AA	AG	AG	AA	AG	AG	AG	AG	GG	AG	AG	AG	AG	GG	AA	AG	AA	AG	AG	AG	AG	AG	AG	AG	AA	AG	AG	AG	AG	AG
PZE-101112414	GG	GG	GG	GG	GG	GG	GG	GG	GG	GG	GG	GG	GG	GG	GG	GG	GG	GG	GG	GG	GG	GG	GG	GG	GG	GG	GG	GG	GG	GG	GG	GG	GG	GG	GG	GG	GG	GG	GG	GG	GG	GG	GG	GG	GG	GG	GG	GG	GG
PZE-102131962	AG	AG	AG	AG	GG	AG	AA	GG	GG	AA	GG	GG	AA	AG	AG	AG	GG	AA	AG	GG	GG	AG	AG	GG	GG	--	AG	GG	GG	AG	AG	AG	AG	GG	AA	AA	AG	AG	AG	--	GG	AG	AG	GG	GG	--	AG	AG	AG
PZE-108032286	CC	CC	CC	CC	CC	CC	CC	CC	CC	CC	CC	CC	CC	CC	CC	CC	CC	CC	CC	CC	CC	CC	CC	CC	CC	CC	CC	CC	CC	CC	CC	CC	CC	CC	CC	CC	CC	CC	CC	CC	CC	CC	CC	CC	CC	CC	CC	CC	CC
SYN11235	GG	AA	AG	GG	AG	GG	AG	AA	AG	AG	AG	AG	AA	AG	AA	AA	GG	AG	AG	GG	AG	AG	GG	AG	AG	AG	AG	AA	AG	AG	AG	AG	AA	GG	AG	GG	AG	--	--	AG	--	AG	AG	AG	AG	AG	GG	AG	AG
PZE-104066366	GG	AG	AA	AA	AA	GG	AG	GG	AG	GG	AG	AG	AG	AA	GG	AG	AG	AA	AG	AA	AG	AG	AA	AA	AA	AG	--	GG	AG	AA	AG	AG	AG	AA	AA	AG	AG	AG	AG	AA	GG	AG	AG	AA	AG	GG	AG	AG	AG
SYN7941	AA	AG	AA	AG	GG	AA	AG	AA	AG	AG	AG	GG	GG	AG	AG	AA	GG	AG	GG	GG	AG	AG	GG	AA	AG	AG	AG	GG	AG	GG	AA	AA	GG	AG	AG	AA	AA	AG	AG	GG	AG	AA	AA	AG	AG	AG	GG	AG	AG
PZE-101077016	AA	AA	AA	AA	AA	AA	AA	AA	AA	AA	AA	AA	AA	AA	AA	AA	AA	AA	AA	AA	AA	AA	AA	AA	AA	AA	AA	AA	AA	AA	AA	AA	AA	AA	AA	AA	AA	AA	AA	AA	AA	AA	AA	AA	AA	AA	AA	AA	AA
PZE-103076545	AG	AA	AA	AA	AG	AA	AG	GG	AA	AG	AG	AG	AA	AA	AG	GG	GG	AG	AG	GG	AG	AG	AG	AA	AG	AG	AG	AA	AG	AG	AG	GG	GG	GG	AA	AA	AG	AG	AG	GG	AG	AG	AG	AA	AG	AG	AG	AG	AG
PZE-107094398	AA	AA	AA	AA	AA	AA	AA	AA	AA	AA	AA	AA	AA	AA	AA	AA	AA	AA	AA	AA	AA	AA	AA	AA	AA	AA	AA	AA	AA	AA	AA	AA	AA	AA	AA	AA	AA	AA	AA	AA	AA	AA	AA	AA	AA	AA	AA	AA	AA
PZE-108096683	AG	AA	AG	GG	AG	AG	AG	AG	GG	GG	AG	AA	AA	AA	AG	AG	AG	AG	AG	GG	AA	AG	AG	AG	AA	AG	AG	AG	AG	AA	AG	AG	AA	AG	GG	AG	AG	--	--	AG	AG	AG	AG	AG	AA	AG	GG	GG	GG
SYN19462	AG	AA	AG	GG	AG	AG	AG	AA	GG	GG	GG	AA	AG	AG	AA	AA	GG	AG	GG	AG	AG	AG	AG	AG	AA	--	--	AG	AG	AA	AG	AG	AA	AA	AG	AG	AG	--	--	AG	AG	GG	AG	AG	AA	AG	AG	AG	AG
SYN7011	CC	CC	CC	CC	CC	CC	CC	CC	CC	CC	CC	CC	CC	CC	CC	CC	CC	CC	CC	CC	CC	CC	CC	CC	CC	CC	CC	CC	CC	CC	CC	CC	CC	CC	CC	CC	CC	CC	CC	CC	CC	CC	CC	CC	CC	CC	CC	CC	CC
SYN9237	AG	AA	AG	GG	AG	AG	GG	AA	GG	GG	GG	AA	AG	AA	AA	AA	AG	AG	GG	GG	AG	AG	AG	GG	AA	AG	AG	AG	AG	AG	GG	AG	AA	AG	GG	AG	AG	--	--	AG	AG	AG	AG	AG	AA	--	GG	GG	GG
PZE-104031664	AA	AA	AA	AA	AA	AA	AA	AA	AA	AA	AA	AA	AA	AA	AA	AA	AA	AA	AA	AA	AA	AA	AA	AA	AA	AA	AA	AA	AA	AA	AA	AA	AA	AA	AA	AA	AA	AA	AA	AA	AA	AA	AA	AA	AA	AA	AA	AA	AA
PZE-106090377	AA	AA	AA	AA	AA	AA	AA	AA	AA	AA	AA	AA	AA	AA	AA	AA	AA	AA	AA	AA	AA	AA	AA	AA	AA	AA	AA	AA	AA	AA	AA	AA	AA	AA	AA	AA	AA	AA	AA	AA	AA	AA	AA	AA	AA	AA	AA	AA	AA
PZE-101086524	AC	AC	CC	CC	AA	AC	CC	AC	AC	CC	CC	AC	AC	AC	AC	AC	AC	AC	AC	AC	AA	AC	CC	CC	AC	--	CC	AC	CC	AC	AA	AC	AC	CC	AC	AC	AC	--	--	--	AC	CC	CC	AC	AA	AC	--	--	--
SYN18762	AA	AA	AA	AA	AA	AA	AA	AA	AA	AA	AA	AA	AA	AA	AA	AA	AA	AA	AA	AA	AA	AA	AA	AA	AA	AA	AA	AA	AA	AA	AA	AA	AA	AA	AA	AA	AA	AA	AA	AA	AA	AA	AA	AA	AA	AA	AA	AA	AA
PZE-105111462	GG	AA	AG	AG	AG	GG	AA	AA	AG	AA	AG	AG	AA	AG	AG	AG	GG	AG	AG	GG	AG	AG	GG	AG	AG	AG	AG	AA	AG	AG	AG	AG	AA	GG	AG	GG	AG	--	GG	AG	AG	AG	AG	GG	AG	AG	GG	AG	AG
PZE-102109182	AG	AG	GG	AG	AA	AG	AG	AA	AA	GG	AG	AA	GG	AG	AG	AG	AA	GG	AG	AA	AA	AG	AG	AA	AA	AG	GG	AA	AG	AG	AG	AG	AG	AG	GG	GG	AG	AG	AG	GG	AG	AG	AG	AA	AA	GG	AG	AG	AG
PHM9374.5	AG	AA	AG	AA	AG	AG	GG	AG	AG	AG	AA	AG	AG	GG	AG	AA	AA	AG	GG	AA	GG	AA	AG	GG	GG	AG	AG	GG	AG	AG	AG	AG	AG	AG	GG	AG	AG	AG	AG	AG	AG	AA	GG	AG	AG	AG	GG	AG	--
PZE-107089819	GG	GG	GG	GG	GG	GG	GG	GG	GG	GG	GG	GG	GG	GG	GG	GG	GG	GG	GG	GG	GG	GG	GG	GG	GG	GG	GG	GG	GG	GG	GG	GG	GG	GG	GG	GG	GG	GG	GG	GG	GG	GG	GG	GG	GG	GG	GG	GG	GG
PZE-107005832	AA	AA	AA	AA	AA	AA	AA	AA	AA	AA	AA	AA	AA	AA	AA	AA	AA	AA	AA	AA	AA	AA	AA	AA	AA	AA	AA	AA	AA	AA	AA	AA	AA	AA	AA	AA	AA	AA	AA	AA	AA	AA	AA	AA	AA	AA	AA	AA	AA
PZE-105095118	AA	GG	AG	AA	AG	AA	GG	GG	AG	GG	AG	AG	GG	AG	AG	AG	AA	AG	AG	AA	AG	AG	AA	AG	AG	AG	AG	GG	AG	AG	AG	AG	GG	AA	AG	AA	AG	--	--	AG	AG	AG	AG	AA	AG	--	--	AG	AG
PZE-105109134	GG	AA	AG	GG	AG	GG	AA	AA	AG	AA	AG	AG	AA	AG	AG	AG	GG	AG	AG	GG	AG	AG	GG	AG	AG	AG	AG	AA	--	AG	AG	AG	AA	GG	AG	GG	AG	--	--	AG	AG	AG	AG	GG	AG	AG	--	AG	AG
PZE-104118066	GG	GG	GG	GG	GG	GG	GG	GG	GG	GG	GG	GG	GG	GG	GG	GG	GG	GG	GG	GG	GG	GG	GG	GG	GG	GG	GG	GG	GG	GG	GG	GG	GG	GG	GG	GG	GG	GG	GG	GG	GG	GG	GG	GG	GG	GG	GG	GG	GG
PZE-110047963	CC	CC	CC	CC	CC	CC	CC	CC	CC	CC	CC	CC	CC	CC	CC	CC	CC	CC	CC	CC	CC	CC	CC	CC	CC	CC	CC	CC	CC	CC	CC	CC	CC	CC	CC	CC	CC	CC	CC	CC	CC	CC	CC	CC	CC	CC	CC	CC	CC
PZE-109008839	AC	AA	AC	AC	AA	AC	CC	AC	AC	AC	AA	AC	AC	CC	AC	AA	AA	AC	CC	AC	CC	AC	AC	AC	AC	AC	AC	CC	AC	AC	AC	AC	AC	AC	AC	AC	AC	AC	AC	AC	AA	AC	CC	AC	AC	AC	CC	AC	AC
PZE-102061474	AG	AG	AA	AG	GG	AG	AG	GG	GG	AA	AG	GG	AA	AG	AG	AG	GG	AG	AG	GG	GG	AG	AG	GG	GG	AG	AA	GG	AG	AG	AA	AG	AA	GG	AA	AA	AG	AG	AG	AA	AG	GG	AG	AG	GG	AA	AG	AA	AA
PZE-105160752	GG	--	GG	--	GG	GG	--	GG	--	--	GG	GG	--	GG	GG	GG	GG	--	GG	GG	GG	--	GG	--	GG	GG	GG	--	GG	GG	GG	GG	--	GG	GG	GG	GG	GG	GG	GG	GG	--	GG	--	GG	GG	GG	GG	GG
PZE-106009020	AA	GG	AA	GG	AG	AA	AG	AG	AG	AA	AA	AG	AG	AG	AG	AA	GG	AA	GG	GG	AG	AA	AA	AG	AG	AG	AG	AG	AG	AG	GG	AG	AG	AG	AA	AG	AG	AG	AG	AA	AG	AA	AG	AG	AA	GG	GG	GG	GG
PZE-102099362	AG	AG	GG	AG	AA	AG	AG	AA	AA	GG	AG	AA	GG	AG	AG	AG	AA	AG	AG	AA	AA	AG	AG	AA	AA	--	--	AA	AG	AG	AG	AG	AG	AG	GG	GG	AG	--	--	--	AG	AG	AG	AA	AA	--	AG	--	AG
PZE-101144740	AC	AC	AC	--	CC	CC	AA	AC	--	AA	AA	AC	CC	AC	AC	AC	AC	AA	AA	AA	CC	AC	AA	AC	AC	AC	AC	AC	AC	AC	CC	AC	CC	AC	AC	CC	AA	AC	AC	CC	AC	AA	AA	AC	CC	AC	CC	AC	AC
PZE-108073114	AG	AA	AG	GG	AG	GG	GG	AG	GG	GG	GG	AA	AG	AA	AG	AG	AG	AG	GG	GG	AA	AG	AG	GG	AA	--	AA	AG	AG	AG	GG	AG	AA	AG	GG	AG	AG	AA	AA	AG	AG	AG	AG	AG	AA	AG	GG	GG	GG
SYN22024	AA	AA	AA	AA	AA	AA	AA	AA	AA	AA	AA	AA	AA	AA	AA	AA	AA	AA	AA	AA	AA	AA	AA	AA	AA	AA	AA	AA	AA	AA	AA	AA	AA	AA	AA	AA	AA	AA	AA	AA	AA	AA	AA	AA	AA	AA	AA	AA	AA
PZE-106064885	AA	GG	AA	GG	AG	AA	GG	GG	AG	AA	GG	AG	GG	AG	AA	AA	AG	AA	AG	GG	GG	AG	AG	AA	AG	AG	AG	--	GG	AG	AA	AG	AG	AG	AG	AG	AG	AG	AG	AG	AG	AA	AG	AG	AA	AG	GG	AG	AG
PZE-102072775	AA	AA	AA	AA	AA	AA	AA	AA	AA	AA	AA	AA	AA	AA	AA	AA	AA	AA	AA	AA	AA	AA	AA	AA	AA	AA	AA	AA	AA	AA	AA	AA	AA	AA	AA	AA	AA	AA	AA	AA	AA	AA	AA	AA	AA	AA	AA	AA	AA
PZE-108037749	GG	GG	GG	GG	GG	GG	GG	GG	GG	GG	GG	GG	GG	GG	GG	GG	GG	GG	GG	GG	GG	GG	GG	GG	GG	GG	GG	GG	GG	GG	GG	GG	GG	GG	GG	GG	GG	GG	GG	GG	GG	GG	GG	GG	GG	GG	GG	GG	GG
PZE-104117453	AA	AG	GG	GG	AG	AA	GG	AA	AG	AA	AA	AG	GG	GG	AA	AG	AA	AG	GG	GG	AG	AA	GG	AA	GG	AG	AG	AA	AG	AG	AA	AG	AG	GG	AG	AA	AG	GG	GG	GG	AA	AA	AG	AG	AG	AG	--	AG	AG
PZE-104063884	AA	AG	GG	GG	GG	AA	AG	AA	AG	AA	AG	AG	AG	GG	AA	AG	AG	GG	AG	GG	AG	AG	GG	GG	GG	AG	AG	AA	AG	GG	AG	AG	AG	GG	GG	AG	AG	AG	AG	AG	--	AG	AG	GG	AG	AG	AG	AG	GG
ZM013367-0314	AA	AA	AA	AA	AA	AA	AA	AA	AA	AA	AA	AA	AA	AA	AA	AA	AA	AA	AA	AA	AA	AA	AA	AA	AA	AA	AA	AA	AA	AA	AA	AA	AA	AA	AA	AA	AA	AA	AA	AA	AA	AA	AA	AA	AA	AA	AA	AA	AA
PZE-104040780	AA	AA	AA	AA	AA	AA	AA	AA	AA	AA	AA	AA	AA	AA	AA	AA	AA	AA	AA	AA	AA	AA	AA	AA	AA	AA	AA	AA	AA	AA	AA	AA	AA	AA	AA	AA	AA	AA	AA	AA	AA	AA	AA	AA	AA	AA	AA	AA	AA
PZE-110046065	AA	AA	AA	AA	AA	AA	AA	AA	AA	AA	AA	AA	AA	AA	AA	AA	AA	AA	AA	AA	AA	AA	AA	AA	AA	AA	AA	AA	AA	AA	AA	AA	AA	AA	AA	AA	AA	AA	AA	AA	AA	AA	AA	AA	AA	AA	AA	AA	AA
PZE-107019147	AA	AA	AA	AA	AA	AA	AA	AA	AA	AA	AA	AA	AA	AA	AA	AA	AA	AA	AA	AA	AA	AA	AA	AA	AA	AA	AA	AA	AA	AA	AA	AA	AA	AA	AA	AA	AA	AA	AA	AA	AA	AA	AA	AA	AA	AA	AA	AA	AA
PZE-101173330	GG	GG	GG	GG	GG	GG	GG	GG	GG	GG	GG	GG	GG	GG	GG	GG	GG	GG	GG	GG	GG	GG	GG	GG	GG	GG	GG	GG	GG	GG	GG	GG	GG	GG	GG	GG	GG	GG	GG	GG	GG	GG	GG	GG	GG	GG	GG	GG	GG
PZE-108041689	GG	GG	GG	GG	GG	GG	GG	GG	GG	GG	GG	GG	GG	GG	GG	GG	GG	GG	GG	GG	GG	GG	GG	GG	GG	GG	GG	GG	GG	GG	GG	GG	GG	GG	GG	GG	GG	GG	GG	GG	GG	GG	GG	GG	GG	GG	GG	GG	GG
PZE-104014765	GG	AG	AA	GG	AA	AG	AG	GG	GG	AG	GG	AG	AA	AA	AG	AG	AG	AA	AG	AA	AG	AG	AA	AA	AA	AG	AG	GG	AG	AA	AG	AA	AA	AA	AA	AG	AG	AG	AG	AA	GG	AA	AG	AA	AG	GG	AG	AG	AG
PZE-106066077	CG	CC	GG	CC	CG	GG	CC	CC	CG	CG	CC	CG	CC	CG	GG	GG	CG	GG	CG	CC	CC	CG	CG	GG	CG	CG	CG	CG	CC	GG	GG	CG	CG	CG	CG	CG	CG	CG	CG	CG	CG	GG	CG	CG	GG	CG	--	CG	CG
PZE-110067110	GG	GG	GG	GG	GG	GG	GG	GG	GG	GG	GG	GG	GG	GG	GG	GG	GG	GG	GG	GG	GG	GG	GG	GG	GG	GG	GG	GG	GG	GG	GG	GG	GG	GG	GG	GG	GG	GG	GG	GG	GG	GG	GG	GG	GG	GG	GG	GG	GG
PZE-108054669	AG	AA	AG	GG	AG	AG	GG	AA	GG	GG	GG	AA	AG	AG	AA	--	AG	AG	GG	GG	AG	AG	AG	GG	AA	AG	AG	AG	AG	AG	GG	AG	AA	AG	GG	AG	AG	AG	--	AG	AG	AG	AG	AG	AA	AG	GG	GG	GG
SYN27069	GG	GG	GG	GG	GG	GG	GG	GG	GG	GG	GG	GG	GG	GG	GG	GG	GG	GG	GG	GG	GG	GG	GG	GG	GG	GG	GG	GG	GG	GG	GG	GG	GG	GG	GG	GG	GG	GG	GG	GG	GG	GG	GG	GG	GG	GG	GG	GG	GG
PZE-101084096	AC	AC	AA	AA	AC	AC	AA	AC	AC	AA	AA	AC	AC	AC	AC	AC	AC	AC	AC	AC	CC	AC	AA	AA	AC	AC	AC	AC	AA	AC	CC	AC	AC	AA	AC	AC	AC	AC	AC	CC	AC	AA	AA	CC	CC	AC	CC	AC	AC
PZE-109064469	AA	AA	AA	AA	AA	AA	AA	AA	AA	AA	AA	AA	AA	AA	AA	AA	AA	AA	AA	AA	AA	AA	AA	AA	AA	AA	AA	AA	AA	AA	AA	AA	AA	AA	AA	AA	AA	AA	AA	AA	AA	AA	AA	AA	AA	AA	AA	AA	AA
PZA02388.1	AA	AA	AA	AA	AA	AA	AA	AA	AA	AA	AA	AA	AA	AA	AA	AA	AA	AA	AA	AA	AA	AA	AA	AA	AA	AA	AA	AA	AA	AA	AA	AA	AA	AA	AA	AA	AA	AA	AA	AA	AA	AA	AA	AA	AA	AA	AA	AA	AA
PZE-108001699	AG	AG	AA	AG	AG	GG	GG	AG	AG	AG	AG	AG	AG	AG	AG	AG	AA	AG	AG	GG	AG	AG	AG	AG	GG	--	--	GG	GG	GG	AG	AA	AG	AG	GG	AA	AA	--	--	AA	AA	AA	AG	AA	AA	AG	GG	AG	AG
PZE-106009283	AA	AA	AA	AA	AA	AA	AA	AA	AA	AA	AA	AA	AA	AA	AA	AA	AA	AA	AA	AA	AA	AA	AA	AA	AA	AA	AA	AA	AA	AA	AA	AA	AA	AA	AA	AA	AA	AA	AA	AA	AA	AA	AA	AA	AA	--	AA	AA	AA
PZE-106079723	AG	AA	GG	AA	GG	GG	AA	AA	AG	AG	AA	AG	AA	AG	AG	GG	AG	GG	AG	AA	AA	AG	AG	GG	AG	AG	GG	AG	GG	GG	GG	AG	GG	AG	AG	AG	AG	AG	AG	AG	AG	GG	AG	AG	GG	AG	AA	AG	AG
SYN1601	AA	AA	AA	AA	AA	AA	AA	AA	AA	AA	AA	AA	AA	AA	AA	AA	AA	AA	AA	AA	AA	AA	AA	AA	AA	AA	AA	AA	AA	AA	AA	AA	AA	AA	AA	AA	AA	AA	AA	AA	AA	AA	AA	AA	AA	AA	AA	AA	AA
PZE-104067263	AA	AA	AA	AA	AA	AA	--	AA	--	AA	--	AA	AA	AA	AA	AA	AA	AA	--	--	AA	AA	AA	--	AA	AA	AA	AA	AA	AA	--	AA	AA	AA	--	AA	AA	AA	AA	AA	AA	AA	AA	AA	AA	AA	AA	--	AA
PZE-104044786	GG	AG	AA	AG	AA	GG	AG	GG	AG	GG	AG	AG	AG	AA	GG	AG	AG	AA	AG	AA	AG	AG	AA	AA	AA	AG	AG	GG	AG	AA	AG	AG	AG	AA	AA	AG	AG	AG	AG	--	AG	AG	AG	AA	AG	GG	AG	AG	AG
PZE-108064498	AA	AA	AA	AA	AA	AA	AA	AA	AA	AA	AA	AA	AA	AA	AA	AA	AA	AA	AA	AA	AA	AA	AA	AA	AA	AA	AA	AA	AA	AA	AA	AA	AA	AA	AA	AA	AA	AA	AA	AA	AA	AA	AA	AA	AA	AA	AA	AA	AA
SYN7340	GG	AG	AA	AA	AG	GG	AA	GG	AG	GG	AG	AG	AA	AA	GG	AG	AG	AA	AA	AA	AG	GG	AA	AG	AA	AG	AG	GG	AG	AG	AG	AA	AG	AA	AG	GG	AG	AG	--	--	GG	AG	AG	AG	AG	GG	AG	AG	AG
PZE-109078269	GG	AG	AG	GG	AG	AA	AA	AG	AA	GG	GG	AA	AA	AA	GG	AG	GG	AG	AA	GG	AA	GG	AG	AA	AA	AG	AG	AG	AG	AG	GG	AG	GG	AG	AG	AG	AG	AG	AG	AG	AG	AG	AA	AG	AA	AG	AG	AG	AG
PZE-108051785	CC	CC	--	--	CC	CC	--	CC	--	--	--	CC	--	CC	CC	CC	CC	CC	--	--	CC	CC	--	--	CC	CC	CC	CC	CC	CC	--	CC	CC	CC	--	CC	CC	CC	CC	CC	CC	CC	CC	CC	CC	CC	--	--	--
PZE-108063508	--	--	--	--	--	--	--	--	--	--	--	--	--	--	--	--	--	--	--	--	--	--	--	--	--	--	--	--	--	--	--	--	--	--	--	--	--	--	--	--	--	--	--	--	--	--	--	--	--
PZE-105078089	CC	AA	AC	CC	AC	CC	AA	AA	AC	AA	AC	AC	AA	AC	AC	AC	CC	AC	AC	CC	AC	AC	CC	AC	AC	AC	AC	AA	AC	AC	AC	AC	AA	CC	AC	CC	AC	CC	CC	AC	AC	AC	AC	CC	AC	--	CC	--	AC
PUT-163a-76010550-3720	AG	AA	AG	AG	AG	GG	AG	AG	AA	AG	GG	GG	AG	AG	AG	AG	AG	AG	AG	AG	GG	AG	GG	AG	AA	AG	AG	AG	--	AG	AG	AG	AG	AG	AA	AG	GG	AG	AG	AG	GG	AA	AG	GG	AA	AG	--	AG	AG
PZA-001755001	TT	TT	TT	TT	TT	TT	TT	TT	TT	TT	TT	TT	TT	TT	TT	TT	TT	TT	TT	TT	TT	TT	TT	TT	TT	TT	TT	TT	TT	TT	TT	TT	TT	TT	TT	TT	TT	TT	TT	TT	TT	TT	TT	TT	TT	TT	TT	TT	TT
PZE-104062792	CC	CC	CC	CC	CC	CC	CC	CC	CC	CC	CC	CC	CC	CC	CC	CC	CC	CC	CC	CC	CC	CC	CC	CC	CC	CC	CC	CC	CC	CC	CC	CC	CC	CC	CC	CC	CC	CC	CC	CC	CC	CC	CC	CC	CC	CC	CC	CC	CC
PZE-101130117	AA	AA	AA	AA	AA	AA	AA	AA	AA	AA	AA	AA	AA	AA	AA	AA	AA	AA	AA	AA	AA	AA	AA	AA	AA	AA	AA	AA	AA	AA	AA	AA	AA	AA	AA	AA	AA	AA	AA	AA	AA	AA	AA	AA	AA	AA	AA	AA	AA
PZE-107078770	CG	GG	CG	CG	CG	CC	CG	CG	GG	CG	CC	CC	CG	CG	CG	CG	CG	CG	CG	CG	CC	CG	CC	CG	CG	CG	CG	GG	GG	CG	CG	CG	CG	CG	GG	CG	CC	CG	CG	CG	CC	GG	CG	CC	GG	CG	CG	CG	--
PZE-104022252	AA	AA	AA	AA	AA	AA	AA	AA	AA	AA	AA	AA	AA	AA	AA	AA	AA	AA	AA	AA	AA	AA	AA	AA	AA	AA	AA	AA	AA	AA	AA	AA	AA	AA	AA	AA	AA	AA	AA	AA	AA	AA	AA	AA	AA	AA	AA	AA	AA
PZE-108067511	AA	AA	AA	AA	AA	AA	AA	AA	AA	AA	AA	AA	AA	AA	AA	AA	AA	AA	AA	AA	AA	AA	AA	AA	AA	AA	AA	AA	AA	AA	AA	AA	AA	AA	AA	AA	AA	AA	AA	AA	AA	AA	AA	AA	AA	AA	AA	AA	AA
PZE-105104307	AA	AA	AA	AA	AA	AA	AA	AA	AA	AA	AA	AA	AA	AC	AA	AA	AA	AA	AA	AA	AA	AA	AA	AA	AA	AA	AA	AA	AA	AA	AA	AA	AA	AA	AA	AA	AA	AA	AA	AA	AA	AA	AA	AA	AA	AA	AA	AA	AA
PZE-106025052	AA	GG	AA	GG	AG	AA	AG	AG	AG	AA	AA	AG	AG	AG	AG	AA	GG	AA	GG	GG	AG	AA	AA	AA	AG	AG	AA	AG	AG	AG	GG	AG	AG	AG	AA	AG	AG	AG	AG	AA	AG	AA	AG	AG	AA	GG	GG	GG	AG
SYN39029	AG	AG	AA	AG	AA	AA	GG	AA	AA	AA	AA	AA	GG	AG	GG	AG	GG	AA	AA	AG	AA	AG	GG	AA	AG	AG	AG	AG	AA	AG	AA	AG	AG	AA	AG	AG	AA	AG	AG	AG	AA	AG	AG	AG	GG	GG	AG	AG	AG
SYN13970	GG	GG	GG	GG	GG	GG	GG	GG	GG	GG	GG	GG	GG	GG	GG	GG	GG	GG	GG	GG	GG	GG	GG	GG	GG	GG	GG	GG	GG	GG	GG	GG	GG	GG	GG	GG	GG	GG	GG	GG	GG	GG	GG	GG	GG	GG	GG	GG	GG
PZE-106025164	AA	GG	AA	GG	AG	AA	AG	AG	AG	AA	AA	AG	AG	AG	AG	AA	GG	AA	GG	GG	AG	AA	AA	AA	AG	AG	AA	AG	AG	AG	GG	AG	AG	AG	AA	AG	AG	AG	AG	AA	AG	AA	AG	AG	AA	GG	GG	GG	AG
SYN18860	CC	CC	CC	CC	CC	CC	CC	CC	CC	CC	CC	CC	CC	CC	CC	CC	CC	CC	CC	CC	CC	CC	CC	CC	CC	CC	CC	CC	CC	CC	CC	CC	CC	CC	CC	CC	CC	CC	CC	CC	CC	CC	CC	CC	--	CC	--	CC	CC
PZE-109003256	AA	AA	AA	AA	AA	AA	AA	AA	AA	AA	AA	AA	AA	AA	AA	AA	AA	AA	AA	AA	AA	AA	AA	AA	AA	AA	AA	AA	AA	AA	AA	AA	AA	AA	AA	AA	AA	AA	AA	AA	AA	AA	AA	AA	AA	AA	AA	AA	AA
PZE-109104633	AA	AA	AA	AA	AA	AA	AA	AA	AA	AA	AA	AA	AA	AA	AA	AA	AA	AA	AA	AA	AA	AA	AA	AA	AA	AA	AA	AA	AA	AA	AA	AA	AA	AA	AA	AA	AA	AA	AA	AA	AA	AA	AA	AA	AA	AA	AA	AA	AA
PZE-102069907	AA	AA	AA	AA	AA	AA	AA	AA	AA	AA	AA	AA	AA	AA	AA	AA	AA	AA	AA	AA	AA	AA	AA	AA	AA	AA	AA	AA	AA	AA	AA	AA	AA	AA	AA	AA	AA	AA	AA	AA	AA	AA	AA	AA	AA	AA	AA	AA	AA
SYN26623	GG	AA	AG	GG	AG	GG	AA	AA	AG	AA	AG	AG	AA	AG	AA	AG	GG	AG	AG	GG	AG	AG	GG	AG	AG	AG	AG	AA	AG	AG	AG	AG	AA	GG	AG	GG	AG	GG	GG	AG	AG	AG	AG	GG	AG	AG	GG	AG	AG
PZE-106034024	AA	AA	AA	AA	AA	AA	AA	AA	AA	AA	AA	AA	AA	AA	AA	AA	AA	AA	AA	AA	AA	AA	AA	AA	AA	AA	AA	AA	AA	AA	AA	AA	AA	AA	AA	AA	AA	AA	AA	AA	AA	AA	AA	AA	AA	AA	AA	AA	AA
PZE-104114286	GG	AG	AA	AA	AG	GG	AA	GG	AG	GG	GG	AG	AA	AA	GG	AG	AG	AG	AA	AA	AG	GG	AA	GG	AA	AG	AG	GG	AG	AG	GG	AA	AG	AA	AG	GG	AG	AG	AG	AG	GG	GG	AG	AG	AG	GG	--	AG	AG
PZE-104028461	GG	AG	AA	AG	AA	GG	AG	GG	AG	GG	AG	AG	AG	AG	GG	AG	AG	AA	AG	AA	AG	AG	AA	AA	AA	--	--	GG	AG	AA	AG	AG	AG	AA	AA	AG	AG	AG	AG	AG	GG	AG	AG	AA	AG	GG	AG	AG	AG
PZE-108059570	AC	CC	AC	AA	AC	AC	AA	CC	AA	AA	AA	CC	AC	CC	CC	AC	AC	AC	AA	AA	AC	AC	AC	AA	CC	--	--	AC	AC	AC	AA	AC	CC	AC	AA	AC	AC	AC	AC	AC	AC	AC	AC	AC	CC	AC	AA	AA	AA
PUT-163a-149071204-827	AA	AG	GG	AG	AG	AG	AG	AG	AG	AA	GG	AA	AG	GG	AA	AA	AA	GG	AG	GG	AG	GG	GG	AG	GG	--	AG	GG	AG	GG	GG	AG	AG	GG	GG	AG	AG	AG	AG	AG	AG	AA	AG	AA	AG	AG	AA	AG	AG
PZE-104108132	GG	AG	AA	AA	AG	GG	AA	GG	AG	GG	AG	AG	AA	AA	GG	AG	AG	AA	AA	AA	AG	GG	AA	GG	AA	AG	AG	GG	AG	AG	AG	AA	AG	AA	AG	GG	AG	--	--	AA	GG	GG	AG	AG	AG	GG	AG	AG	AG
PZE-104065092	AA	AG	GG	GG	GG	AA	AG	AA	AG	AA	AG	AG	AG	GG	AA	AG	AG	GG	AG	GG	AG	AG	GG	GG	GG	AG	AG	AA	AG	GG	AG	AG	AG	GG	GG	AG	AG	AG	AG	--	AG	AG	AG	GG	AG	AG	AG	AG	AG
SYN26189	AA	AA	AA	AA	AA	AA	AA	AA	AA	AA	AA	AA	AA	AA	AA	AA	AA	AA	AA	AA	AA	AA	AA	AA	AA	AA	AA	AA	AA	AA	AA	AA	AA	AA	AA	AA	AA	AA	AA	AA	AA	AA	AA	AA	AA	AA	AA	AA	AA
PZE-106019066	AA	GG	AA	GG	AG	AA	AG	AG	AG	AA	AA	AG	AG	AG	AG	AA	GG	AA	GG	GG	AG	AA	AA	AA	AG	--	--	AG	AG	AG	GG	AG	AG	AG	AA	AG	AG	AG	AG	--	AG	AA	AG	AG	AA	GG	GG	GG	AG
PZE-103110355	AC	AC	CC	AC	AC	CC	AC	AA	AC	AC	CC	AC	CC	CC	CC	AA	AA	AC	AC	AC	AC	AC	AC	AC	AC	AC	AC	CC	CC	AC	AC	AA	AA	AA	CC	AC	CC	AC	AC	--	AC	AA	AC	CC	AC	AC	AC	CC	CC
PZE-109062229	AA	AA	AA	AA	AA	AA	AA	AA	AA	AA	AA	AA	AA	AA	AA	AA	AA	AA	AA	AA	AA	AA	AA	AA	AA	AA	AA	AA	AA	AA	AA	AA	AA	AA	AA	AA	AA	AA	AA	AA	AA	AA	AA	AA	AA	AA	AA	AA	AA
PZE-108032082	GG	GG	GG	GG	GG	GG	GG	GG	GG	GG	GG	GG	GG	GG	GG	GG	GG	GG	GG	GG	GG	GG	GG	GG	GG	GG	GG	GG	GG	GG	GG	GG	GG	GG	GG	GG	GG	GG	GG	GG	GG	GG	GG	GG	GG	GG	GG	GG	GG
PZE-102175163	AA	--	AC	--	AC	AC	CC	AA	AA	AC	AA	CC	CC	AC	AC	AC	AC	CC	AC	AA	AA	AC	CC	AA	AA	AC	AC	--	--	AC	AC	AC	CC	AA	CC	CC	AC	AC	AC	--	--	AC	AC	AC	CC	AC	AC	AC	AC
PZE-107067432	GG	GG	GG	GG	GG	GG	GG	GG	GG	GG	GG	GG	GG	GG	GG	GG	GG	GG	GG	GG	GG	GG	GG	GG	GG	GG	GG	GG	GG	GG	GG	GG	GG	GG	GG	GG	GG	GG	GG	GG	GG	GG	GG	GG	GG	GG	GG	GG	GG
PZE-103055494	AG	AA	AA	AA	AG	AA	AG	GG	AA	AG	AG	AG	AA	AA	AG	GG	GG	AG	AG	GG	AG	AG	AG	AA	GG	AG	AG	AA	AG	AG	AG	GG	GG	GG	AA	AA	AG	AG	AG	GG	AG	AG	AG	AA	AG	AG	AA	AG	AG
SYN15996	GG	GG	GG	GG	GG	GG	GG	GG	GG	GG	GG	GG	GG	GG	GG	GG	GG	GG	GG	GG	GG	GG	GG	GG	GG	GG	GG	GG	GG	GG	GG	GG	GG	GG	GG	GG	GG	GG	GG	GG	GG	GG	GG	GG	GG	GG	GG	GG	GG
PZE-108042918	AA	AA	AA	AA	AA	AA	AA	AA	AA	AA	AA	AA	AA	AA	AA	AA	AA	AA	AA	AA	AA	AA	AA	AA	AA	AA	AA	AA	AA	AA	AA	AA	AA	AA	AA	AA	AA	AA	AA	AA	AA	AA	AA	AA	AA	AA	AA	AA	AA
PZE-108096732	GG	GG	GG	GG	GG	GG	GG	GG	GG	GG	GG	GG	GG	GG	GG	GG	GG	GG	GG	GG	GG	GG	GG	GG	GG	GG	GG	GG	GG	GG	GG	GG	GG	GG	GG	GG	GG	GG	GG	GG	GG	GG	GG	GG	GG	GG	GG	GG	GG
SYN18456	AA	AA	AA	AA	AA	AA	AA	AA	AA	AA	AA	AA	AA	AA	AA	AA	AA	AA	AA	AA	AA	AA	AA	AA	AA	AA	AA	AA	AA	AA	AA	AA	AA	AA	AA	AA	AA	AA	AA	AA	AA	AA	AA	AA	AA	AA	AA	AA	AA
PZE-107030398	AA	AA	AA	AA	AA	AA	AA	AA	AA	AA	AA	AA	AA	AA	AA	AA	AA	AA	AA	AA	AA	AA	AA	AA	AA	AA	AA	AA	AA	AA	AA	AA	AA	AA	AA	AA	AA	AA	AA	AA	AA	AA	AA	AA	AA	AA	AA	AA	AA
PZE-107069628	GG	GG	GG	GG	GG	GG	GG	GG	GG	GG	GG	GG	GG	GG	GG	GG	GG	GG	GG	GG	GG	GG	GG	GG	GG	GG	GG	GG	GG	GG	GG	GG	GG	GG	GG	GG	GG	GG	GG	GG	GG	GG	GG	GG	GG	GG	GG	GG	GG
PZE-108030232	AA	AA	AA	AA	AA	AA	AA	AA	AA	AA	AA	AA	AA	AA	AA	AA	AA	AA	AA	AA	AA	AA	AA	AA	AA	AA	AA	AA	AA	AA	AA	AA	AA	AA	AA	AA	AA	AA	AA	AA	AA	AA	AA	AA	AA	AA	AA	AA	AA
SYN17666	AA	AA	AA	AA	AA	AA	AA	AA	AA	AA	AA	AA	AA	AA	AA	AA	AA	AA	AA	AA	AA	AA	AA	AA	AA	AA	AA	AA	AA	AA	AA	AA	AA	AA	AA	AA	AA	AA	AA	AA	AA	AA	AA	AA	AA	AA	AA	AA	AA
PZE-107025795	AA	AA	AA	AA	AA	AA	AA	AA	AA	AA	AA	AA	AA	AA	AA	AA	AA	AA	AA	AA	AA	AA	AA	AA	AA	AA	AA	AA	AA	AA	AA	AA	AA	AA	AA	AA	AA	AA	AA	AA	AA	AA	AA	AA	AA	AA	AA	AA	AA
PZE-103180642	GG	GG	GG	GG	GG	GG	GG	GG	GG	GG	GG	GG	GG	GG	GG	GG	GG	GG	GG	GG	GG	GG	GG	GG	GG	GG	GG	GG	GG	GG	GG	GG	GG	GG	GG	GG	GG	GG	GG	GG	GG	GG	GG	GG	GG	GG	GG	GG	GG
PZE-101079205	CC	CC	CC	CC	CC	CC	CC	CC	CC	CC	CC	CC	CC	CC	CC	CC	CC	CC	CC	CC	CC	CC	CC	CC	CC	CC	CC	CC	CC	CC	CC	CC	CC	CC	CC	CC	CC	CC	CC	CC	CC	CC	CC	CC	CC	CC	CC	CC	CC
PZE-108127895	AG	AG	AG	AG	AG	AG	GG	AG	AG	GG	AG	GG	AG	AG	AG	AG	GG	AG	AG	AG	GG	AG	AG	AG	AG	AG	AG	GG	AG	GG	AG	GG	AG	GG	AA	AG	AA	AG	AG	AG	AA	AG	AA	AA	AG	AG	AA	AG	AG
[truncated: 1,073 more rows]
[truncated: 144 more columns]
